# Supplementary material for: Proteomic analyses of brain tumor cell lines amidst the unfolded protein response
Source: Oncotarget. 2016 Jun 14;7(30):47831–47. doi: 10.18632/oncotarget.10032 (PMC5216982; doi:10.18632/oncotarget.10032)
Supplement: Supplementary file 2 [file oncotarget-07-47831-s002.xlsx]

## Sheet: Sheet1
Supplementary Table S1: All protein identifications for U87MG cell replicate samples under homeostatic and stressed (DTT Tx) conditions
U87MG Unstressed Cells, Replicate #1
Accession Gene Name	Protein	MW [kDa]	pI	Score	#Peptides	SC [%]	RMS90 [ppm]
Q09666 AHNAK	Neuroblast differentiation-associated protein AHNAK	628.7	5.7	2197.6 (M:2197.6)	55	12.5	88.71
Q8IVF2 AHNAK2	Protein AHNAK2	616.2	5.1	530.4 (M:530.4)	13	3.0	161.69
Q14204 DYNC1H1	Cytoplasmic dynein 1 heavy chain 1	532.1	6.0	193.2 (M:193.2)	5	1.2	54.14
Q15149 PLEC	Plectin	531.5	5.7	3638.6 (M:3638.6)	78	19.4	83.16
P78559 MAP1A	Microtubule-associated protein 1A	305.3	4.7	172.3 (M:172.3)	2	1.0	75.09
Q14315 FLNC	Filamin-C	290.8	5.6	1824.5 (M:1824.5)	39	18.7	78.26
Q13813 SPTAN1	Spectrin alpha chain, non-erythrocytic 1	284.4	5.1	912.7 (M:912.7)	23	10.6	94.08
P21333 FLNA	Filamin-A	280.6	5.7	2627.9 (M:2627.9)	52	27.2	72.38
O75369 FLNB	Filamin-B	278.0	5.4	918.3 (M:918.3)	25	12.3	92.74
Q01082 SPTBN1	Spectrin beta chain, non-erythrocytic 1	274.4	5.3	804.2 (M:804.2)	17	8.7	68.20
P49327 FASN	Fatty acid synthase	273.3	6.0	389.6 (M:389.6)	7	3.2	92.07
P46821 MAP1B	Microtubule-associated protein 1B	270.5	4.6	827.4 (M:827.4)	16	8.8	58.65
Q9Y490 TLN1	Talin-1	269.6	5.7	1984.3 (M:1984.3)	34	19.2	91.69
P12270 TPR	Nucleoprotein TPR	267.1	4.8	141.8 (M:141.8)	4	2.4	30.36
P24821 TNC	Tenascin	240.7	4.6	106.7 (M:106.7)	2	1.0	679.36
P35579 MYH9	Myosin-9	226.4	5.4	1051.2 (M:1051.2)	26	17.0	79.06
Q00610 CLTC	Clathrin heavy chain 1	191.5	5.4	527.3 (M:527.3)	14	10.0	261.75
Q02952 AKAP12	A-kinase anchor protein 12	191.4	4.2	102.7 (M:102.7)	2	1.5	72.16
Q04637 EIF4G1	Eukaryotic translation initiation factor 4 gamma 1	175.4	5.1	70.1 (M:70.1)	2	1.6	745.97
P07814 EPRS	Bifunctional glutamate/proline--tRNA ligase	170.5	7.2	291.6 (M:291.6)	8	7.6	42.77
Q14152 EIF3A	Eukaryotic translation initiation factor 3 subunit A	166.5	6.4	411.0 (M:411.0)	9	7.5	66.25
P30622 CLIP1	CAP-Gly domain-containing linker protein 1	162.1	5.2	90.4 (M:90.4)	3	2.9	553.10
P42704 LRPPRC	Leucine-rich PPR motif-containing protein, mitochondrial	157.8	5.8	761.9 (M:761.9)	16	13.8	99.72
Q15021 NCAPD2	Condensin complex subunit 1	157.1	6.2	136.0 (M:136.0)	4	3.7	151.80
Q86UP2 KTN1	Kinectin	156.2	5.4	629.2 (M:629.2)	16	13.4	67.18
Q9P2E9 RRBP1	Ribosome-binding protein 1	152.4	9.3	222.5 (M:222.5)	4	4.1	87.86
O75533 SF3B1	Splicing factor 3B subunit 1	145.7	6.7	181.6 (M:181.6)	3	2.9	910.70
O15067 PFAS	Phosphoribosylformylglycinamidine synthase	144.6	5.4	163.0 (M:163.0)	4	4.0	240.94
P41252 IARS	Isoleucine--tRNA ligase, cytoplasmic	144.4	5.8	168.4 (M:168.4)	3	2.9	171.81
Q14203 DCTN1	Dynactin subunit 1	141.6	5.5	182.8 (M:182.8)	3	2.5	33.25
Q00341 HDLBP	Vigilin	141.4	6.4	290.0 (M:290.0)	5	5.0	63.74
P26640 VARS	Valine--tRNA ligase	140.4	8.4	114.2 (M:114.2)	2	2.1	80.67
Q86VP6 CAND1	Cullin-associated NEDD8-dissociated protein 1	136.3	5.4	498.7 (M:498.7)	12	10.8	250.56
Q27J81 INF2	Inverted formin-2	135.5	5.1	115.5 (M:115.5)	2	3.7	321.54
Q92896 GLG1	Golgi apparatus protein 1	134.5	6.5	78.2 (M:78.2)	2	2.1	48.14
Q9P2J5 LARS	Leucine--tRNA ligase, cytoplasmic	134.4	7.1	123.4 (M:123.4)	3	3.5	453.66
O94979 SEC31A	Protein transport protein Sec31A	132.9	6.4	196.1 (M:196.1)	4	2.7	149.15
Q53EP0 FNDC3B	Fibronectin type III domain-containing protein 3B	132.8	5.6	82.0 (M:82.0)	2	2.1	651.83
Q16531 DDB1	DNA damage-binding protein 1	126.9	5.0	99.9 (M:99.9)	3	4.6	57.13
O14776 TCERG1	Transcription elongation regulator 1	123.8	9.3	128.0 (M:128.0)	4	4.5	566.54
P18206 VCL	Vinculin	123.7	5.4	622.2 (M:622.2)	13	14.1	52.05
O00410 IPO5	Importin-5	123.5	4.7	511.1 (M:511.1)	12	16.6	70.46
Q6PKG0 LARP1	La-related protein 1	123.4	9.4	108.0 (M:108.0)	2	2.6	35.28
O14980 XPO1	Exportin-1	123.3	5.7	70.9 (M:70.9)	2	3.1	253.39
P27816 MAP4	Microtubule-associated protein 4	120.9	5.2	168.4 (M:168.4)	3	3.3	37.75
P53396 ACLY	ATP-citrate synthase	120.8	7.1	313.4 (M:313.4)	8	9.2	54.24
P22314 UBA1	Ubiquitin-like modifier-activating enzyme 1	117.8	5.4	535.0 (M:535.0)	10	12.8	73.39
Q9NSE4 IARS2	Isoleucine--tRNA ligase, mitochondrial	113.7	6.9	81.2 (M:81.2)	2	2.3	38.06
P55060 CSE1L	Exportin-2	110.3	5.4	379.5 (M:379.5)	8	9.3	101.07
O60282 KIF5C	Kinesin heavy chain isoform 5C	109.4	5.8	88.1 (M:88.1)	3	4.2	32.33
O60716 CTNND1	Catenin delta-1	108.1	5.8	60.7 (M:60.7)	2	2.2	18.76
O60763 USO1	General vesicular transport factor p115	107.8	4.7	421.4 (M:421.4)	6	8.2	59.47
Q14697 GANAB	Neutral alpha-glucosidase AB	106.8	5.7	512.5 (M:512.5)	12	14.7	105.14
P49588 AARS	Alanine--tRNA ligase, cytoplasmic	106.7	5.2	415.2 (M:415.2)	10	13.0	158.19
P36776 LONP1	Lon protease homolog, mitochondrial	106.4	6.0	261.7 (M:261.7)	7	8.4	63.91
O43707 ACTN4	Alpha-actinin-4	104.8	5.2	1631.2 (M:1631.2)	31	39.2	74.76
P63010 AP2B1	AP-2 complex subunit beta	104.5	5.1	177.3 (M:177.3)	3	4.3	270.50
P55786 NPEPPS	Puromycin-sensitive aminopeptidase	103.2	5.4	195.3 (M:195.3)	5	6.9	208.88
Q9H3U1 UNC45A	Protein unc-45 homolog A	103.0	5.7	110.9 (M:110.9)	2	2.9	49.34
P12814 ACTN1	Alpha-actinin-1	103.0	5.1	1322.6 (M:1322.6)	25	33.3	135.48
P19367 HK1	Hexokinase-1	102.4	6.4	207.9 (M:207.9)	6	8.1	48.01
P52789 HK2	Hexokinase-2	102.3	5.7	270.3 (M:270.3)	6	8.1	61.91
P78344 EIF4G2	Eukaryotic translation initiation factor 4 gamma 2	102.3	6.8	302.7 (M:302.7)	6	7.6	85.86
Q92973 TNPO1	Transportin-1	102.3	4.7	336.6 (M:336.6)	9	11.6	69.75
Q7KZF4 SND1	Staphylococcal nuclease domain-containing protein 1	101.9	6.8	171.8 (M:171.8)	3	5.4	216.19
P11586 MTHFD1	C-1-tetrahydrofolate synthase, cytoplasmic	101.5	7.0	886.7 (M:886.7)	21	25.3	66.93
P35221 CTNNA1	Catenin alpha-1	100.0	5.9	235.7 (M:235.7)	4	5.6	541.60
P21399 ACO1	Cytoplasmic aconitate hydratase	98.3	6.2	92.2 (M:92.2)	3	4.5	562.89
P50570 DNM2	Dynamin-2	98.0	7.2	168.3 (M:168.3)	5	9.4	372.64
Q9Y678 COPG1	Coatomer subunit gamma-1	97.7	5.2	137.7 (M:137.7)	3	3.5	703.11
Q14974 KPNB1	Importin subunit beta-1	97.1	4.5	670.2 (M:670.2)	12	19.5	77.35
Q92598 HSPH1	Heat shock protein 105 kDa	96.8	5.1	96.4 (M:96.4)	2	2.7	30.27
P11216 PYGB	Glycogen phosphorylase, brain form	96.6	6.4	386.6 (M:386.6)	10	12.9	302.26
P33991 MCM4	DNA replication licensing factor MCM4	96.5	6.3	218.2 (M:218.2)	5	7.0	147.16
Q8WUM4 PDCD6IP	Programmed cell death 6-interacting protein	96.0	6.1	385.7 (M:385.7)	8	9.8	93.80
P45974 USP5	Ubiquitin carboxyl-terminal hydrolase 5	95.7	4.8	125.3 (M:125.3)	3	3.8	41.26
Q12906 ILF3	Interleukin enhancer-binding factor 3	95.3	9.3	187.6 (M:187.6)	4	5.4	604.39
P13639 EEF2	Elongation factor 2	95.3	6.4	1139.4 (M:1139.4)	21	26.7	52.09
Q05682 CALD1	Caldesmon	93.2	5.5	238.9 (M:238.9)	5	8.4	79.67
Q14566 MCM6	DNA replication licensing factor MCM6	92.8	5.2	189.3 (M:189.3)	5	7.3	69.44
P11387 TOP1	Endoplasmin	92.4	4.6	1354.2 (M:1354.2)	25	32.1	70.54
Q96QK1 VPS35	Vacuolar protein sorting-associated protein 35	91.6	5.2	161.6 (M:161.6)	4	7.0	39.70
P11387 TOP1	DNA topoisomerase 1	90.7	9.9	172.6 (M:172.6)	4	6.3	512.44
O94874 UFL1	E3 UFM1-protein ligase 1	89.5	6.3	113.8 (M:113.8)	3	4.2	68.68
P55072 VCP	Transitional endoplasmic reticulum ATPase	89.3	5.0	861.6 (M:861.6)	18	28.3	50.94
O95479 H6PD	GDH/6PGL endoplasmic bifunctional protein	88.8	6.9	134.1 (M:134.1)	2	3.4	65.32
P05556 ITGB1	Integrin beta-1	88.4	5.1	100.4 (M:100.4)	3	3.6	256.03
P47897 QARS	Glutamine--tRNA ligase	87.7	6.8	66.9 (M:66.9)	2	3.9	420.98
P42224 STAT1	Signal transducer and activator of transcription 1-alpha/beta	87.3	5.7	116.4 (M:116.4)	3	6.0	69.40
Q86TB9 PATL1	Protein PAT1 homolog 1	86.8	6.2	59.4 (M:59.4)	2	3.1	596.98
Q12797 ASPH	Aspartyl/asparaginyl beta-hydroxylase	85.8	4.8	64.0 (M:64.0)	2	4.2	40.74
P06396 GSN	Gelsolin	85.6	5.9	397.0 (M:397.0)	8	14.8	43.59
P49589 CARS	Cysteine--tRNA ligase, cytoplasmic	85.4	6.3	128.8 (M:128.8)	3	4.3	95.47
Q99798 ACO2	Aconitate hydratase, mitochondrial	85.4	7.9	255.3 (M:255.3)	5	9.2	77.66
Q9UHB6 LIMA1	LIM domain and actin-binding protein 1	85.2	6.4	151.8 (M:151.8)	3	4.3	46.59
O60568 PLOD3	Procollagen-lysine,2-oxoglutarate 5-dioxygenase 3	84.7	5.6	63.4 (M:63.4)	2	3.9	444.95
O00469 PLOD2	Procollagen-lysine,2-oxoglutarate 5-dioxygenase 2	84.6	6.2	270.6 (M:270.6)	5	8.3	55.97
P07900 HSP90AA1	Heat shock protein HSP 90-alpha	84.6	4.8	1404.7 (M:1404.7)	26	36.3	66.88
Q96TA1 FAM129B	Niban-like protein 1	84.1	5.8	389.7 (M:389.7)	10	16.2	86.85
Q16891 IMMT	Mitochondrial inner membrane protein	83.6	6.1	207.3 (M:207.3)	5	9.4	47.23
P26639 TARS	Threonine--tRNA ligase, cytoplasmic	83.4	6.2	73.8 (M:73.8)	2	3.5	50.31
Q32P28 P3H1	Prolyl 3-hydroxylase 1	83.3	4.9	89.6 (M:89.6)	2	3.4	49.60
O95202 LETM1	LETM1 and EF-hand domain-containing protein 1, mitochondrial	83.3	6.3	147.1 (M:147.1)	3	3.8	983.56
P08238 HSP90AB1	Heat shock protein HSP 90-beta	83.2	4.8	1254.1 (M:1254.1)	25	36.6	65.45
P41250 GARS	Glycine--tRNA ligase	83.1	6.7	296.6 (M:296.6)	6	9.7	85.76
Q8TBA6 GOLGA5	Golgin subfamily A member 5	83.0	5.5	110.5 (M:110.5)	3	4.9	83.65
Q9H1B7 IRF2BPL	Interferon regulatory factor 2-binding protein-like	82.6	9.6	140.7 (M:140.7)	4	6.3	630.00
P46459 NSF	Vesicle-fusing ATPase	82.5	6.6	75.5 (M:75.5)	2	3.2	758.69
Q9NY33 DPP3	Dipeptidyl peptidase 3	82.5	4.9	100.2 (M:100.2)	3	5.4	58.62
Q92499 DDX1	ATP-dependent RNA helicase DDX1	82.4	6.9	127.3 (M:127.3)	4	6.5	148.92
O00429 DNM1L	Dynamin-1-like protein	81.8	6.4	180.1 (M:180.1)	3	5.2	68.17
P16070 CD44	CD44 antigen	81.5	5.0	73.3 (M:73.3)	2	3.1	492.65
P33993 MCM7	DNA replication licensing factor MCM7	81.3	6.1	152.8 (M:152.8)	4	7.0	73.51
Q92841 DDX17	Probable ATP-dependent RNA helicase DDX17	80.2	9.3	450.0 (M:450.0)	9	13.2	120.55
P17655 CAPN2	Calpain-2 catalytic subunit	79.9	4.7	576.4 (M:576.4)	9	17.4	58.59
Q9NQX3 GPHN	Gephyrin	79.7	5.1	108.2 (M:108.2)	3	5.6	344.12
Q06210 GFPT1	Glutamine--fructose-6-phosphate aminotransferase [isomerizing] 1	78.8	6.7	162.6 (M:162.6)	4	8.2	33.93
P52888 THOP1	Thimet oligopeptidase	78.8	5.7	152.2 (M:152.2)	3	4.9	61.67
Q14444 CAPRIN1	Caprin-1	78.3	5.0	141.4 (M:141.4)	3	4.8	49.12
P52272 HNRNPM	Heterogeneous nuclear ribonucleoprotein M	77.5	9.6	259.4 (M:259.4)	6	11.8	51.96
Q6NUQ4 TMEM214	Transmembrane protein 214	77.1	10.1	70.2 (M:70.2)	2	3.8	478.77
O94808 GFPT2	Glutamine--fructose-6-phosphate aminotransferase [isomerizing] 2	76.9	7.3	238.5 (M:238.5)	5	10.0	34.32
P49915 GMPS	GMP synthase [glutamine-hydrolyzing]	76.7	6.4	143.6 (M:143.6)	4	7.9	365.19
P19338 NCL	Nucleolin	76.6	4.4	317.2 (M:317.2)	7	10.7	48.54
P23246 SFPQ	Splicing factor, proline- and glutamine-rich	76.1	9.9	247.8 (M:247.8)	5	9.1	71.02
P08133 ANXA6	Annexin A6	75.8	5.3	459.9 (M:459.9)	8	13.4	126.27
P54136 RARS	Arginine--tRNA ligase, cytoplasmic	75.3	6.3	147.6 (M:147.6)	3	5.6	39.18
Q15582 TGFBI	Transforming growth factor-beta-induced protein ig-h3	74.6	8.6	181.3 (M:181.3)	4	6.9	66.02
O76094 SRP72	Signal recognition particle subunit SRP72	74.6	9.9	80.2 (M:80.2)	2	3.9	56.20
P02545 LMNA	Prelamin-A/C	74.1	6.6	1653.5 (M:1653.5)	31	48.0	70.76
P38646 HSPA9	Stress-70 protein, mitochondrial	73.6	5.8	732.1 (M:732.1)	10	20.8	49.35
O00571 DDX3X	ATP-dependent RNA helicase DDX3X	73.2	6.8	244.5 (M:244.5)	6	10.7	70.31
Q92945 KHSRP	Far upstream element-binding protein 2	73.1	7.0	235.1 (M:235.1)	6	9.6	76.86
P13667 PDIA4	Protein disulfide-isomerase A4	72.9	4.8	392.2 (M:392.2)	8	15.0	37.45
P11021 HSPA5	78 kDa glucose-regulated protein	72.3	4.9	1169.5 (M:1169.5)	21	37.8	41.59
Q16643 DBN1	Drebrin	71.4	4.2	102.6 (M:102.6)	2	5.1	64.49
Q9NVI7 ATAD3A	ATPase family AAA domain-containing protein 3A	71.3	9.7	167.5 (M:167.5)	5	7.1	103.02
O43390 HNRNPR	Heterogeneous nuclear ribonucleoprotein R	70.9	8.8	206.2 (M:206.2)	4	6.5	105.29
P11142 HSPA8	Heat shock cognate 71 kDa protein	70.9	5.2	1418.5 (M:1418.5)	24	42.3	74.07
P13797 PLS3	Plastin-3	70.8	5.3	334.0 (M:334.0)	10	21.1	103.30
Q9UHB9 SRP68	Signal recognition particle subunit SRP68	70.7	9.4	201.8 (M:201.8)	5	8.5	87.93
P11940 PABPC1	Polyadenylate-binding protein 1	70.6	10.0	373.1 (M:373.1)	8	14.6	61.35
P49748 ACADVL	Very long-chain specific acyl-CoA dehydrogenase, mitochondrial	70.3	9.6	112.4 (M:112.4)	3	6.3	71.08
P08107 HSPA1A/B	Heat shock 70 kDa protein 1A/1B	70.0	5.4	527.8 (M:527.8)	11	22.9	93.37
P12956 XRCC6	X-ray repair cross-complementing protein 6	69.8	6.2	271.9 (M:271.9)	6	10.0	115.19
O60506 SYNCRIP	Heterogeneous nuclear ribonucleoprotein Q	69.6	9.1	355.8 (M:355.8)	9	18.5	53.48
P15311 EZR	Ezrin	69.4	5.9	181.7 (M:181.7)	4	6.7	170.87
P02768 ALB	Serum albumin	69.3	5.9	234.4 (M:234.4)	5	7.1	84.87
P17844 DDX5	Probable ATP-dependent RNA helicase DDX5	69.1	9.7	512.5 (M:512.5)	10	16.9	87.57
Q9H0B6 KLC2	Kinesin light chain 2	68.9	6.8	77.6 (M:77.6)	2	2.9	15.54
Q8TAT6 NPLOC4	Nuclear protein localization protein 4 homolog	68.1	5.9	100.3 (M:100.3)	3	6.2	89.38
Q15046 KARS	Lysine--tRNA ligase	68.0	5.9	176.3 (M:176.3)	3	5.2	94.81
P29401 TKT	Transketolase	67.8	8.5	150.6 (M:150.6)	3	7.9	112.35
P26038 MSN	Moesin	67.8	6.0	217.5 (M:217.5)	5	8.8	147.72
Q03252 LMNB2	Lamin-B2	67.6	5.2	242.3 (M:242.3)	7	10.3	47.06
P27824 CANX	Calnexin	67.5	4.3	177.8 (M:177.8)	4	9.6	110.61
Q96AE4 FUBP1	Far upstream element-binding protein 1	67.5	7.8	192.8 (M:192.8)	4	8.2	56.04
Q9Y262 EIF3L	Eukaryotic translation initiation factor 3 subunit L	66.7	5.9	58.0 (M:58.0)	2	5.1	48.25
P17812 CTPS1	CTP synthase 1	66.6	6.0	173.5 (M:173.5)	4	9.3	41.61
P20700 LMNB1	Lamin-B1	66.4	5.0	297.9 (M:297.9)	5	8.0	60.23
Q9NSD9 FARSB	Phenylalanine--tRNA ligase beta subunit	66.1	6.4	130.0 (M:130.0)	4	6.6	557.76
P04264 KRT1	Keratin, type II cytoskeletal 1	66.0	8.8	840.5 (M:840.5)	14	28.3	71.39
Q07065 CKAP4	Cytoskeleton-associated protein 4	66.0	5.6	421.9 (M:421.9)	8	18.8	42.25
Q9UHD8 SEPT9	Septin-9	65.4	9.7	203.5 (M:203.5)	5	10.6	95.05
P35908 KRT2	Keratin, type II cytoskeletal 2 epidermal	65.4	8.9	184.4 (M:184.4)	4	6.7	536.27
Q07866 KLC1	Kinesin light chain 1	65.3	5.8	150.9 (M:150.9)	4	6.3	45.64
P30153 PPP2R1A	Serine/threonine-protein phosphatase 2A 65 kDa regulatory subunit A alpha isoform	65.3	4.9	135.1 (M:135.1)	3	6.1	154.25
P31939 ATIC	Bifunctional purine biosynthesis protein PURH	64.6	6.3	250.9 (M:250.9)	8	14.5	286.14
P14866 HNRNPL	Heterogeneous nuclear ribonucleoprotein L	64.1	9.2	83.3 (M:83.3)	3	8.0	31.00
O15371 EIF3D	Eukaryotic translation initiation factor 3 subunit D	63.9	5.7	205.4 (M:205.4)	3	6.6	335.39
Q86UE4 MTDH	Protein LYRIC	63.8	9.8	90.9 (M:90.9)	3	7.2	74.24
P46060 RANGAP1	Ran GTPase-activating protein 1	63.5	4.5	164.5 (M:164.5)	4	9.5	55.66
P21589 NT5E	5'-nucleotidase	63.3	6.6	71.5 (M:71.5)	2	4.5	24.42
P06744 GPI	Glucose-6-phosphate isomerase	63.1	9.1	280.6 (M:280.6)	6	13.3	52.03
P31948 STIP1	Dihydropyrimidinase-related protein 2	62.3	5.9	476.6 (M:476.6)	11	24.1	77.02
P35527 KRT9	Keratin, type I cytoskeletal 9	62.0	5.0	242.2 (M:242.2)	4	12.4	88.18
Q14195 DPYSL3	Dihydropyrimidinase-related protein 3	61.9	6.0	209.5 (M:209.5)	5	10.0	229.72
P40222 TXLNA	Alpha-taxilin	61.9	6.1	114.1 (M:114.1)	3	7.1	41.45
Q14247 CTTN	Src substrate cortactin	61.5	5.1	363.4 (M:363.4)	9	22.0	107.62
P36871 PGM1	Phosphoglucomutase-1	61.4	6.3	290.4 (M:290.4)	6	14.1	45.82
P00367 GLUD1	Glutamate dehydrogenase 1, mitochondrial	61.4	8.5	164.4 (M:164.4)	3	5.6	117.02
P10809 HSPD1	60 kDa heat shock protein, mitochondrial	61.0	5.6	799.0 (M:799.0)	16	39.3	67.36
P13674 P4HA1	Prolyl 4-hydroxylase subunit alpha-1	61.0	5.6	157.0 (M:157.0)	4	9.7	79.31
O15460 P4HA2	Prolyl 4-hydroxylase subunit alpha-2	60.9	5.4	152.2 (M:152.2)	2	4.5	122.94
Q9H4M9 EHD1	EH domain-containing protein 1	60.6	6.4	121.5 (M:121.5)	4	7.3	662.04
P49368 CCT3	T-complex protein 1 subunit gamma	60.5	6.1	449.2 (M:449.2)	8	16.7	53.53
P02538 KRT6A	Keratin, type II cytoskeletal 6A	60.0	8.9	234.0 (M:234.0)	6	12.4	298.93
Q9NPQ8 RIC8A	Synembryn-A	59.7	5.1	122.2 (M:122.2)	4	8.7	562.04
P25705 ATP5A1	ATP synthase subunit alpha, mitochondrial	59.7	9.6	467.9 (M:467.9)	10	23.7	76.14
P48643 CCT5	T-complex protein 1 subunit epsilon	59.6	5.3	369.5 (M:369.5)	7	14.6	88.61
P50990 CCT8	T-complex protein 1 subunit theta	59.6	5.3	399.8 (M:399.8)	9	22.4	74.98
P14314 PRKCSH	Glucosidase 2 subunit beta	59.4	4.2	82.2 (M:82.2)	2	4.9	31.99
Q14498 RBM39	RNA-binding protein 39	59.3	10.7	124.4 (M:124.4)	2	4.7	687.92
Q99832 CCT7	T-complex protein 1 subunit eta	59.3	8.6	194.1 (M:194.1)	3	7.9	56.28
O15355 PPM1G	Protein phosphatase 1G	59.2	4.1	118.0 (M:118.0)	3	6.2	37.69
P11413 G6PD	Glucose-6-phosphate 1-dehydrogenase	59.2	6.4	115.4 (M:115.4)	2	5.0	100.95
P54577 YARS	Tyrosine--tRNA ligase, cytoplasmic	59.1	6.7	321.4 (M:321.4)	8	14.6	62.61
Q13596 SNX1	Sorting nexin-1	59.0	4.9	129.7 (M:129.7)	4	9.4	16.73
Q9BZZ5 API5	Apoptosis inhibitor 5	59.0	7.7	61.9 (M:61.9)	2	5.0	75.04
P13645 KRT10	Keratin, type I cytoskeletal 10	58.8	5.0	165.8 (M:165.8)	3	6.8	38.75
P49591 SARS	Serine--tRNA ligase, cytoplasmic	58.7	6.0	246.4 (M:246.4)	4	8.6	134.30
P49419 ALDH7A1	Alpha-aminoadipic semialdehyde dehydrogenase	58.5	9.1	146.6 (M:146.6)	4	10.9	43.93
O60749 SNX2	Sorting nexin-2	58.4	4.9	146.0 (M:146.0)	4	8.3	46.51
P35269 GTF2F1	General transcription factor IIF subunit 1	58.2	7.7	81.8 (M:81.8)	2	5.6	42.89
P40227 CCT6A	T-complex protein 1 subunit zeta	58.0	6.2	301.9 (M:301.9)	7	17.7	97.91
P14618 PKM	Pyruvate kinase PKM	57.9	9.0	468.9 (M:468.9)	10	24.1	31.50
P50991 CCT4	T-complex protein 1 subunit delta	57.9	9.0	307.6 (M:307.6)	7	14.3	41.52
P52292 KPNA2	Importin subunit alpha-1	57.8	5.1	173.7 (M:173.7)	3	7.8	58.22
P78371 CCT2	T-complex protein 1 subunit beta	57.5	6.0	473.4 (M:473.4)	8	22.2	79.09
P12081 HARS	Histidine--tRNA ligase, cytoplasmic	57.4	5.6	203.0 (M:203.0)	5	9.2	446.10
Q01581 HMGCS1	Hydroxymethylglutaryl-CoA synthase, cytoplasmic	57.3	5.1	195.0 (M:195.0)	5	14.2	232.63
P26599 PTBP1	Polypyrimidine tract-binding protein 1	57.2	9.8	120.7 (M:120.7)	4	14.1	76.88
P07237 P4HB	Protein disulfide-isomerase	57.1	4.6	806.8 (M:806.8)	17	41.3	70.66
Q96JB5 CDK5RAP3	CDK5 regulatory subunit-associated protein 3	56.9	4.5	102.4 (M:102.4)	3	6.5	29.64
P30101 PDIA3	Protein disulfide-isomerase A3	56.7	5.9	728.5 (M:728.5)	16	35.8	46.43
O43175 PHGDH	D-3-phosphoglycerate dehydrogenase	56.6	6.3	807.7 (M:807.7)	14	27.2	76.66
P06576 ATP5B	ATP synthase subunit beta, mitochondrial	56.5	5.1	610.6 (M:610.6)	13	36.5	86.46
Q13557 CAMK2D	Calcium/calmodulin-dependent protein kinase type II subunit delta	56.3	6.9	162.6 (M:162.6)	4	10.2	327.11
P28838 LAP3	Cytosol aminopeptidase	56.1	9.0	345.6 (M:345.6)	8	19.8	66.80
P47895 ALDH1A3	Aldehyde dehydrogenase family 1 member A3	56.1	7.7	201.5 (M:201.5)	4	9.4	599.98
P34897 SHMT2	Serine hydroxymethyltransferase, mitochondrial	56.0	9.5	176.7 (M:176.7)	4	8.9	51.43
P12268 IMPDH2	Inosine-5'-monophosphate dehydrogenase 2	55.8	6.5	276.1 (M:276.1)	7	16.3	104.24
P43490 NAMPT	Nicotinamide phosphoribosyltransferase	55.5	6.8	655.9 (M:655.9)	15	35.2	80.59
Q9Y3I0 RTCB	tRNA-splicing ligase RtcB homolog	55.2	6.9	105.9 (M:105.9)	3	6.7	91.74
O60701 UGDH	UDP-glucose 6-dehydrogenase	55.0	6.9	262.7 (M:262.7)	6	16.4	53.18
P30566 ADSL	Adenylosuccinate lyase	54.9	6.8	71.0 (M:71.0)	2	4.1	716.36
P07954 FH	Fumarate hydratase, mitochondrial	54.6	9.4	162.6 (M:162.6)	3	7.6	42.23
Q96HE7 ERO1A	ERO1-like protein alpha	54.4	5.4	345.9 (M:345.9)	5	13.7	41.18
Q14108 SCARB2	Lysosome membrane protein 2	54.3	4.9	78.8 (M:78.8)	2	4.2	615.74
P35637 FUS	RNA-binding protein FUS	53.4	9.7	131.0 (M:131.0)	2	4.4	80.86
P50995 ANXA11	Annexin A11	54.4	8.5	91.8 (M:91.8)	2	4.0	80.52
P08670 VIM	Vimentin	53.6	4.9	2066.3 (M:2066.3)	34	67.2	49.33
Q9UBB4 ATXN10	Ataxin-10	53.5	5.0	117.3 (M:117.3)	3	9.1	60.37
P23381 WARS	Tryptophan--tRNA ligase, cytoplasmic	53.1	5.8	92.5 (M:92.5)	2	4.5	112.24
P52209 PGD	6-phosphogluconate dehydrogenase, decarboxylating	53.1	7.0	82.3 (M:82.3)	2	4.6	578.56
P20073 ANXA7	Annexin A7	52.7	5.4	156.4 (M:156.4)	5	11.1	389.05
P48637 GSS	Glutathione synthetase	52.4	5.6	112.6 (M:112.6)	3	7.4	299.08
P60228 EIF3E	Eukaryotic translation initiation factor 3 subunit E	52.2	5.7	208.4 (M:208.4)	4	9.4	497.92
Q13283 G3BP1	Ras GTPase-activating protein-binding protein 1	52.1	5.3	280.6 (M:280.6)	6	16.7	46.71
O75390 CS	Citrate synthase, mitochondrial	51.7	9.1	123.8 (M:123.8)	4	9.9	384.97
P55084 HADHB	Trifunctional enzyme subunit beta, mitochondrial	51.3	10.0	188.1 (M:188.1)	4	8.9	148.14
Q9Y230 RUVBL2	RuvB-like 2	51.1	5.4	90.2 (M:90.2)	2	5.8	20.65
P61978 HNRNPK	Heterogeneous nuclear ribonucleoprotein K	50.9	5.3	436.5 (M:436.5)	8	23.3	57.43
Q16181 SEPT7	Septin-7	50.6	9.4	103.7 (M:103.7)	3	7.3	55.29
P48723 HSPA13	Heat shock 70 kDa protein 13	50.4	4.7	889.8 (M:889.8)	15	42.0	231.84
P68363 TUBA1B	Tubulin alpha-1B chain	50.1	4.8	841.6 (M:841.6)	16	49.4	41.55
P68104 EEF1A1	Elongation factor 1-alpha 1	50.1	9.7	170.2 (M:170.2)	5	11.5	351.76
Q71U36 TUBA1A	Tubulin alpha-1A chain	50.1	4.8	800.4 (M:800.4)	16	49.4	45.65
P26641 EEF1G	Elongation factor 1-gamma	50.1	6.3	186.7 (M:186.7)	4	9.4	109.53
P13489 RNH1	Ribonuclease inhibitor	49.9	4.6	99.0 (M:99.0)	2	5.4	48.96
P18031 PTPN1	Tyrosine-protein phosphatase non-receptor type 1	49.9	5.8	82.7 (M:82.7)	2	5.3	52.25
Q9Y6N5 SQRDL	Sulfide:quinone oxidoreductase, mitochondrial	49.9	9.7	151.7 (M:151.7)	4	12.4	81.53
Q9BQE3 TUBA1C	Tubulin alpha-1C chain	49.9	4.8	370.9 (M:370.9)	7	23.2	136.86
Q9BVA1 TUBB2B	Tubulin beta-2B chain	49.9	4.6	828.3 (M:828.3)	15	43.4	58.43
P68366 TUBA4A	Tubulin alpha-4A chain	49.9	4.8	614.3 (M:614.3)	14	43.3	45.76
Q9BUF5 TUBB6	Tubulin beta-6 chain	49.8	4.6	689.4 (M:689.4)	14	43.3	260.99
P68371 TUBB4B	Tubulin beta-4B chain	49.8	4.6	977.1 (M:977.1)	16	46.1	47.61
P07437 TUBB	Tubulin beta chain	49.6	4.6	998.2 (M:998.2)	17	51.8	45.43
P04350 TUBB4A	Tubulin beta-4A chain	49.6	4.6	772.2 (M:772.2)	14	40.8	71.05
P49411 TUFM	Elongation factor Tu, mitochondrial	49.5	7.9	259.5 (M:259.5)	5	12.6	29.28
Q9NVA2 SEPT11	Septin-11	49.4	6.4	70.9 (M:70.9)	2	4.9	59.10
Q9Y6E0 STK24	Serine/threonine-protein kinase 24	49.3	5.4	109.0 (M:109.0)	2	5.0	171.15
P31943 HNRNPH1	Heterogeneous nuclear ribonucleoprotein H	49.2	5.9	247.0 (M:247.0)	5	15.4	44.31
P55010 EIF5	Eukaryotic translation initiation factor 5	49.2	5.3	90.9 (M:90.9)	3	7.4	109.56
P17980 PSMC3	26S protease regulatory subunit 6A	49.2	5.0	77.4 (M:77.4)	2	5.9	174.12
P36957 DLST	Dihydrolipoyllysine-residue succinyltransferase component of 2-oxoglutarate dehydrogenase complex, mitochondrial	48.7	9.9	125.0 (M:125.0)	2	5.5	36.39
P35998 PSMC2	26S protease regulatory subunit 7	48.6	5.6	89.4 (M:89.4)	2	6.0	431.14
P04181 OAT	Ornithine aminotransferase, mitochondrial	48.5	6.6	154.0 (M:154.0)	4	11.4	92.49
P22695 UQCRC2	Cytochrome b-c1 complex subunit 2, mitochondrial	48.4	9.3	135.6 (M:135.6)	2	6.4	60.25
Q9UJU6 DBNL	Drebrin-like protein	48.2	4.9	117.1 (M:117.1)	2	6.3	54.24
P37268 FDFT1	Squalene synthase	48.1	6.1	197.9 (M:197.9)	5	15.3	346.81
P27797 CALR	Calreticulin	48.1	4.1	376.6 (M:376.6)	8	29.7	41.75
Q15084 PDIA6	Protein disulfide-isomerase A6	48.1	4.8	415.0 (M:415.0)	7	21.1	46.73
P36578 RPL4	60S ribosomal protein L4	47.7	11.8	123.0 (M:123.0)	3	7.7	69.57
Q09028 RBBP4	Histone-binding protein RBBP4	47.6	4.6	173.3 (M:173.3)	4	9.4	65.88
O00231 PSMD11	26S proteasome non-ATPase regulatory subunit 11	47.4	6.1	141.4 (M:141.4)	3	8.3	108.27
P61158 ACTR3	Actin-related protein 3	47.3	5.5	141.4 (M:141.4)	3	8.1	75.87
P09104 ENO2	Gamma-enolase	47.2	4.8	566.3 (M:566.3)	9	31.3	39.68
P06733 ENO1	Alpha-enolase	47.1	7.7	1497.6 (M:1497.6)	23	65.0	46.60
O60664 PLIN3	Perilipin-3	47.0	5.2	354.5 (M:354.5)	8	26.7	53.61
P05455 SSB	Lupus La protein	46.8	6.8	113.6 (M:113.6)	3	8.6	32.01
Q96M27 PRRC1	Protein PRRC1	46.7	5.5	90.1 (M:90.1)	2	7.0	65.73
O75874 IDH1	Isocitrate dehydrogenase [NADP] cytoplasmic	46.6	6.6	311.3 (M:311.3)	8	19.1	138.62
Q9UNH7 SNX6	Sorting nexin-6	46.6	5.8	67.6 (M:67.6)	2	7.1	94.11
Q9Y383 LUC7L2	Putative RNA-binding protein Luc7-like 2	46.5	10.8	57.9 (M:57.9)	2	7.7	60.95
Q96I99 SUCLG2	Succinyl-CoA ligase [GDP-forming] subunit beta, mitochondrial	46.5	6.1	174.0 (M:174.0)	4	10.9	42.03
P50454 SERPINH1	Serpin H1	46.4	9.3	351.8 (M:351.8)	8	20.6	108.25
P16930 FAH	Fumarylacetoacetase	46.3	6.5	113.9 (M:113.9)	3	9.1	73.44
Q9BT78 COPS4	COP9 signalosome complex subunit 4	46.2	5.5	95.1 (M:95.1)	3	8.1	89.42
P17174 GOT1	Aspartate aminotransferase, cytoplasmic	46.2	6.6	161.1 (M:161.1)	4	10.4	90.90
P60842 EIF4A1	Eukaryotic initiation factor 4A-I	46.1	5.2	157.3 (M:157.3)	2	5.9	149.07
P52597 HNRNPF	Heterogeneous nuclear ribonucleoprotein F	45.6	5.3	278.3 (M:278.3)	5	17.3	653.80
P13861 PRKAR2A	cAMP-dependent protein kinase type II-alpha regulatory subunit	45.5	4.8	112.3 (M:112.3)	2	5.0	803.60
P55209 NAP1L1	Nucleosome assembly protein 1-like 1	45.3	4.2	160.0 (M:160.0)	3	10.0	98.20
P24752 ACAT1	Acetyl-CoA acetyltransferase, mitochondrial	45.2	9.6	123.8 (M:123.8)	3	8.9	581.70
Q9BTV4 TMEM43	Transmembrane protein 43	44.8	8.7	81.8 (M:81.8)	2	8.5	20.45
Q9NTK5 OLA1	Obg-like ATPase 1	44.7	8.6	274.0 (M:274.0)	6	19.2	58.06
P00558 PGK1	Phosphoglycerate kinase 1	44.6	9.2	807.9 (M:807.9)	14	46.8	72.08
Q16543 CDC37	Hsp90 co-chaperone Cdc37	44.4	5.0	230.0 (M:230.0)	4	14.8	57.17
Q9UQ80 PA2G4	Proliferation-associated protein 2G4	43.8	6.1	191.7 (M:191.7)	5	14.2	76.55
Q02750 MAP2K1	Dual specificity mitogen-activated protein kinase kinase 1	43.4	6.2	110.2 (M:110.2)	2	7.6	25.67
Q96EP5 DAZAP1	DAZ-associated protein 1	43.4	9.4	73.7 (M:73.7)	2	7.6	53.61
Q6NZI2 PTRF	Polymerase I and transcript release factor	43.4	5.4	202.2 (M:202.2)	3	11.3	78.48
P08559 PDHA1	Pyruvate dehydrogenase E1 component subunit alpha, somatic form, mitochondrial	43.3	9.3	86.1 (M:86.1)	2	5.6	67.02
Q12905 ILF2	Interleukin enhancer-binding factor 2	43.0	5.0	141.7 (M:141.7)	3	10.8	388.26
Q9UNM6 PSMD13	26S proteasome non-ATPase regulatory subunit 13	42.9	5.5	160.9 (M:160.9)	5	13.3	80.37
Q99733 NAP1L4	Nucleosome assembly protein 1-like 4	42.8	4.4	86.6 (M:86.6)	2	6.9	133.51
Q92597 NDRG1	Protein NDRG1	42.8	5.4	97.2 (M:97.2)	2	9.9	11.91
P61163 ACTR1A	Alpha-centractin	42.6	6.2	110.1 (M:110.1)	2	8.8	41.01
P39748 FEN1	Flap endonuclease 1	42.6	9.5	137.0 (M:137.0)	2	7.1	28.62
Q15738 NSDHL	Sterol-4-alpha-carboxylate 3-dehydrogenase, decarboxylating	41.9	9.0	157.6 (M:157.6)	4	13.9	46.51
P60709 ACTB	Actin, cytoplasmic 1	41.7	5.2	903.0 (M:903.0)	14	51.5	50.15
Q15019 SEPT2	Septin-2	41.5	6.1	177.2 (M:177.2)	3	11.6	56.21
P01892 HLA-A	HLA class I histocompatibility antigen, A-2 alpha chain	40.9	6.6	259.4 (M:259.4)	5	21.6	45.70
Q9UBS4 DNAJB11	DnaJ homolog subfamily B member 11	40.5	5.8	131.3 (M:131.3)	2	7.5	590.24
Q9Y617 PSAT1	Phosphoserine aminotransferase	40.4	8.7	230.3 (M:230.3)	6	18.9	66.90
P04899 GNAI2	Guanine nucleotide-binding protein G(i) subunit alpha-2	40.4	5.2	69.9 (M:69.9)	2	7.3	398.43
Q12907 LMAN2	Vesicular integral-membrane protein VIP36	40.2	6.5	160.4 (M:160.4)	3	9.0	24.81
P18465 HLA-B	HLA class I histocompatibility antigen, B-57 alpha chain	40.2	5.9	176.2 (M:176.2)	3	13.8	372.21
P16989 YBX3	Y-box-binding protein 3	40.1	10.1	151.9 (M:151.9)	3	14.8	60.99
Q13247 SRSF6	Serine/arginine-rich splicing factor 6	39.6	12.0	98.6 (M:98.6)	2	5.2	21.05
P50213 IDH3A	Isocitrate dehydrogenase [NAD] subunit alpha, mitochondrial	39.6	6.5	58.6 (M:58.6)	2	6.3	556.76
P51991 HNRNPA3	Heterogeneous nuclear ribonucleoprotein A3	39.6	9.6	206.7 (M:206.7)	3	10.3	53.75
Q9NZL4 HSPBP1	Hsp70-binding protein 1	39.4	5.0	80.6 (M:80.6)	2	5.8	76.60
P09972 ALDOC	Fructose-bisphosphate aldolase C	39.4	6.5	403.7 (M:403.7)	7	29.7	38.42
P04075 ALDOA	Fructose-bisphosphate aldolase A	39.4	9.2	695.9 (M:695.9)	10	38.2	81.72
Q9UBE0 SAE1	Reticulocalbin-1	38.9	4.9	348.5 (M:348.5)	6	19.9	86.86
Q9Y3F4 STRAP	Heterogeneous nuclear ribonucleoprotein A1	38.7	9.6	294.4 (M:294.4)	5	18.0	52.06
P04083 ANXA1	Annexin A1	38.7	6.7	258.6 (M:258.6)	6	24.6	47.54
P07355 ANXA2	Annexin A2	38.6	8.5	460.5 (M:460.5)	9	33.0	111.83
Q15366 PCBP2	Poly(rC)-binding protein 2	38.6	6.4	134.6 (M:134.6)	3	9.6	38.76
Q9UJZ1 STOML2	Stomatin-like protein 2, mitochondrial	38.5	7.7	213.7 (M:213.7)	5	20.8	41.82
P40121 CAPG	Macrophage-capping protein	38.5	5.8	144.6 (M:144.6)	3	10.1	60.64
Q14103 HNRNPD	Heterogeneous nuclear ribonucleoprotein D0	38.4	8.5	294.2 (M:294.2)	6	18.0	86.61
Q9UBE0 SAE1	SUMO-activating enzyme subunit 1	38.4	5.0	151.4 (M:151.4)	3	14.5	54.83
Q9Y3F4 STRAP	Serine-threonine kinase receptor-associated protein	38.4	4.8	233.7 (M:233.7)	4	17.4	99.44
Q9Y394 DHRS7	Dehydrogenase/reductase SDR family member 7	38.3	9.5	116.1 (M:116.1)	3	10.3	22.69
Q9Y266 NUDC	Nuclear migration protein nudC	38.2	5.1	182.9 (M:182.9)	4	12.4	47.40
P25685 DNAJB1	DnaJ homolog subfamily B member 1	38.0	9.4	115.4 (M:115.4)	2	8.8	62.01
Q9H2U2 PPA2	Inorganic pyrophosphatase 2, mitochondrial	37.9	7.8	115.3 (M:115.3)	3	9.3	207.96
O00303 EIF3F	Eukaryotic translation initiation factor 3 subunit F	37.5	5.1	135.2 (M:135.2)	3	12.3	66.96
P37837 TALDO1	Transaldolase	37.5	6.4	82.0 (M:82.0)	2	6.8	572.16
P62937 PPIA	Peptidyl-prolyl cis-trans isomerase A	37.5	6.8	177.7 (M:177.7)	5	18.3	383.16
P62136 PPP1CA	Serine/threonine-protein phosphatase PP1-alpha catalytic subunit	37.5	5.9	338.0 (M:338.0)	7	27.0	52.31
O76003 GLRX3	Glutaredoxin-3	37.4	5.2	128.6 (M:128.6)	4	13.1	127.00
P22626 HNRNPA2B1	Heterogeneous nuclear ribonucleoproteins A2/B1	37.4	9.3	412.6 (M:412.6)	8	30.3	64.24
Q9UJ70 NAGK	N-acetyl-D-glucosamine kinase	37.4	5.8	173.2 (M:173.2)	4	13.7	65.30
O43684 BUB3	Mitotic checkpoint protein BUB3	37.1	6.4	132.6 (M:132.6)	4	15.5	37.10
O14662 STX16	Syntaxin-16	37.0	5.7	55.5 (M:55.5)	2	7.7	60.11
Q13427 PPIG	Serine/threonine-protein phosphatase PP1-gamma catalytic subunit	37.0	6.1	354.9 (M:354.9)	7	27.9	49.11
Q9NQG5 RPRD1B	Regulation of nuclear pre-mRNA domain-containing protein 1B	36.9	5.6	178.9 (M:178.9)	3	13.5	454.29
Q04828 AKR1C1	Aldo-keto reductase family 1 member C1	36.8	9.0	170.1 (M:170.1)	4	13.6	287.31
P00338 LDHA	L-lactate dehydrogenase A chain	36.7	9.3	201.5 (M:201.5)	5	17.8	38.37
P07195 LDHB	L-lactate dehydrogenase B chain	36.6	5.7	535.1 (M:535.1)	11	34.1	53.81
P14550 AKR1A1	Alcohol dehydrogenase [NADP(+)]	36.5	6.4	80.6 (M:80.6)	2	8.3	169.17
Q13347 EIF3I	Eukaryotic translation initiation factor 3 subunit I	36.5	5.3	133.2 (M:133.2)	3	9.2	72.29
P40925 MDH1	Malate dehydrogenase, cytoplasmic	36.4	7.7	322.4 (M:322.4)	7	25.4	49.59
Q99729 HNRNPAB	Heterogeneous nuclear ribonucleoprotein A/B	36.2	8.8	92.0 (M:92.0)	2	6.9	53.09
Q8N335 GPD1L	Glyceraldehyde-3-phosphate dehydrogenase	36.0	9.3	351.9 (M:351.9)	4	17.6	50.15
P08758 ANXA5	Annexin A5	35.9	4.8	446.5 (M:446.5)	11	39.7	114.38
P67809 YBX1	Nuclease-sensitive element-binding protein 1	35.9	0.0	191.5 (M:191.5)	3	17.3	53.20
P09525 ANXA4	Annexin A4	35.9	5.8	433.0 (M:433.0)	10	37.9	228.02
Q13011 ECH1	Delta(3,5)-Delta(2,4)-dienoyl-CoA isomerase, mitochondrial	35.8	9.2	287.4 (M:287.4)	5	17.1	148.84
Q9NT62 ATG3	Ubiquitin-like-conjugating enzyme ATG3	35.8	4.5	129.0 (M:129.0)	3	10.2	796.72
O75821 EIF3G	Eukaryotic translation initiation factor 3 subunit G	35.6	5.8	176.0 (M:176.0)	3	11.2	33.12
Q96CX2 KCTD12	BTB/POZ domain-containing protein KCTD12	35.7	5.4	254.3 (M:254.3)	7	26.2	48.29
Q9UBQ7 GRHPR	Glyoxylate reductase/hydroxypyruvate reductase	35.6	7.9	140.6 (M:140.6)	3	13.7	42.18
P67775 PPP2CA	Serine/threonine-protein phosphatase 2A catalytic subunit alpha isoform	35.6	5.2	212.2 (M:212.2)	5	23.0	87.99
Q9H9B4 SFXN1	Sideroflexin-1	35.6	10.0	168.6 (M:168.6)	4	14.6	54.73
P27695 APEX1	DNA-(apurinic or apyrimidinic site) lyase	35.5	9.2	254.2 (M:254.2)	6	28.3	42.46
P55735 SEC13	Protein SEC13 homolog	35.5	5.1	160.9 (M:160.9)	3	11.5	488.24
P40926 MDH2	Malate dehydrogenase, mitochondrial	35.5	9.8	551.1 (M:551.1)	11	42.6	47.53
Q8TC12 RDH11	Retinol dehydrogenase 11	35.4	9.9	87.4 (M:87.4)	2	8.5	27.55
P31937 HIBADH	3-hydroxyisobutyrate dehydrogenase, mitochondrial	35.3	9.3	155.9 (M:155.9)	3	13.7	99.56
P13804 ETFA	Electron transfer flavoprotein subunit alpha, mitochondrial	35.1	9.5	326.4 (M:326.4)	8	35.7	60.87
O00764 PDXK	Pyridoxal kinase	35.1	5.7	140.4 (M:140.4)	3	15.4	37.13
P63244 GNB2L1	Guanine nucleotide-binding protein subunit beta-2-like 1	35.1	8.9	351.6 (M:351.6)	7	25.6	76.45
Q96AG4 LRRC59	Leucine-rich repeat-containing protein 59	34.9	10.4	97.9 (M:97.9)	3	9.8	554.71
Q15005 SPCS2	ER membrane protein complex subunit 2	34.8	6.1	68.6 (M:68.6)	2	7.7	18.27
O14579 COPE	Coatomer subunit epsilon	34.5	4.8	86.1 (M:86.1)	2	11.7	42.49
O75569 PRKRA	Interferon-inducible double-stranded RNA-dependent protein kinase activator A	34.4	9.6	68.5 (M:68.5)	2	8.0	97.23
P35914 HMGCL	Hydroxymethylglutaryl-CoA lyase, mitochondrial	34.3	9.7	94.0 (M:94.0)	2	7.4	922.04
P59998 ARPC4	Actin-related protein 2/3 complex subunit 2	34.3	7.0	79.8 (M:79.8)	2	7.7	113.13
Q53GQ0 HSD17B12	Estradiol 17-beta-dehydrogenase 12	34.3	9.8	231.8 (M:231.8)	5	17.9	287.88
P05388 RPLP0	60S acidic ribosomal protein P0	34.3	5.6	174.5 (M:174.5)	5	15.8	132.13
Q12904 AIMP1	Aminoacyl tRNA synthase complex-interacting multifunctional protein 1	34.3	9.4	169.9 (M:169.9)	4	13.8	132.74
P00387 CYB5R3	NADH-cytochrome b5 reductase 3	34.2	7.9	129.8 (M:129.8)	3	10.3	143.42
P06493 CDK1	Cyclin-dependent kinase 1	34.1	9.0	261.9 (M:261.9)	5	18.5	120.72
O43765 SGTA	Small glutamine-rich tetratricopeptide repeat-containing protein alpha	34.0	4.6	101.4 (M:101.4)	2	8.0	55.24
Q8NBJ7 SUMF2	Sulfatase-modifying factor 2	33.8	8.9	162.7 (M:162.7)	2	7.3	577.70
P19623 SRM	Spermidine synthase	33.8	5.2	82.9 (M:82.9)	2	7.0	122.58
Q99439 CNN2	Calponin-2	33.7	7.7	98.6 (M:98.6)	3	12.6	50.07
Q6P1N9 TATDN1	Putative deoxyribonuclease TATDN1	33.6	6.6	89.4 (M:89.4)	2	7.4	800.87
Q01105 SET	Protein SET	33.5	4.1	181.2 (M:181.2)	3	12.1	40.23
P53004 BLVRA	Biliverdin reductase A	33.4	6.0	248.6 (M:248.6)	5	20.6	113.34
Q99623 PHB2	Prohibitin-2	33.3	10.2	195.8 (M:195.8)	4	14.0	154.03
Q04323 UBXN1	UBX domain-containing protein 1	33.3	5.1	120.3 (M:120.3)	2	13.8	49.08
P54920 NAPA	Alpha-soluble NSF attachment protein	33.2	5.1	185.2 (M:185.2)	3	12.9	19.92
P36542 ATP5C1	ATP synthase subunit gamma, mitochondrial	33.0	9.7	112.5 (M:112.5)	2	7.7	94.78
P06753 TPM3	Tropomyosin alpha-3 chain	32.9	4.7	293.7 (M:293.7)	6	17.5	135.64
P52907 CAPZA1	F-actin-capping protein subunit alpha-1	32.9	5.4	242.0 (M:242.0)	6	28.0	36.12
P08865 RPSA	40S ribosomal protein SA	32.8	4.6	55.6 (M:55.6)	2	7.1	171.01
P05141 SLC25A5	ADP/ATP translocase 2	32.8	10.2	103.3 (M:103.3)	2	8.4	8.53
Q969X5 ERGIC1	Endoplasmic reticulum-Golgi intermediate compartment protein 1	32.6	6.7	81.1 (M:81.1)	2	6.6	101.85
P06748 NPM1	Nucleophosmin	32.6	4.5	324.0 (M:324.0)	7	22.4	34.02
P43307 SSR1	Translocon-associated protein subunit alpha	32.2	4.2	136.0 (M:136.0)	3	11.9	92.81
Q14192 FHL2	Four and a half LIM domains protein 2	32.2	9.2	76.1 (M:76.1)	2	11.8	510.96
Q9H3N1 TMX1	Thioredoxin-related transmembrane protein 1	31.8	4.8	207.6 (M:207.6)	4	15.0	88.85
Q86Y82 STX12	Syntaxin-12	31.6	5.3	90.1 (M:90.1)	2	9.4	83.15
P45880 VDAC2	Voltage-dependent anion-selective channel protein 2	31.5	8.7	249.1 (M:249.1)	6	24.8	104.68
P48739 PITPNB	Phosphatidylinositol transfer protein beta isoform	31.5	6.5	98.4 (M:98.4)	3	12.5	595.64
Q15404 RSU1	Ras suppressor protein 1	31.5	9.1	122.9 (M:122.9)	3	11.9	128.50
P10768 ESD	S-formylglutathione hydrolase	31.4	6.6	147.8 (M:147.8)	3	13.5	119.49
Q07021 C1QBP	Complement component 1 Q subcomponent-binding protein, mitochondrial	31.3	4.6	210.4 (M:210.4)	4	16.7	101.88
Q7L4N0 CAPZB	F-actin-capping protein subunit beta	31.3	5.2	64.1 (M:64.1)	2	8.3	28.86
Q96FW1 OTUB1	Ubiquitin thioesterase OTUB1	31.3	4.7	247.5 (M:247.5)	5	22.5	57.54
P15880 RPS2	40S ribosomal protein S2	31.3	11.0	210.8 (M:210.8)	6	22.5	82.61
P09012 SNRPA	U1 small nuclear ribonucleoprotein A	31.3	10.3	93.6 (M:93.6)	2	6.4	152.21
Q13243 SRSF5	Serine/arginine-rich splicing factor 5	31.2	12.2	111.1 (M:111.1)	3	13.2	59.51
P29692 EEF1D	Elongation factor 1-delta	31.1	4.8	396.1 (M:396.1)	7	33.5	69.43
O75828 CBR3	Carbonyl reductase [NADPH] 3	30.8	5.8	189.7 (M:189.7)	4	18.1	106.74
Q13151 HNRNPA0	Heterogeneous nuclear ribonucleoprotein A0	30.8	9.8	98.4 (M:98.4)	2	9.5	38.15
P60174 TPI1	Triosephosphate isomerase	30.8	5.6	121.7 (M:121.7)	2	8.7	45.68
P21796 VDAC1	Voltage-dependent anion-selective channel protein 1	30.8	9.2	121.2 (M:121.2)	3	11.3	460.90
Q9BTT0 ANP32E	Acidic leucine-rich nuclear phosphoprotein 32 family member E	30.7	3.6	159.1 (M:159.1)	3	15.3	62.62
P48507 GCLM	Glutamate--cysteine ligase regulatory subunit	30.7	5.6	136.7 (M:136.7)	3	14.2	549.38
Q9NQR4 NIT2	Omega-amidase NIT2	30.6	7.6	133.5 (M:133.5)	4	22.1	257.33
P16152 CBR1	Carbonyl reductase [NADPH] 1	30.4	9.5	441.0 (M:441.0)	10	49.5	97.97
Q15691 MAPRE1	Microtubule-associated protein RP/EB family member 1	30.0	4.9	137.4 (M:137.4)	2	7.1	88.75
P01911 HLA-DRB1	HLA class II histocompatibility antigen, DRB1-15 beta chain	29.9	8.9	109.0 (M:109.0)	2	7.1	36.15
P61247 RPS3A	40S ribosomal protein S3a	29.9	10.4	331.7 (M:331.7)	7	26.5	128.57
Q8WXX5 DNAJC9	DnaJ homolog subfamily C member 9	29.9	5.5	157.5 (M:157.5)	2	12.3	272.24
Q99623 PHB2	Prohibitin-2	29.8	5.5	308.5 (M:308.5)	7	28.3	70.13
Q9Y5M8 SRPRB	Signal recognition particle receptor subunit beta	29.7	9.9	257.0 (M:257.0)	5	26.2	44.51
Q14847 LASP1	LIM and SH3 domain protein 1	29.7	6.7	139.7 (M:139.7)	3	12.3	28.69
P62701 RPS4X	40S ribosomal protein S4, X isoform	29.6	10.8	97.2 (M:97.2)	3	12.2	164.53
P25786 PSMA1	Proteasome subunit alpha type-1	29.5	6.2	190.5 (M:190.5)	4	17.5	129.09
P61289 PSME3	Proteasome activator complex subunit 3	29.5	5.6	196.0 (M:196.0)	5	24.4	111.08
P25789 PSMA4	Proteasome subunit alpha type-4	29.5	8.7	123.8 (M:123.8)	3	12.3	173.17
P18124 RPL7	60S ribosomal protein L7	29.2	11.1	169.9 (M:169.9)	4	16.1	125.89
P62258 YWHAE	14-3-3 protein epsilon	29.2	4.5	217.5 (M:217.5)	5	25.5	51.15
P50402 EMD	Emerin	29.0	5.2	119.1 (M:119.1)	3	13.8	459.33
O14618 CCS	Copper chaperone for superoxide dismutase	29.0	5.2	78.7 (M:78.7)	2	7.3	30.87
P30040 ERP29	Endoplasmic reticulum resident protein 29	29.0	7.5	110.3 (M:110.3)	4	16.9	48.69
P18669 PGAM1	Phosphoglycerate mutase 1	28.8	6.8	178.3 (M:178.3)	5	25.2	45.75
Q92688 ANP32B	Acidic leucine-rich nuclear phosphoprotein 32 family member B	28.8	3.8	338.2 (M:338.2)	7	31.1	89.11
P12004 PCNA	Proliferating cell nuclear antigen	28.8	4.4	262.5 (M:262.5)	5	21.1	67.94
Q9Y696 CLIC4	Chloride intracellular channel protein 4	28.8	5.3	273.0 (M:273.0)	5	22.9	241.37
Q06323 PSME1	Proteasome activator complex subunit 1	28.7	5.7	335.0 (M:335.0)	7	36.1	141.07
P62753 RPS6	40S ribosomal protein S6	28.7	11.5	179.3 (M:179.3)	4	18.9	46.36
P01903 HLA-DRA	HLA class II histocompatibility antigen, DR alpha chain	28.6	4.9	103.8 (M:103.8)	2	11.4	39.91
P39687 ANP32A	Acidic leucine-rich nuclear phosphoprotein 32 family member A	28.6	3.8	338.7 (M:338.7)	6	28.1	94.85
P67936 TPM4	Tropomyosin alpha-4 chain	28.5	4.5	236.4 (M:236.4)	4	18.1	536.40
P25788 PSMA3	Proteasome subunit alpha type-3	28.4	5.1	116.3 (M:116.3)	2	8.6	33.10
P09661 SNRPA1	U2 small nuclear ribonucleoprotein A'	28.4	9.4	116.9 (M:116.9)	2	9.0	194.88
O60573 EIF4E2	Eukaryotic translation initiation factor 4E type 2	28.3	9.0	117.9 (M:117.9)	2	9.8	24.60
P04632 CAPNS1	Calpain small subunit 1	28.3	4.9	77.6 (M:77.6)	2	6.3	133.19
P61981 YWHAG	14-3-3 protein gamma	28.3	4.7	525.2 (M:525.2)	8	35.6	90.68
Q04917 YWHAH	14-3-3 protein eta	28.2	4.6	498.1 (M:498.1)	10	43.1	95.53
P31946 YWHAB	14-3-3 protein beta/alpha	28.1	4.6	539.5 (M:539.5)	9	42.7	66.54
P62917 RPL8	60S ribosomal protein L8	28.0	11.9	67.3 (M:67.3)	2	8.2	952.82
O14818 PSMA7	Proteasome subunit alpha type-7	27.9	9.3	70.7 (M:70.7)	2	10.5	51.13
P27348 YWHAQ	14-3-3 protein theta	27.7	4.5	207.4 (M:207.4)	3	15.1	455.66
Q07955 SRSF1	Serine/arginine-rich splicing factor 1	27.7	10.8	120.7 (M:120.7)	3	12.1	34.79
P63104 YWHAZ	14-3-3 protein zeta/delta	27.7	4.6	202.2 (M:202.2)	3	18.0	78.99
P78417 GSTO1	Glutathione S-transferase omega-1	27.5	6.3	283.6 (M:283.6)	5	22.0	140.22
Q9UL46 PSME2	Proteasome activator complex subunit 2	27.4	5.4	342.7 (M:342.7)	6	26.8	56.36
Q99426 TBCB	Tubulin-folding cofactor B	27.3	4.9	149.5 (M:149.5)	3	12.7	72.84
O95292 VAPB	Vesicle-associated membrane protein-associated protein B/C	27.2	7.7	195.7 (M:195.7)	4	16.9	402.85
O00299 CLIC1	Chloride intracellular channel protein 1	26.9	4.9	98.2 (M:98.2)	2	12.4	42.36
P51858 HDGF	Hepatoma-derived growth factor	26.8	4.6	130.6 (M:130.6)	2	14.6	133.03
P23396 RPS3	40S ribosomal protein S3	26.7	10.3	216.9 (M:216.9)	4	19.8	483.02
Q96C19 EFHD2	EF-hand domain-containing protein D2	26.7	5.0	106.0 (M:106.0)	2	8.8	61.71
P54819 AK2	Adenylate kinase 2, mitochondrial	26.5	8.9	161.1 (M:161.1)	4	19.7	482.70
A6NL28 TPLM3	Putative tropomyosin alpha-3 chain-like protein	26.3	4.3	153.4 (M:153.4)	2	10.3	65.77
Q9HB71 CACYBP	Calcyclin-binding protein	26.2	9.0	168.3 (M:168.3)	4	15.8	86.24
P17931 LGALS3	Galectin-3	26.1	9.1	209.3 (M:209.3)	5	20.4	334.44
Q01130 SRSF2	Serine/arginine-rich splicing factor 2	25.5	12.4	76.7 (M:76.7)	2	6.8	141.48
Q00688 FKBP3	Peptidyl-prolyl cis-trans isomerase FKBP3	25.2	9.8	183.3 (M:183.3)	4	18.3	71.75
P09936 UCHL1	Ubiquitin carboxyl-terminal hydrolase isozyme L1	24.8	5.2	109.3 (M:109.3)	3	11.7	178.45
P24534 EEF1B2	Elongation factor 1-beta	24.7	4.3	266.7 (M:266.7)	4	28.4	43.71
P62826 RAN	GTP-binding nuclear protein Ran	24.4	7.8	213.8 (M:213.8)	4	21.3	97.38
Q9UKK9 NUDT5	ADP-sugar pyrophosphatase	24.3	4.7	89.6 (M:89.6)	2	10.0	49.27
P26373 RPL13	60S ribosomal protein L13	24.2	12.2	141.2 (M:141.2)	5	24.2	279.92
P82979 SARNP	40S ribosomal protein S8	24.2	11.0	90.2 (M:90.2)	3	15.4	122.19
P61106 RAB14	Ras-related protein Rab-14	23.9	5.8	177.8 (M:177.8)	4	22.8	680.10
P82979 SARNP	SAP domain-containing ribonucleoprotein	23.7	6.1	229.0 (M:229.0)	4	23.3	106.34
P84098 RPL19	60S ribosomal protein L19	23.5	12.1	72.3 (M:72.3)	2	13.3	53.91
P50914 RPL14	60S ribosomal protein L14	23.4	11.6	68.4 (M:68.4)	2	10.7	769.83
Q13765 NACA	Nascent polypeptide-associated complex subunit alpha	23.4	4.4	101.8 (M:101.8)	2	13.5	24.51
P43487 RANBP1	Ran-specific GTPase-activating protein	23.3	5.1	78.4 (M:78.4)	2	10.9	23.91
P01033 TIMP1	Metalloproteinase inhibitor 1	23.2	9.8	64.3 (M:64.3)	2	10.1	117.83
P04792 HSPB1	Heat shock protein beta-1	22.8	6.0	142.4 (M:142.4)	4	22.0	133.52
P16401 HIST1H1B	Histone H1.5	22.6	11.4	121.7 (M:121.7)	3	14.2	759.41
P61026 RAB10	Ras-related protein Rab-10	22.5	9.4	129.7 (M:129.7)	3	16.5	60.52
O43399 TPD52L2	Tumor protein D54	22.2	5.1	373.5 (M:373.5)	9	63.1	116.02
O43583 DENR	Density-regulated protein	22.1	5.1	140.0 (M:140.0)	2	17.2	38.17
Q07020 RPL18	60S ribosomal protein L18	21.6	12.3	74.2 (M:74.2)	2	12.8	59.55
P16403 HIST1H1C	Histone H1.2	21.4	11.4	154.4 (M:154.4)	3	15.0	823.14
U87MG Unstressed Cells, Replicate #2
Accession Gene Name	Protein	MW [kDa]	pI	Score	#Peptides	SC [%]	RMS90 [ppm]
Q09666 AHNAK	Neuroblast differentiation-associated protein AHNAK	628.7	5.7	2748.5 (M:2748.5)	58	14.3	91.46
Q8IVF2 AHNAK2	Protein AHNAK2	616.2	5.1	498.3 (M:498.3)	12	2.9	53.73
Q15149 PLEC	Plectin	531.5	5.7	5196.7 (M:5196.7)	112	28.2	117.26
Q07954 LRP1	Prolow-density lipoprotein receptor-related protein 1	504.3	5.0	183.8 (M:183.8)	4	1.2	521.60
P78527 PRKDC	DNA-dependent protein kinase catalytic subunit	468.8	6.8	156.1 (M:156.1)	3	1.2	52.74
P12111 COL6A3	Collagen alpha-3(VI) chain	343.5	6.3	120.9 (M:120.9)	4	2.0	544.04
P78559 MAP1A	Microtubule-associated protein 1A	305.3	4.7	230.3 (M:230.3)	5	2.5	442.98
Q14315 FLNC	Filamin-C	290.8	5.6	2803.2 (M:2803.2)	59	27.6	120.51
Q13813 SPTAN1	Spectrin alpha chain, non-erythrocytic 1	284.4	5.1	1218.0 (M:1218.0)	29	15.4	182.20
P21333 FLNA	Filamin-A	280.6	5.7	3692.4 (M:3692.4)	70	35.9	115.77
O75369 FLNB	Filamin-B	278.0	5.4	1321.4 (M:1321.4)	30	15.0	145.67
Q01082 SPTBN1	Spectrin beta chain, non-erythrocytic 1	274.4	5.3	1192.9 (M:1192.9)	29	16.3	146.47
P49327 FASN	Fatty acid synthase	273.3	6.0	265.2 (M:265.2)	6	3.0	129.76
P46821 MAP1B	Microtubule-associated protein 1B	270.5	4.6	691.8 (M:691.8)	16	9.7	54.76
Q9Y490 TLN1	Talin-1	269.6	5.7	2059.4 (M:2059.4)	42	24.9	123.46
P12270 TPR	Nucleoprotein TPR	267.1	4.8	148.6 (M:148.6)	3	1.5	292.41
P35579 MYH9	Myosin-9	226.4	5.4	468.6 (M:468.6)	10	7.1	126.75
Q5VYK3 ECM29	Proteasome-associated protein ECM29 homolog	204.2	6.8	187.7 (M:187.7)	4	2.9	92.48
Q00610 CLTC	Clathrin heavy chain 1	191.5	5.4	199.1 (M:199.1)	6	4.3	83.70
Q02952 AKAP12	A-kinase anchor protein 12	191.4	4.2	106.2 (M:106.2)	3	2.3	32.43
P46940 IQGAP1	Ras GTPase-activating-like protein IQGAP1	189.1	6.1	62.5 (M:62.5)	2	1.8	494.71
Q9C0C2 TNKS1BP1	182 kDa tankyrase-1-binding protein	181.7	4.6	165.9 (M:165.9)	4	3.2	565.95
P07814 EPRS	Bifunctional glutamate/proline--tRNA ligase	170.5	7.2	402.3 (M:402.3)	9	7.5	40.00
Q7Z460 CLASP1	CLIP-associating protein 1	169.3	9.8	58.8 (M:58.8)	2	2.0	520.92
Q08378 GOLGA3	Golgin subfamily A member 3	167.3	5.2	149.5 (M:149.5)	4	3.0	95.31
Q14152 EIF3A	Eukaryotic translation initiation factor 3 subunit A	166.5	6.4	720.2 (M:720.2)	17	12.7	121.02
P42704 LRPPRC	Leucine-rich PPR motif-containing protein, mitochondrial	157.8	5.8	1196.9 (M:1196.9)	29	25.6	81.79
Q15021 NCAPD2	Condensin complex subunit 1	157.1	6.2	103.0 (M:103.0)	2	1.9	292.12
Q86UP2 KTN1	Kinectin	156.2	5.4	834.8 (M:834.8)	22	17.2	129.37
Q9P2E9 RRBP1	Ribosome-binding protein 1	152.4	9.3	325.8 (M:325.8)	4	4.0	58.16
Q29RF7 PDS5A	Sister chromatid cohesion protein PDS5 homolog A	150.7	9.0	70.0 (M:70.0)	2	2.4	269.28
Q9BQG0 MYBBP1A	Myb-binding protein 1A	148.8	10.0	208.1 (M:208.1)	6	5.3	106.38
O75533 SF3B1	Splicing factor 3B subunit 1	145.7	6.7	246.2 (M:246.2)	5	5.8	199.54
O15067 PFAS	Phosphoribosylformylglycinamidine synthase	144.6	5.4	210.6 (M:210.6)	5	4.9	226.82
P41252 IARS	Isoleucine--tRNA ligase, cytoplasmic	144.4	5.8	397.0 (M:397.0)	10	9.5	205.66
Q14203 DCTN1	Dynactin subunit 1	141.6	5.5	165.4 (M:165.4)	4	3.7	249.72
Q00341 HDLBP	Vigilin	141.4	6.4	337.9 (M:337.9)	7	7.8	45.84
P26640 VARS	Valine--tRNA ligase	140.4	8.4	95.5 (M:95.5)	2	2.1	607.00
O60841 EIF5B	Eukaryotic translation initiation factor 5B	138.7	5.3	97.2 (M:97.2)	2	2.1	667.14
Q86VP6 CAND1	Cullin-associated NEDD8-dissociated protein 1	136.3	5.4	685.1 (M:685.1)	14	14.1	94.02
Q27J81 INF2	Inverted formin-2	135.5	5.1	136.5 (M:136.5)	3	3.8	69.06
Q92896 GLG1	Golgi apparatus protein 1	134.5	6.5	167.6 (M:167.6)	3	3.0	145.01
Q9P2J5 LARS	Leucine--tRNA ligase, cytoplasmic	134.4	7.1	418.6 (M:418.6)	8	9.0	51.34
Q9UDY2 TJP2	Tight junction protein ZO-2	133.9	7.1	73.3 (M:73.3)	2	2.4	362.67
O94979 SEC31A	Protein transport protein Sec31A	132.9	6.4	170.6 (M:170.6)	4	3.2	85.52
O43847 NRD1	Nardilysin	131.5	4.8	90.2 (M:90.2)	2	2.3	35.48
P08123 COL1A2	Collagen alpha-2(I) chain	129.2	9.7	59.0 (M:59.0)	2	2.3	64.55
Q93009 USP7	Ubiquitin carboxyl-terminal hydrolase 7	128.2	5.2	86.9 (M:86.9)	3	4.2	460.30
Q8IUD2 ERC1	ELKS/Rab6-interacting/CAST family member 1	128.0	5.6	100.3 (M:100.3)	2	2.0	64.00
Q16531 DDB1	DNA damage-binding protein 1	126.9	5.0	100.7 (M:100.7)	3	4.6	427.62
O14776 TCERG1	Transcription elongation regulator 1	123.8	9.3	97.3 (M:97.3)	2	2.0	33.51
P18206 VCL	Vinculin	123.7	5.4	1104.7 (M:1104.7)	24	24.7	93.09
O00410 IPO5	Importin-5 IPO5	123.5	4.7	438.7 (M:438.7)	11	13.9	73.72
Q6PKG0 LARP1	La-related protein 1	123.4	9.4	163.3 (M:163.3)	4	5.0	289.23
O14980 XPO1	Exportin-1 XPO1	123.3	5.7	162.6 (M:162.6)	4	6.0	174.95
Q9BSJ8 ESYT1	Extended synaptotagmin-1	122.8	5.5	158.8 (M:158.8)	4	4.3	27.23
P27816 MAP4	Microtubule-associated protein 4	120.9	5.2	139.0 (M:139.0)	4	4.8	397.20
P53396 ACLY	ATP-citrate synthase	120.8	7.1	416.1 (M:416.1)	10	11.6	217.05
O95373 IPO7	Importin-7	119.4	4.6	136.2 (M:136.2)	3	4.1	130.40
P22314 UBA1	Ubiquitin-like modifier-activating enzyme 1	117.8	5.4	613.3 (M:613.3)	14	18.7	137.81
P55060 CSE1L	Exportin-2	110.3	5.4	337.2 (M:337.2)	6	8.1	122.43
P33176 KIF5B	Kinesin-1 heavy chain	109.6	6.1	75.4 (M:75.4)	2	2.4	581.25
O60763 USO1	General vesicular transport factor p115	107.8	4.7	344.7 (M:344.7)	8	10.5	54.83
Q14697 GANAB	Neutral alpha-glucosidase AB	106.8	5.7	751.7 (M:751.7)	16	22.2	123.94
P49588 AARS	Alanine--tRNA ligase, cytoplasmic	106.7	5.2	317.3 (M:317.3)	7	9.7	71.27
P36776 LONP1	Lon protease homolog, mitochondrial	106.4	6.0	195.4 (M:195.4)	4	4.7	460.97
Q99613 EIF3C	Eukaryotic translation initiation factor 3 subunit C	105.3	5.4	244.3 (M:244.3)	7	7.9	73.36
O43707 ACTN4	Alpha-actinin-4	104.8	5.2	1686.7 (M:1686.7)	34	45.4	73.03
P63010 AP2B1	AP-2 complex subunit beta	104.5	5.1	242.9 (M:242.9)	5	7.0	202.11
P55786 NPEPPS	Puromycin-sensitive aminopeptidase	103.2	5.4	147.1 (M:147.1)	4	5.5	535.77
P12814 ACTN1	Alpha-actinin-1	103.0	5.1	1539.7 (M:1539.7)	30	39.8	99.26
P19367 HK1	Hexokinase-1	102.4	6.4	372.7 (M:372.7)	10	12.3	453.05
P52789 HK2	Hexokinase-2	102.3	5.7	105.2 (M:105.2)	2	2.4	134.41
Q92973 TNPO1	Transportin-1	102.3	4.7	95.2 (M:95.2)	2	3.2	51.38
Q7KZF4 SND1	Staphylococcal nuclease domain-containing protein 1	101.9	6.8	557.4 (M:557.4)	12	15.9	145.23
P11586 MTHFD1	C-1-tetrahydrofolate synthase, cytoplasmic	101.5	7.0	777.4 (M:777.4)	17	21.6	114.04
Q01433 AMPD2	AMP deaminase 2	100.6	6.5	80.4 (M:80.4)	3	4.7	52.86
Q13200 PSMD2	26S proteasome non-ATPase regulatory subunit 2	100.1	4.9	185.6 (M:185.6)	5	7.3	183.68
P50570 DNM2	Dynamin-2	98.0	7.2	158.3 (M:158.3)	4	6.1	508.33
Q14974 KPNB1	Importin subunit beta-1	97.1	4.5	577.4 (M:577.4)	13	19.5	121.38
P11216 PYGB	Glycogen phosphorylase, brain form	96.6	6.4	390.7 (M:390.7)	11	16.0	76.81
P33991 MCM4	DNA replication licensing factor MCM4	96.5	6.3	187.0 (M:187.0)	5	6.1	220.90
Q8WUM4 PDCD6IP	Programmed cell death 6-interacting protein	96.0	6.1	307.7 (M:307.7)	9	10.1	146.65
P45974 USP5	Ubiquitin carboxyl-terminal hydrolase 5	95.7	4.8	254.7 (M:254.7)	6	10.5	171.44
Q12906 ILF3	Interleukin enhancer-binding factor 3	95.3	9.3	112.9 (M:112.9)	3	4.8	72.59
P13639 EEF2	Elongation factor 2	95.3	6.4	1325.9 (M:1325.9)	26	33.9	118.70
P34932 HSPA4	Heat shock 70 kDa protein 4	94.3	5.0	153.9 (M:153.9)	4	6.2	426.61
Q14566 MCM6	DNA replication licensing factor MCM6	92.8	5.2	215.7 (M:215.7)	5	7.8	125.66
P14625 HSP90B1	Endoplasmin	92.4	4.6	1549.6 (M:1549.6)	28	35.7	135.80
Q96QK1 VPS35	Vacuolar protein sorting-associated protein 35	91.6	5.2	107.5 (M:107.5)	3	5.0	695.14
P25205 MCM3	DNA replication licensing factor MCM3	90.9	5.4	124.6 (M:124.6)	2	3.2	641.30
P11387 TOP1	DNA topoisomerase 1	90.7	9.9	116.4 (M:116.4)	2	2.5	775.36
P55072 VCP	Transitional endoplasmic reticulum ATPase	89.3	5.0	720.0 (M:720.0)	15	24.6	79.83
P42224 STAT1	Signal transducer and activator of transcription 1-alpha/beta	87.3	5.7	109.7 (M:109.7)	2	3.9	133.97
P06396 GSN	Gelsolin	85.6	5.9	284.3 (M:284.3)	6	12.0	50.71
Q99798 ACO2	Aconitate hydratase, mitochondrial	85.4	7.9	106.9 (M:106.9)	2	4.0	67.05
O00469 PLOD2	Procollagen-lysine,2-oxoglutarate 5-dioxygenase 2	84.6	6.2	304.0 (M:304.0)	7	11.7	109.65
P07900 HSP90AA1	Heat shock protein HSP 90-alpha	84.6	4.8	1812.8 (M:1812.8)	30	39.6	93.74
Q96TA1 FAM129B	Niban-like protein 1	84.1	5.8	434.5 (M:434.5)	8	12.6	174.57
Q16891 IMMT	Mitochondrial inner membrane protein	83.6	6.1	233.3 (M:233.3)	6	12.8	48.14
P26639 TARS	Threonine--tRNA ligase, cytoplasmic	83.4	6.2	154.7 (M:154.7)	3	5.3	72.24
Q32P28 P3H1	Prolyl 3-hydroxylase 1	83.3	4.9	71.6 (M:71.6)	2	3.4	54.67
P48449 LSS	Lanosterol synthase	83.3	6.2	100.8 (M:100.8)	2	3.0	531.00
O95202 LETM1	LETM1 and EF-hand domain-containing protein 1, mitochondrial	83.3	6.3	80.4 (M:80.4)	2	3.2	586.90
P08238 HSP90AB1	Heat shock protein HSP 90-beta	83.2	4.8	1607.3 (M:1607.3)	28	35.6	79.97
P41250 GARS	Glycine--tRNA ligase	83.1	6.7	315.9 (M:315.9)	8	13.1	35.68
Q8IYQ7 THNSL1	Threonine synthase-like 1	83.0	6.7	78.2 (M:78.2)	2	3.8	44.81
P40939 HADHA	Trifunctional enzyme subunit alpha, mitochondrial	82.9	9.8	276.5 (M:276.5)	5	9.2	224.39
P46459 NSF	Vesicle-fusing ATPase	82.5	6.6	109.2 (M:109.2)	3	5.2	55.89
Q9NY33 DPP3	Dipeptidyl peptidase 3	82.5	4.9	137.4 (M:137.4)	2	4.1	71.04
Q92499 DDX1	ATP-dependent RNA helicase	82.4	6.9	82.1 (M:82.1)	2	3.8	57.01
O00429 DNM1L	Dynamin-1-like protein	81.8	6.4	173.7 (M:173.7)	4	6.4	581.89
P33993 MCM7	DNA replication licensing factor MCM7	81.3	6.1	275.7 (M:275.7)	7	11.1	92.31
P13798 APEH	Acylamino-acid-releasing enzyme	81.2	5.2	124.2 (M:124.2)	2	3.8	29.33
Q92841 DDX17	Probable ATP-dependent RNA helicase DDX17	80.2	9.3	624.6 (M:624.6)	12	18.7	74.98
P17655 CAPN2	Calpain-2 catalytic subunit	79.9	4.7	554.8 (M:554.8)	10	18.0	85.94
P28331 NDUFS1	NADH-ubiquinone oxidoreductase 75 kDa subunit, mitochondrial	79.4	5.8	87.7 (M:87.7)	2	4.4	306.79
P52888 THOP1	Thimet oligopeptidase	78.8	5.7	118.3 (M:118.3)	3	5.1	117.83
Q14444 CAPRIN1	Caprin-1	78.3	5.0	124.0 (M:124.0)	3	6.3	241.16
P52272 HNRNPM	Heterogeneous nuclear ribonucleoprotein M	77.5	9.6	302.1 (M:302.1)	6	11.6	61.91
Q6NUQ4 TMEM214	Transmembrane protein 214	77.1	10.1	114.2 (M:114.2)	2	4.4	49.18
P02787 TF	Serotransferrin	77.0	7.0	345.1 (M:345.1)	9	16.0	32.39
O94808 GFPT2	Glutamine--fructose-6-phosphate aminotransferase [isomerizing] 2	76.9	7.3	148.8 (M:148.8)	3	6.2	54.20
P49915 GMPS	GMP synthase [glutamine-hydrolyzing]	76.7	6.4	150.2 (M:150.2)	4	8.2	29.70
P19338 NCL	Nucleolin	76.6	4.4	899.7 (M:899.7)	17	26.5	103.51
P23246 SFPQ	Splicing factor, proline- and glutamine-rich	76.1	9.9	372.2 (M:372.2)	7	10.7	65.20
P08133 ANXA6	Annexin A6	75.8	5.3	527.6 (M:527.6)	11	18.3	86.37
P54136 RARS	Arginine--tRNA ligase, cytoplasmic	75.3	6.3	373.8 (M:373.8)	6	11.1	61.39
O94776 MTA2	Metastasis-associated protein MTA2	75.0	10.4	107.9 (M:107.9)	2	3.0	69.40
O75746 SLC25A12	Calcium-binding mitochondrial carrier protein Aralar1	74.7	9.2	123.9 (M:123.9)	3	5.8	80.92
Q15582 TGFBI	Transforming growth factor-beta-induced protein ig-h3	74.6	8.6	175.1 (M:175.1)	4	7.5	114.61
O76094 SRP72	Signal recognition particle subunit SRP72	74.6	9.9	245.2 (M:245.2)	5	9.2	59.50
P02545 LMNA	Prelamin-A/C	74.1	6.6	1618.0 (M:1618.0)	30	50.6	61.05
P38646 HSPA9	Stress-70 protein, mitochondrial	73.6	5.8	820.2 (M:820.2)	13	27.2	36.86
O00571 DDX3X	ATP-dependent RNA helicase DDX3X	73.2	6.8	459.6 (M:459.6)	10	19.5	54.51
Q92945 KHSRP	Far upstream element-binding protein 2	73.1	7.0	201.4 (M:201.4)	4	6.8	82.80
Q9BTE3 MCMBP	Mini-chromosome maintenance complex-binding protein	72.9	5.5	89.4 (M:89.4)	2	3.7	26.08
P13667 PDIA4	Protein disulfide-isomerase A4	72.9	4.8	711.0 (M:711.0)	17	35.0	68.64
O00116 AGPS	Alkyldihydroxyacetonephosphate synthase, peroxisomal	72.9	7.2	88.2 (M:88.2)	3	6.5	67.34
P31040 SDHA	Succinate dehydrogenase [ubiquinone] flavoprotein subunit, mitochondrial	72.6	7.3	109.2 (M:109.2)	4	8.3	71.80
Q8WVM8 SCFD1	Sec1 family domain-containing protein 1	72.3	5.9	95.6 (M:95.6)	2	4.7	48.41
P11021 HSPA5	78 kDa glucose-regulated protein	72.3	4.9	255.2 (M:255.2)	7	15.1	52.91
Q8NBJ5 COLGALT1	Procollagen galactosyltransferase 1	71.6	7.0	82.1 (M:82.1)	2	3.5	88.14
Q13409 DYNC1I2	Cytoplasmic dynein 1 intermediate chain 2	71.4	4.9	259.3 (M:259.3)	3	8.9	74.46
Q9NVI7 ATAD3A	ATPase family AAA domain-containing protein 3A	71.3	9.7	199.8 (M:199.8)	5	7.9	79.82
Q9UG63 ABCF2	ATP-binding cassette sub-family F member 2	71.2	7.1	61.4 (M:61.4)	2	4.0	54.21
O43390 HNRNPR	Heterogeneous nuclear ribonucleoprotein R	70.9	8.8	215.2 (M:215.2)	6	13.0	50.32
P11142 HSPA8	Heat shock cognate 71 kDa protein	70.9	5.2	1335.7 (M:1335.7)	21	36.8	73.90
P13797 PLS3	Plastin-3	70.8	5.3	315.0 (M:315.0)	7	15.6	67.41
Q13310 PABPC4	Polyadenylate-binding protein 4	70.7	9.9	350.9 (M:350.9)	6	11.8	240.66
Q13492 PICALM	Phosphatidylinositol-binding clathrin assembly protein	70.7	8.6	93.8 (M:93.8)	2	3.2	86.05
Q9UHB9 SRP68	Signal recognition particle subunit SRP68	70.7	9.4	174.2 (M:174.2)	5	9.1	409.30
P11940 PABPC1	Polyadenylate-binding protein 1	70.6	10.0	511.1 (M:511.1)	11	21.5	182.99
P54652 HSPA2	Heat shock-related 70 kDa protein 2	70.0	5.4	615.8 (M:615.8)	11	16.7	85.57
P08107 HSPA1A/B	Heat shock 70 kDa protein 1A/1B	70.0	5.4	507.3 (M:507.3)	10	17.6	96.33
P12956 XRCC6	X-ray repair cross-complementing protein 6	69.8	6.2	408.4 (M:408.4)	8	14.8	66.41
P51114 FXR1	Fragile X mental retardation syndrome-related protein 1	69.7	5.8	76.7 (M:76.7)	2	6.1	113.18
O60506 SYNCRIP	Heterogeneous nuclear ribonucleoprotein Q	69.6	9.1	403.2 (M:403.2)	10	20.7	64.87
Q96PK6 RBM14	RNA-binding protein 14	69.4	10.0	183.4 (M:183.4)	4	7.2	76.02
P15311 EZR	Ezrin	69.4	5.9	342.2 (M:342.2)	8	14.0	136.09
P02768 ALB	Serum albumin	69.3	5.9	221.6 (M:221.6)	5	7.1	71.57
P17844 DDX5	Probable ATP-dependent RNA helicase DDX5	69.1	9.7	668.1 (M:668.1)	13	21.5	80.51
Q9H0B6 KLC2	Kinesin light chain 2	68.9	6.8	162.8 (M:162.8)	4	7.7	608.69
P04843 RPN1	Dolichyl-diphosphooligosaccharide--protein glycosyltransferase subunit 1	68.5	5.9	178.5 (M:178.5)	4	8.6	78.57
Q15637 SF1	Splicing factor 1	68.3	9.7	81.6 (M:81.6)	2	3.6	45.01
Q8TAT6 NPLOC4	Nuclear protein localization protein 4 homolog	68.1	5.9	105.8 (M:105.8)	3	7.2	87.36
P08195 SLC3A2	4F2 cell-surface antigen heavy chain	68.0	4.7	117.2 (M:117.2)	3	7.6	40.44
P29401 TKT	Transketolase	67.8	8.5	197.1 (M:197.1)	5	13.5	285.24
P26038 MSN	Moesin	67.8	6.0	502.8 (M:502.8)	13	21.8	103.58
Q03252 LMNB2	Lamin-B2	67.6	5.2	283.1 (M:283.1)	6	10.3	28.30
P61764 STXBP1	Syntaxin-binding protein 1	67.5	6.5	120.5 (M:120.5)	3	6.1	94.00
P27824 CANX	Calnexin	67.5	4.3	230.8 (M:230.8)	4	9.5	142.10
Q96AE4 FUBP1	Far upstream element-binding protein 1	67.5	7.8	161.5 (M:161.5)	3	5.7	62.84
P17812 CTPS1	CTP synthase 1	66.6	6.0	325.4 (M:325.4)	5	11.3	74.91
P20700 LMNB1	Lamin-B1	66.4	5.0	317.0 (M:317.0)	6	10.4	44.10
Q9NSD9 FARSB	Phenylalanine--tRNA ligase beta subunit	66.1	6.4	253.2 (M:253.2)	7	12.9	79.91
P04264 KRT1	Keratin, type II cytoskeletal 1	66.0	8.8	501.0 (M:501.0)	8	17.5	54.43
Q07065 CKAP4	Cytoskeleton-associated protein 4	66.0	5.6	295.8 (M:295.8)	7	17.9	65.94
Q9UHD8 SEPT9	Septin-9	65.4	9.7	245.6 (M:245.6)	7	16.2	77.31
Q07866 KLC1	Kinesin light chain 1	65.3	5.8	186.6 (M:186.6)	4	8.4	73.82
P30153 PPP2R1A	Serine/threonine-protein phosphatase 2A 65 kDa regulatory subunit A alpha isoform	65.3	4.9	271.8 (M:271.8)	6	12.7	39.57
P31939 ATIC	Bifunctional purine biosynthesis protein PURH	64.6	6.3	176.4 (M:176.4)	4	7.1	366.76
O15371 EIF3D	Eukaryotic translation initiation factor 3 subunit D	63.9	5.7	256.4 (M:256.4)	5	9.7	258.06
Q86UE4 MTDH	Protein LYRIC	63.8	9.8	71.8 (M:71.8)	2	5.5	69.91
O00425 IGF2BP3	Insulin-like growth factor 2 mRNA-binding protein 3	63.7	9.6	145.0 (M:145.0)	4	10.7	37.75
P46060 RANGAP1	Ran GTPase-activating protein 1	63.5	4.5	209.0 (M:209.0)	6	12.9	316.99
P21589 NT5E	5'-nucleotidase	63.3	6.6	102.1 (M:102.1)	3	9.4	52.96
P06744 GPI	Glucose-6-phosphate isomerase	63.1	9.1	281.6 (M:281.6)	5	10.8	84.25
P31948 STIP1	Stress-induced-phosphoprotein 1	62.6	6.4	106.0 (M:106.0)	2	5.9	14.26
Q16555 DPYSL2	Dihydropyrimidinase-related protein 2	62.3	5.9	512.6 (M:512.6)	10	21.3	59.49
P35527 KRT9	Keratin, type I cytoskeletal 9	62.0	5.0	205.3 (M:205.3)	4	12.2	478.75
Q14195 DPYSL3	Dihydropyrimidinase-related protein 3	61.9	6.0	299.2 (M:299.2)	6	10.9	67.27
P40222 TXLNA	Alpha-taxilin	61.9	6.1	114.1 (M:114.1)	2	5.3	64.16
Q14247 CTTN	Src substrate cortactin	61.5	5.1	387.1 (M:387.1)	10	24.0	69.39
P00367 GLUD1	Glutamate dehydrogenase 1, mitochondrial	61.4	8.5	213.9 (M:213.9)	5	10.0	60.71
P36871 PGM1	Phosphoglucomutase-1	61.4	6.3	372.4 (M:372.4)	7	15.1	126.96
Q9H223 EHD4	EH domain-containing protein 4	61.1	6.3	73.2 (M:73.2)	2	5.4	622.95
P10809 HSPD1	60 kDa heat shock protein, mitochondrial	61.0	5.6	933.8 (M:933.8)	15	32.8	60.68
P13674 P4HA1	Prolyl 4-hydroxylase subunit alpha-1	61.0	5.6	206.0 (M:206.0)	4	10.1	44.61
O15460 P4HA2	Prolyl 4-hydroxylase subunit alpha-2	60.9	5.4	276.0 (M:276.0)	6	13.6	70.86
Q9H3P7 ACBD3	Golgi resident protein GCP60	60.6	4.9	183.4 (M:183.4)	3	10.0	111.11
Q9H4M9 EHD1	EH domain-containing protein 1	60.6	6.4	136.8 (M:136.8)	3	5.6	64.98
P49368 CCT3	T-complex protein 1 subunit gamma	60.5	6.1	447.6 (M:447.6)	9	18.0	74.34
Q13564 NAE1	NEDD8-activating enzyme E1 regulatory subunit	60.2	5.1	71.6 (M:71.6)	2	5.8	72.26
P25705 ATP5A1	ATP synthase subunit alpha, mitochondrial	59.7	9.6	601.3 (M:601.3)	11	25.7	63.51
Q9NPQ8 RIC8A	Synembryn-A	59.7	5.1	125.2 (M:125.2)	4	10.2	63.11
P50990 CCT8	T-complex protein 1 subunit theta	59.6	5.3	116.4 (M:116.4)	2	4.7	656.14
P48643 CCT5	T-complex protein 1 subunit epsilon	59.6	5.3	402.9 (M:402.9)	7	14.4	51.79
Q99832 CCT7	T-complex protein 1 subunit eta	59.3	8.6	306.4 (M:306.4)	5	14.4	156.70
Q14498 RBM39	RNA-binding protein 39	59.3	10.7	173.0 (M:173.0)	5	14.0	72.18
P11413 G6PD	Glucose-6-phosphate 1-dehydrogenase	59.2	6.4	256.7 (M:256.7)	5	11.1	65.24
O15355 PPM1G	Protein phosphatase 1G	59.2	4.1	227.0 (M:227.0)	4	10.8	177.34
Q16630 CPSF6	Cleavage and polyadenylation specificity factor subunit 6	59.2	6.7	75.2 (M:75.2)	2	6.9	29.09
P54577 YARS	Tyrosine--tRNA ligase, cytoplasmic	59.1	6.7	255.3 (M:255.3)	5	9.1	130.58
P13645 KRT10	Keratin, type I cytoskeletal 10	58.8	5.0	156.9 (M:156.9)	3	6.8	565.94
P49419 ALDH7A1	Alpha-aminoadipic semialdehyde dehydrogenase	58.5	9.1	109.1 (M:109.1)	2	5.2	42.28
O60749 SNX2	Sorting nexin-2	58.4	4.9	91.6 (M:91.6)	3	6.4	24.67
P40227 CCT6A	T-complex protein 1 subunit zeta	58.0	6.2	331.8 (M:331.8)	5	13.7	282.70
P14618 PKM	Pyruvate kinase PKM	57.9	9.0	739.5 (M:739.5)	16	39.2	39.53
P50991 CCT4	T-complex protein 1 subunit delta	57.9	9.0	344.8 (M:344.8)	7	15.0	65.64
P52292 KPNA2	Importin subunit alpha-1	57.8	5.1	154.4 (M:154.4)	2	6.2	335.24
Q9Y285 FARSA	Phenylalanine--tRNA ligase alpha subunit	57.5	7.9	133.5 (M:133.5)	3	7.5	660.23
P78371 CCT2	T-complex protein 1 subunit beta	57.5	6.0	476.3 (M:476.3)	9	24.3	52.46
P12081 HARS	Histidine--tRNA ligase, cytoplasmic	57.4	5.6	162.0 (M:162.0)	3	6.3	84.66
Q01581 HMGCS1	Hydroxymethylglutaryl-CoA synthase, cytoplasmic	57.3	5.1	339.3 (M:339.3)	7	17.7	60.81
P51648 ALDH3A2	Aldehyde dehydrogenase X, mitochondrial	57.2	6.4	89.9 (M:89.9)	2	6.0	38.42
P26599 PTBP1	Polypyrimidine tract-binding protein 1	57.2	9.8	104.6 (M:104.6)	3	11.3	62.71
P07237 P4HB	Protein disulfide-isomerase	57.1	4.6	772.2 (M:772.2)	17	37.2	53.79
Q96JB5 CDK5RAP3	CDK5 regulatory subunit-associated protein 3	56.9	4.5	96.7 (M:96.7)	3	7.5	341.62
Q16850 CYP51A1	Lanosterol 14-alpha demethylase	56.8	9.4	169.3 (M:169.3)	5	10.9	590.65
P30101 PDIA3	Protein disulfide-isomerase A3	56.7	5.9	744.5 (M:744.5)	17	34.1	56.28
O43175 PHGDH	D-3-phosphoglycerate dehydrogenase	56.6	6.3	631.9 (M:631.9)	10	22.7	88.50
Q9Y6G9 DYNC1LI1	Cytoplasmic dynein 1 light intermediate chain 1	56.5	6.0	57.7 (M:57.7)	2	6.9	56.00
P06576 ATP5B	ATP synthase subunit beta, mitochondrial	56.5	5.1	615.2 (M:615.2)	12	29.1	60.12
P28838 LAP3	Cytosol aminopeptidase	56.1	9.0	296.1 (M:296.1)	7	17.3	43.53
P47895 ALDH1A3	Aldehyde dehydrogenase family 1 member A3	56.1	7.7	189.8 (M:189.8)	4	10.4	44.18
P34897 SHMT2	Serine hydroxymethyltransferase, mitochondrial	56.0	9.5	261.4 (M:261.4)	4	9.9	32.22
P12268 IMPDH2	Inosine-5'-monophosphate dehydrogenase 2	55.8	6.5	264.1 (M:264.1)	6	13.6	105.96
P43490 NAMPT	Nicotinamide phosphoribosyltransferase	55.5	6.8	714.6 (M:714.6)	17	43.6	84.09
Q9Y3I0 RTCB	tRNA-splicing ligase RtcB homolog	55.2	6.9	79.2 (M:79.2)	2	4.6	101.35
O60701 UGDH	UDP-glucose 6-dehydrogenase	55.0	6.9	262.9 (M:262.9)	6	14.4	201.93
P07954 FH	Fumarate hydratase, mitochondrial	54.6	9.4	137.0 (M:137.0)	4	11.2	38.78
Q16658 FSCN1	Fascin	54.5	7.0	109.0 (M:109.0)	2	6.1	345.56
Q96HE7 ERO1A	ERO1-like protein alpha	54.4	5.4	353.4 (M:353.4)	7	17.9	41.41
P08670 VIM	Vimentin	53.6	4.9	459.9 (M:459.9)	10	24.5	71.83
Q9UBB4 ATXN10	Ataxin-10	53.5	5.0	88.4 (M:88.4)	2	5.9	339.77
P26368 U2AF2	Splicing factor U2AF 65 kDa subunit	53.5	9.8	96.3 (M:96.3)	2	5.1	800.12
P35637 FUS	RNA-binding protein FUS	53.4	9.7	137.0 (M:137.0)	2	4.4	58.87
P52209 PGD	6-phosphogluconate dehydrogenase, decarboxylating	53.1	7.0	494.3 (M:494.3)	8	19.9	46.81
P23381 WARS	Tryptophan--tRNA ligase, cytoplasmic	53.1	5.8	252.0 (M:252.0)	5	14.2	98.94
P20073 ANXA7	Annexin A7	52.7	5.4	74.7 (M:74.7)	2	4.5	585.03
P60228 EIF3E	Eukaryotic translation initiation factor 3 subunit E	52.2	5.7	155.6 (M:155.6)	5	12.4	131.02
Q13283 G3BP1	Ras GTPase-activating protein-binding protein 1	52.1	5.3	228.4 (M:228.4)	5	14.4	111.50
Q01518 CAP1	Adenylyl cyclase-associated protein 1	51.9	9.1	351.4 (M:351.4)	6	19.8	21.10
Q02790 FKBP4	Peptidyl-prolyl cis-trans isomerase FKBP4	51.8	5.2	235.1 (M:235.1)	4	10.2	427.07
O75390 CS	Citrate synthase, mitochondrial	51.7	9.1	197.3 (M:197.3)	4	10.3	111.75
O95232 LUC7L3	Luc7-like protein 3	51.4	10.5	121.0 (M:121.0)	2	6.7	552.19
P55084 HADHB	Trifunctional enzyme subunit beta, mitochondrial	51.3	10.0	188.7 (M:188.7)	5	11.2	73.31
Q9Y230 RUVBL2	RuvB-like 2	51.1	5.4	154.1 (M:154.1)	4	8.9	582.92
P61978 HNRNPK	Heterogeneous nuclear ribonucleoprotein K	50.9	5.3	429.5 (M:429.5)	9	25.3	67.18
Q16181 SEPT7	Septin-7	50.6	9.4	155.1 (M:155.1)	3	7.3	72.59
P50395 GDI2	Rab GDP dissociation inhibitor beta	50.6	6.1	195.3 (M:195.3)	3	9.4	45.20
Q07960 ARHGAP1	Rho GTPase-activating protein 1	50.4	5.8	147.6 (M:147.6)	4	12.1	345.89
Q13509 TUBB3	Tubulin beta-3 chain	50.4	4.7	805.6 (M:805.6)	14	30.2	64.61
Q9Y265 RUVBL1	RuvB-like 1	50.2	6.0	129.1 (M:129.1)	3	8.3	86.43
P68363 TUBA1B	Tubulin alpha-1B chain	50.1	4.8	862.3 (M:862.3)	17	52.8	48.96
P26641 EEF1G	Elongation factor 1-gamma	50.1	6.3	509.9 (M:509.9)	12	32.7	79.84
P68104 EEF1A1	Elongation factor 1-alpha 1	50.1	9.7	181.0 (M:181.0)	4	9.3	178.17
Q71U36 TUBA1A	Tubulin alpha-1A chain	50.1	4.8	803.0 (M:803.0)	16	49.9	59.86
P13489 RNH1	Ribonuclease inhibitor	49.9	4.6	398.3 (M:398.3)	7	18.7	55.82
Q9Y6N5 SQRDL	Sulfide:quinone oxidoreductase, mitochondrial	49.9	9.7	120.5 (M:120.5)	2	6.0	36.39
P68366 TUBA4A	Tubulin alpha-4A chain	49.9	4.8	704.6 (M:704.6)	16	46.0	58.59
Q13885 TUBB2A	Tubulin beta-2A chain	49.9	4.6	794.6 (M:794.6)	14	40.0	82.00
Q9BQE3 TUBA1C	Tubulin alpha-1C chain	49.9	4.8	813.8 (M:813.8)	15	50.6	55.32
Q9BUF5 TUBB6	Tubulin beta-6 chain	49.8	4.6	700.3 (M:700.3)	15	43.3	79.77
P68371 TUBB4B	Tubulin beta-4B chain	49.8	4.6	1121.7 (M:1121.7)	20	55.5	58.85
P07437 TUBB	Tubulin beta chain	49.6	4.6	1129.9 (M:1129.9)	19	52.3	69.70
P04350 TUBB4A	Tubulin beta-4A chain	49.6	4.6	867.8 (M:867.8)	18	50.2	63.70
P49411 TUFM	Elongation factor Tu, mitochondrial	49.5	7.9	267.8 (M:267.8)	5	12.6	72.41
P17980 PSMC3	26S protease regulatory subunit 6A	49.2	5.0	82.1 (M:82.1)	2	5.9	138.69
P31943 HNRNPH1	Heterogeneous nuclear ribonucleoprotein H	49.2	5.9	225.6 (M:225.6)	3	10.5	46.87
P55010 EIF5	Eukaryotic translation initiation factor 5	49.2	5.3	92.3 (M:92.3)	3	7.4	68.73
P36957 DLST	Dihydrolipoyllysine-residue succinyltransferase component of 2-oxoglutarate dehydrogenase complex, mitochondrial	48.7	9.9	214.9 (M:214.9)	4	11.9	237.71
P35998 PSMC2	26S protease regulatory subunit 7	48.6	5.6	234.1 (M:234.1)	5	12.9	62.09
P04181 OAT	Ornithine aminotransferase, mitochondrial	48.5	6.6	103.7 (M:103.7)	3	9.1	47.18
P37268 FDFT1	Squalene synthase	48.1	6.1	155.7 (M:155.7)	4	12.9	48.48
P27797 CALR	Calreticulin	48.1	4.1	340.1 (M:340.1)	7	19.4	51.58
Q15084 PDIA6	Protein disulfide-isomerase A6	48.1	4.8	405.7 (M:405.7)	7	21.1	44.58
Q7L1Q6 BZW1	Basic leucine zipper and W2 domain-containing protein 1	48.0	5.6	94.3 (M:94.3)	2	5.0	26.00
P36578 RPL4	60S ribosomal protein L4	47.7	11.8	148.9 (M:148.9)	3	8.7	60.23
Q09028 RBBP4	Histone-binding protein RBBP4	47.6	4.6	120.5 (M:120.5)	2	4.9	83.73
P00505 GOT2	Aspartate aminotransferase, mitochondrial	47.5	9.8	104.2 (M:104.2)	2	5.1	121.46
O00231 PSMD11	26S proteasome non-ATPase regulatory subunit 11	47.4	6.1	141.8 (M:141.8)	4	11.6	110.29
P61158 ACTR3	Actin-related protein 3	47.3	5.5	106.8 (M:106.8)	2	6.0	56.55
P09104 ENO2	Gamma-enolase	47.2	4.8	484.5 (M:484.5)	8	26.5	37.75
P06733 ENO1	Alpha-enolase	47.1	7.7	384.5 (M:384.5)	8	25.8	41.04
P22234 PAICS	Multifunctional protein	47.0	7.7	134.9 (M:134.9)	3	8.0	90.72
O60664 PLIN3	Perilipin-3 PLIN3	47.0	5.2	227.6 (M:227.6)	6	15.7	79.72
P05455 SSB	Lupus La protein	46.8	6.8	336.6 (M:336.6)	6	18.1	32.78
O75874 IDH1	Isocitrate dehydrogenase [NADP] cytoplasmic	46.6	6.6	245.7 (M:245.7)	5	13.5	105.84
P00966 ASS1	Argininosuccinate synthase	46.5	8.9	108.6 (M:108.6)	3	8.0	405.21
Q96I99 SUCLG2	Succinyl-CoA ligase [GDP-forming] subunit beta, mitochondrial	46.5	6.1	180.7 (M:180.7)	3	8.6	58.33
P50454 SERPINH1	Serpin H1	46.4	9.3	93.6 (M:93.6)	2	6.5	390.96
P17174 GOT1	Aspartate aminotransferase, cytoplasmic	46.2	6.6	325.7 (M:325.7)	6	19.6	71.49
P60842 EIF4A1	Eukaryotic initiation factor 4A-I	46.1	5.2	86.2 (M:86.2)	2	5.9	114.46
P52597 HNRNPF	Heterogeneous nuclear ribonucleoprotein F	45.6	5.3	177.1 (M:177.1)	3	12.0	24.83
P62195 PSMC5	26S protease regulatory subunit 8	45.6	7.8	95.5 (M:95.5)	3	7.9	39.39
P55209 NAP1L1	Nucleosome assembly protein 1-like 1	45.3	4.2	187.9 (M:187.9)	4	12.5	71.05
P24752 ACAT1	Acetyl-CoA acetyltransferase, mitochondrial	45.2	9.6	106.9 (M:106.9)	3	9.8	39.82
Q9NTK5 OLA1	Obg-like ATPase 1	44.7	8.6	107.2 (M:107.2)	3	7.8	116.81
Q13148 TARDBP	TAR DNA-binding protein 43	44.7	5.8	102.8 (M:102.8)	2	6.5	68.93
P00558 PGK1	Phosphoglycerate kinase 1	44.6	9.2	740.8 (M:740.8)	13	42.9	89.61
Q16543 CDC37	Hsp90 co-chaperone Cdc37	44.4	5.0	135.9 (M:135.9)	3	9.3	68.12
P62333 PSMC6	26S protease regulatory subunit 10B	44.1	7.8	58.7 (M:58.7)	2	7.5	36.65
Q9UQ80 PA2G4	Proliferation-associated protein 2G4	43.8	6.1	368.4 (M:368.4)	10	28.7	57.57
P08559 PDHA1	Pyruvate dehydrogenase E1 component subunit alpha, somatic form, mitochondrial	43.3	9.3	98.4 (M:98.4)	2	5.6	54.19
Q6NZI2 PTRF	Polymerase I and transcript release factor	43.4	5.4	315.9 (M:315.9)	5	15.6	102.32
P54727 RAD23B	UV excision repair protein RAD23 homolog B	43.1	4.6	102.8 (M:102.8)	3	6.6	61.71
Q12905 ILF2	Interleukin enhancer-binding factor 2	43.0	5.0	64.0 (M:64.0)	2	5.6	56.83
Q99733 NAP1L4	Nucleosome assembly protein 1-like 4	42.8	4.4	137.9 (M:137.9)	5	14.7	350.55
P61163 ACTR1A	Alpha-centractin	42.6	6.2	93.9 (M:93.9)	2	7.2	49.96
P39748 FEN1	Flap endonuclease 1	42.6	9.5	132.5 (M:132.5)	2	7.1	33.12
Q9NVD7 PARVA	Alpha-parvin	42.2	5.6	112.1 (M:112.1)	2	8.1	74.90
Q15738 NSDHL	Sterol-4-alpha-carboxylate 3-dehydrogenase, decarboxylating	41.9	9.0	95.7 (M:95.7)	3	11.0	64.09
P63261 ACTG1	Actin, cytoplasmic 2	41.8	5.2	536.0 (M:536.0)	9	33.6	35.06
P60709 ACTB	Actin, cytoplasmic 1	41.7	5.2	194.7 (M:194.7)	3	9.6	37.57
Q15435 PPP1R7	Protein phosphatase 1 regulatory subunit 7	41.5	4.7	63.7 (M:63.7)	2	5.8	55.90
Q15019 SEPT2	Septin-2	41.5	6.1	165.6 (M:165.6)	3	11.6	33.12
P01892 HLA-A	HLA class I histocompatibility antigen, A-2 alpha chain	40.9	6.6	182.7 (M:182.7)	4	17.3	53.42
P55036 PSMD4	26S proteasome non-ATPase regulatory subunit 4	40.7	4.5	70.2 (M:70.2)	2	6.6	60.87
P05534 HLA-A	HLA class I histocompatibility antigen, A-24 alpha chain	40.7	5.9	65.0 (M:65.0)	2	10.4	64.00
Q9UBS4 DNAJB11	DnaJ homolog subfamily B member 11	40.5	5.8	120.2 (M:120.2)	2	7.5	537.12
Q9Y617 PSAT1	Phosphoserine aminotransferase	40.4	8.7	241.5 (M:241.5)	5	16.2	74.95
P04899 GNAI2	Guanine nucleotide-binding protein G(i) subunit alpha-2	40.4	5.2	92.0 (M:92.0)	3	8.7	35.48
Q12907 LMAN2	Vesicular integral-membrane protein VIP36 LMAN2	40.2	6.5	187.4 (M:187.4)	4	14.3	231.62
P16989 YBX3	Y-box-binding protein 3	40.1	10.1	111.2 (M:111.2)	2	9.7	84.81
Q13247 SRSF6	Serine/arginine-rich splicing factor 6	39.6	12.0	128.3 (M:128.3)	3	8.7	18.01
P51991 HNRNPA3	Heterogeneous nuclear ribonucleoprotein A3	39.6	9.6	304.1 (M:304.1)	5	17.2	54.16
P50213 IDH3A	Isocitrate dehydrogenase [NAD] subunit alpha, mitochondrial	39.6	6.5	154.1 (M:154.1)	4	11.2	446.40
O43488 AKR7A2	Aflatoxin B1 aldehyde reductase member 2	39.6	6.8	137.5 (M:137.5)	3	12.5	15.45
Q9NZL4 HSPBP1	Hsp70-binding protein 1	39.4	5.0	70.4 (M:70.4)	2	5.8	80.32
P09972 ALDOC	Fructose-bisphosphate aldolase C	39.4	6.5	240.4 (M:240.4)	5	22.3	44.47
P04075 ALDOA	Fructose-bisphosphate aldolase A	39.4	9.2	675.2 (M:675.2)	11	44.5	59.06
O75477 ERLIN1	Erlin-1	38.9	8.6	82.4 (M:82.4)	3	11.0	42.79
Q9UBE0 SAE1	Reticulocalbin-1	38.9	4.9	370.5 (M:370.5)	8	26.9	87.41
P04083 ANXA1	Annexin A1	38.7	6.7	114.0 (M:114.0)	3	13.0	517.42
Q9Y3F4 STRAP	Heterogeneous nuclear ribonucleoprotein A1	38.7	9.6	379.8 (M:379.8)	6	18.3	68.69
P07355 ANXA2	Annexin A2	38.6	8.5	129.3 (M:129.3)	3	10.6	31.27
Q15366 PCBP2	Poly(rC)-binding protein 2	38.6	6.4	138.9 (M:138.9)	3	9.6	67.81
Q9UJZ1 STOML2	Stomatin-like protein 2, mitochondrial	38.5	7.7	265.7 (M:265.7)	5	20.5	51.51
P40121 CAPG	Macrophage-capping protein	38.5	5.8	178.6 (M:178.6)	3	10.1	35.84
Q14103 HNRNPD	Heterogeneous nuclear ribonucleoprotein D0	38.4	8.5	217.3 (M:217.3)	4	11.3	169.78
P20042 EIF2S2	Eukaryotic translation initiation factor 2 subunit 2	38.4	5.5	80.6 (M:80.6)	2	7.2	602.59
Q9UBE0 SAE1	SUMO-activating enzyme subunit 1	38.4	5.0	90.9 (M:90.9)	2	5.8	70.35
Q9Y3F4 STRAP	Serine-threonine kinase receptor-associated protein	38.4	4.8	296.0 (M:296.0)	6	23.4	54.95
Q9Y394 DHRS7	Dehydrogenase/reductase SDR family member 7	38.3	9.5	129.4 (M:129.4)	4	14.2	255.60
Q9Y266 NUDC	Nuclear migration protein nudC	38.2	5.1	254.7 (M:254.7)	5	16.6	233.63
P25685 DNAJB1	DnaJ homolog subfamily B member 1	38.0	9.4	91.8 (M:91.8)	2	6.5	82.30
O96008 TOMM40	Mitochondrial import receptor subunit TOM40 homolog	37.9	7.0	56.8 (M:56.8)	2	7.2	41.33
O00303 EIF3F	Eukaryotic translation initiation factor 3 subunit F	37.5	5.1	166.9 (M:166.9)	3	13.2	63.37
P62937 PPIA	Poly(rC)-binding protein 1	37.5	6.8	204.4 (M:204.4)	4	13.8	66.59
P37837 TALDO1	Transaldolase	37.5	6.4	198.2 (M:198.2)	4	13.6	40.49
P22626 HNRNPA2B1	Heterogeneous nuclear ribonucleoproteins A2/B1	37.4	9.3	279.3 (M:279.3)	6	19.0	56.02
Q9UJ70 NAGK	N-acetyl-D-glucosamine kinase	37.4	5.8	127.9 (M:127.9)	3	11.6	79.28
O76003 GLRX3	Glutaredoxin-3	37.4	5.2	67.7 (M:67.7)	2	7.8	52.25
P62879 GNB2	Guanine nucleotide-binding protein G(I)/G(S)/G(T) subunit beta-2	37.3	5.6	88.6 (M:88.6)	2	6.5	38.69
P62140 PPP1CB	Serine/threonine-protein phosphatase PP1-beta catalytic subunit	37.2	5.8	237.3 (M:237.3)	5	18.0	344.78
O43684 BUB3	Mitotic checkpoint protein BUB3	37.1	6.4	146.8 (M:146.8)	4	15.5	54.16
O43852 CALU	Calumenin	37.1	4.3	222.3 (M:222.3)	5	19.4	199.16
Q04828 AKR1C1	Aldo-keto reductase family 1 member C1	36.8	9.0	162.3 (M:162.3)	3	7.7	180.24
P00338 LDHA	L-lactate dehydrogenase A chain	36.7	9.3	690.6 (M:690.6)	13	47.0	79.79
P07195 LDHB	L-lactate dehydrogenase B chain	36.6	5.7	437.5 (M:437.5)	8	27.5	50.24
P14550 AKR1A1	Alcohol dehydrogenase [NADP(+)]	36.5	6.4	61.1 (M:61.1)	2	7.1	60.04
Q13347 EIF3I	Eukaryotic translation initiation factor 3 subunit I	36.5	5.3	123.9 (M:123.9)	3	9.2	499.69
P40925 MDH1	Malate dehydrogenase, cytoplasmic	36.4	7.7	227.2 (M:227.2)	5	16.8	58.41
Q99729 HNRNPAB	Heterogeneous nuclear ribonucleoprotein A/B	36.2	8.8	122.5 (M:122.5)	3	9.3	135.61
Q8N335 GPD1L	Glyceraldehyde-3-phosphate dehydrogenase	36.0	9.3	217.6 (M:217.6)	4	17.6	51.55
P09525 ANXA4	Annexin A4	35.9	5.8	281.0 (M:281.0)	6	21.6	50.87
P67809 YBX1	Nuclease-sensitive element-binding protein 1	35.9	0.0	222.7 (M:222.7)	4	19.8	565.19
P08758 ANXA5	Annexin A5	35.9	4.8	276.2 (M:276.2)	4	15.0	46.03
P15121 AKR1B1	Aldose reductase	35.8	6.6	182.7 (M:182.7)	3	8.5	201.62
Q13011 ECH1	Delta(3,5)-Delta(2,4)-dienoyl-CoA isomerase, mitochondrial	35.8	9.2	268.1 (M:268.1)	7	29.0	81.98
Q96CX2 KCTD12	BTB/POZ domain-containing protein KCTD12	35.7	5.4	313.2 (M:313.2)	7	28.0	51.94
O75821 EIF3G	Eukaryotic translation initiation factor 3 subunit G	35.6	5.8	116.0 (M:116.0)	3	13.4	87.74
Q9H9B4 SFXN1	Sideroflexin-1	35.6	10.0	207.1 (M:207.1)	4	14.6	69.75
P27695 APEX1	DNA-(apurinic or apyrimidinic site) lyase	35.5	9.2	283.9 (M:283.9)	7	28.9	51.97
P55735 SEC13	Protein SEC13 homolog	35.5	5.1	99.0 (M:99.0)	2	8.1	586.48
P40926 MDH2	Malate dehydrogenase, mitochondrial	35.5	9.8	546.2 (M:546.2)	13	45.6	50.33
P08574 CYC1	Cytochrome c1, heme protein, mitochondrial	35.4	9.8	71.8 (M:71.8)	2	8.9	385.97
Q8TC12 RDH11	Retinol dehydrogenase 11	35.4	9.9	74.7 (M:74.7)	2	8.5	44.45
P31937 HIBADH	3-hydroxyisobutyrate dehydrogenase, mitochondrial	35.3	9.3	113.6 (M:113.6)	2	9.5	51.43
Q13155 AIMP2	Aminoacyl tRNA synthase complex-interacting multifunctional protein 2	35.3	9.4	63.8 (M:63.8)	2	10.6	879.10
Q08257 CRYZ	Quinone oxidoreductase	35.2	9.2	123.0 (M:123.0)	3	8.5	610.25
O00764 PDXK	Pyridoxal kinase	35.1	5.7	156.2 (M:156.2)	4	19.9	194.98
P13804 ETFA	Electron transfer flavoprotein subunit alpha, mitochondrial	35.1	9.5	385.8 (M:385.8)	8	37.5	57.00
P63244 GNB2L1	Guanine nucleotide-binding protein subunit beta-2-like 1	35.1	8.9	507.9 (M:507.9)	10	34.1	55.95
Q96AG4 LRRC59	Leucine-rich repeat-containing protein 59	34.9	10.4	238.2 (M:238.2)	6	22.8	71.06
Q12904 AIMP1	Nucleoporin NUP53	34.8	9.7	78.9 (M:78.9)	2	9.5	13.13
Q8NFH5 NUP35	Aminoacyl tRNA synthase complex-interacting multifunctional protein 1	34.3	9.4	112.0 (M:112.0)	2	5.1	87.94
P05388 RPLP0	60S acidic ribosomal protein P0	34.3	5.6	441.5 (M:441.5)	8	35.0	121.66
P35914 HMGCL	Hydroxymethylglutaryl-CoA lyase, mitochondrial	34.3	9.7	108.3 (M:108.3)	3	11.7	36.00
Q53GQ0 HSD17B12	Estradiol 17-beta-dehydrogenase 12	34.3	9.8	240.0 (M:240.0)	3	10.6	65.11
P00387 CYB5R3	NADH-cytochrome b5 reductase 3	34.2	7.9	131.9 (M:131.9)	3	10.3	104.04
P06493 CDK1	Cyclin-dependent kinase 1	34.1	9.0	348.0 (M:348.0)	6	25.3	56.31
O43765 SGTA	Small glutamine-rich tetratricopeptide repeat-containing protein alpha	34.0	4.6	65.4 (M:65.4)	2	7.3	32.71
Q8NBJ7 SUMF2	Sulfatase-modifying factor 2	33.8	8.9	68.9 (M:68.9)	2	7.3	66.67
P19623 SRM	Spermidine synthase	33.8	5.2	63.3 (M:63.3)	2	7.0	114.98
Q9Y316 MEMO1	Protein MEMO1	33.7	6.8	109.8 (M:109.8)	3	9.4	621.80
Q01105 SET	Protein SET	33.5	4.1	214.6 (M:214.6)	4	18.3	36.32
P53004 BLVRA	Biliverdin reductase A	33.4	6.0	191.5 (M:191.5)	5	17.6	148.95
Q99623 PHB2	Prohibitin-2	33.3	10.2	638.3 (M:638.3)	11	42.5	80.68
P36542 ATP5C1	ATP synthase subunit gamma, mitochondrial	33.0	9.7	87.1 (M:87.1)	2	7.7	409.21
P06753 TPM3	Tropomyosin alpha-3 chain	32.9	4.7	315.1 (M:315.1)	6	15.4	62.06
P52907 CAPZA1	F-actin-capping protein subunit alpha-1	32.9	5.4	267.8 (M:267.8)	4	21.3	58.25
Q02878 RPL6	60S ribosomal protein L6	32.7	11.1	70.3 (M:70.3)	2	8.3	749.62
P06748 NPM1	Nucleophosmin	32.6	4.5	282.2 (M:282.2)	6	19.4	35.45
P00491 PNP	Purine nucleoside phosphorylase	32.1	6.5	85.4 (M:85.4)	2	6.6	946.85
Q96HS1 PGAM5	Serine/threonine-protein phosphatase PGAM5, mitochondrial	32.0	9.7	67.8 (M:67.8)	2	7.3	58.17
Q9H3N1 TMX1	Thioredoxin-related transmembrane protein 1	31.8	4.8	203.2 (M:203.2)	5	17.9	63.14
P45880 VDAC2	Voltage-dependent anion-selective channel protein 2	31.5	8.7	132.8 (M:132.8)	3	11.9	56.53
P48739 PITPNB	Phosphatidylinositol transfer protein beta isoform	31.5	6.5	81.7 (M:81.7)	2	9.2	33.74
P54709 ATP1B3	Sodium/potassium-transporting ATPase subunit beta-3	31.5	9.3	80.8 (M:80.8)	2	8.6	39.74
Q15404 RSU1	Ras suppressor protein 1	31.5	9.1	93.7 (M:93.7)	2	5.8	184.57
P10768 ESD	S-formylglutathione hydrolase	31.4	6.6	149.6 (M:149.6)	3	13.5	84.47
O75663 TIPRL	TIP41-like protein	31.4	5.5	114.3 (M:114.3)	2	7.4	466.72
P19387 POLR2C	DNA-directed RNA polymerase II subunit RPB3	31.4	9.4	68.2 (M:68.2)	2	9.0	130.37
Q7L4N0 CAPZB	F-actin-capping protein subunit beta CAPZB	31.3	5.2	221.4 (M:221.4)	3	13.4	48.75
Q07021 C1QBP	Complement component 1 Q subcomponent-binding protein, mitochondrial	31.3	4.6	164.8 (M:164.8)	3	16.7	102.76
Q96FW1 OTUB1	Ubiquitin thioesterase	31.3	4.7	160.8 (M:160.8)	3	15.5	334.86
P15880 RPS2	40S ribosomal protein S2	31.3	11.0	265.8 (M:265.8)	7	27.3	57.10
P29692 EEF1D	Elongation factor 1-delta	31.1	4.8	427.7 (M:427.7)	8	38.4	42.90
O75828 CBR3	Carbonyl reductase [NADPH] 3	30.8	5.8	127.9 (M:127.9)	3	13.0	162.53
Q13151 HNRNPA0	Heterogeneous nuclear ribonucleoprotein A0	30.8	9.8	156.6 (M:156.6)	2	9.5	59.39
P60174 TPI1	Triosephosphate isomerase	30.8	5.6	382.6 (M:382.6)	7	36.7	177.81
P21796 VDAC1	Voltage-dependent anion-selective channel protein 1	30.8	9.2	666.4 (M:666.4)	12	55.5	77.99
P48507 GCLM	Glutamate--cysteine ligase regulatory subunit	30.7	5.6	87.3 (M:87.3)	2	10.2	39.23
Q9BTT0 ANP32E	Acidic leucine-rich nuclear phosphoprotein 32 family member E	30.7	3.6	107.9 (M:107.9)	2	13.1	117.10
Q13162 PRDX4	Peroxiredoxin-4	30.5	5.8	140.7 (M:140.7)	3	10.7	148.10
Q9UBV8 PEF1	Peflin	30.4	6.1	92.5 (M:92.5)	2	9.5	48.68
P16152 CBR1	Carbonyl reductase [NADPH] 1	30.4	9.5	325.5 (M:325.5)	7	34.7	40.43
P21964 COMT	Catechol O-methyltransferase	30.0	5.2	72.8 (M:72.8)	2	11.4	352.62
Q15691 MAPRE1	Microtubule-associated protein RP/EB family member 1	30.0	4.9	99.2 (M:99.2)	3	10.8	62.00
P01911 HLA-DRB1	HLA class II histocompatibility antigen, DRB1-15 beta chain	29.9	8.9	83.4 (M:83.4)	3	10.2	71.53
P61247 RPS3A	40S ribosomal protein S3a	29.9	10.4	237.7 (M:237.7)	6	23.5	108.25
P35232 PHB	Prohibitin	29.8	5.5	332.4 (M:332.4)	8	34.9	62.85
Q9Y5M8 SRPRB	Signal recognition particle receptor subunit beta	29.7	9.9	306.9 (M:306.9)	6	31.0	175.68
O60762 DPM1	Dolichol-phosphate mannosyltransferase	29.6	10.0	219.2 (M:219.2)	4	19.2	97.01
P62701 RPS4X	40S ribosomal protein S4, X isoform	29.6	10.8	494.0 (M:494.0)	8	31.2	101.78
P25786 PSMA1	Proteasome subunit alpha type-1	29.5	6.2	147.5 (M:147.5)	4	17.5	160.35
P61289 PSME3	Proteasome activator complex subunit 3	29.5	5.6	127.4 (M:127.4)	2	10.6	467.61
P25789 PSMA4	Proteasome subunit alpha type-4	29.5	8.7	139.5 (M:139.5)	4	15.7	141.12
P18124 RPL7	60S ribosomal protein L7	29.2	11.1	229.5 (M:229.5)	5	19.8	89.35
P62258 YWHAE	14-3-3 protein epsilon	29.2	4.5	680.1 (M:680.1)	11	45.1	55.44
P50402 EMD	Emerin	29.0	5.2	100.2 (M:100.2)	3	13.8	558.61
P30040 ERP29	Endoplasmic reticulum resident protein 29	29.0	7.5	288.2 (M:288.2)	7	31.4	201.62
P18669 PGAM1	Phosphoglycerate mutase 1	28.8	6.8	309.2 (M:309.2)	6	31.1	41.89
Q92688 ANP32B	Acidic leucine-rich nuclear phosphoprotein 32 family member B	28.8	3.8	277.9 (M:277.9)	6	27.9	69.16
Q9Y696 CLIC4	Chloride intracellular channel protein 4	28.8	5.3	276.7 (M:276.7)	5	23.3	83.48
P12004 PCNA	Proliferating cell nuclear antigen	28.8	4.4	220.3 (M:220.3)	6	26.8	101.11
Q9Y3A5 SBDS	Ribosome maturation protein SBDS	28.7	9.7	59.8 (M:59.8)	2	7.2	77.25
Q06323 PSME1	Proteasome activator complex subunit 1	28.7	5.7	303.6 (M:303.6)	5	24.9	416.62
P62753 RPS6	40S ribosomal protein S6 RPS6	28.7	11.5	137.0 (M:137.0)	4	18.9	49.78
P39687 ANP32A	Acidic leucine-rich nuclear phosphoprotein 32 family member A ANP32A	28.6	3.8	325.3 (M:325.3)	6	28.1	84.92
P67936 TPM4	Tropomyosin alpha-4 chain	28.5	4.5	507.8 (M:507.8)	8	22.2	80.54
P25788 PSMA3	Proteasome subunit alpha type-3	28.4	5.1	103.3 (M:103.3)	2	8.6	56.39
P09661 SNRPA1	U2 small nuclear ribonucleoprotein A'	28.4	9.4	127.7 (M:127.7)	3	13.7	84.39
P04632 CAPNS1	Calpain small subunit 1	28.3	4.9	89.5 (M:89.5)	2	6.3	167.86
P61981 YWHAG	14-3-3 protein gamma	28.3	4.7	474.6 (M:474.6)	8	35.6	43.58
Q04917 YWHAH	14-3-3 protein eta	28.2	4.6	506.2 (M:506.2)	10	43.1	47.24
Q96S44 TP53RK	TP53-regulating kinase	28.1	10.1	92.0 (M:92.0)	2	15.4	73.40
P31946 YWHAB	14-3-3 protein beta/alpha	28.1	4.6	543.7 (M:543.7)	10	43.5	44.05
P62917 RPL8	60S ribosomal protein L8	28.0	11.9	158.0 (M:158.0)	4	21.0	28.97
O14818 PSMA7	Proteasome subunit alpha type-7	27.9	9.3	207.8 (M:207.8)	4	19.8	69.77
P38117 ETFB	Electron transfer flavoprotein subunit beta	27.8	9.2	249.0 (M:249.0)	5	21.2	120.73
P27348 YWHAQ	14-3-3 protein theta	27.7	4.5	689.6 (M:689.6)	10	45.7	49.30
Q07955 SRSF1	Serine/arginine-rich splicing factor 1	27.7	10.8	109.5 (M:109.5)	2	8.9	74.90
P63104 YWHAZ	14-3-3 protein zeta/delta	27.7	4.6	556.2 (M:556.2)	11	42.9	40.01
Q9NX40 OCIAD1	OCIA domain-containing protein 1	27.6	7.8	108.4 (M:108.4)	2	9.8	582.43
P78417 GSTO1	Glutathione S-transferase omega-1	27.5	6.3	213.3 (M:213.3)	4	18.7	90.82
O95336 PGLS	6-phosphogluconolactonase	27.5	5.7	126.2 (M:126.2)	2	8.5	33.41
Q9UL46 PSME2	Proteasome activator complex subunit 2	27.4	5.4	351.0 (M:351.0)	7	41.0	67.54
P60900 PSMA6	Proteasome subunit alpha type-6	27.4	6.4	82.1 (M:82.1)	2	9.3	27.73
Q16629 SRSF7	Serine/arginine-rich splicing factor 7	27.4	12.4	91.9 (M:91.9)	2	8.8	191.71
Q99426 TBCB	Tubulin-folding cofactor B	27.3	4.9	165.2 (M:165.2)	3	12.7	43.75
O95292 VAPB	Vesicle-associated membrane protein-associated protein B/C	27.2	7.7	143.6 (M:143.6)	3	17.3	36.78
O00299 CLIC1	Chloride intracellular channel protein 1	26.9	4.9	421.8 (M:421.8)	7	34.9	39.11
P51858 HDGF	Hepatoma-derived growth factor	26.8	4.6	141.0 (M:141.0)	3	21.2	52.88
P23396 RPS3	40S ribosomal protein S3	26.7	10.3	83.4 (M:83.4)	2	8.6	6.69
Q96C19 EFHD2	EF-hand domain-containing protein D2	26.7	5.0	124.8 (M:124.8)	3	15.0	65.68
P54819 AK2	Adenylate kinase 2, mitochondrial	26.5	8.9	255.1 (M:255.1)	5	19.7	479.82
P28066 PSMA5	Proteasome subunit alpha type-5	26.4	4.6	137.1 (M:137.1)	3	14.5	42.18
A6NL28 TPLM3	Putative tropomyosin alpha-3 chain-like protein	26.3	4.3	162.2 (M:162.2)	2	10.3	68.74
Q9HB71 CACYBP	Calcyclin-binding protein	26.2	9.0	229.0 (M:229.0)	4	15.8	125.85
P17931 LGALS3	Galectin-3	26.1	9.1	141.7 (M:141.7)	3	11.6	140.18
P08579 SNRPB2	U2 small nuclear ribonucleoprotein B''	25.5	10.1	86.4 (M:86.4)	2	12.0	452.48
Q9UM22 EPDR1	Mammalian ependymin-related protein 1	25.4	7.1	59.2 (M:59.2)	2	8.0	212.19
Q00688 FKBP3	Peptidyl-prolyl cis-trans isomerase FKBP3	25.2	9.8	144.2 (M:144.2)	3	13.4	71.12
P27635 RPL10	60S ribosomal protein L10a	24.8	10.5	90.8 (M:90.8)	2	9.2	92.24
P24534 EEF1B2	Elongation factor 1-beta	24.7	4.3	291.3 (M:291.3)	3	20.4	65.80
Q9BUL8 PDCD10	Programmed cell death protein 10	24.7	8.8	65.1 (M:65.1)	2	10.4	34.87
O60936 NOL3	Nucleolar protein 3	24.3	12.2	112.3 (M:112.3)	2	13.2	21.98
P26373 RPL13	60S ribosomal protein L13	24.2	12.2	141.2 (M:141.2)	4	19.9	106.17
P62241 RPS8	40S ribosomal protein S8	24.2	11.0	185.5 (M:185.5)	3	19.7	72.87
O15173 PGRMC2	Membrane-associated progesterone receptor component 2	23.8	4.6	144.9 (M:144.9)	3	18.4	186.85
P82979 SARNP	SAP domain-containing ribonucleoprotein	23.7	6.1	182.3 (M:182.3)	4	22.9	115.71
Q13765 NACA	Nascent polypeptide-associated complex subunit alpha	23.4	4.4	217.3 (M:217.3)	3	19.5	52.67
P43487 RANBP1	Ran-specific GTPase-activating protein	23.3	5.1	105.5 (M:105.5)	2	10.9	15.85
P04792 HSPB1	Heat shock protein beta-1	22.8	6.0	261.9 (M:261.9)	7	37.6	87.10
P16401 HIST1H1B	Histone H1.5	22.6	11.4	223.3 (M:223.3)	4	21.2	643.59
Q14919 DRAP1	Dr1-associated corepressor	22.3	4.9	74.3 (M:74.3)	2	10.7	139.86
O43399 TPD52L2	Tumor protein D54	22.2	5.1	282.2 (M:282.2)	5	35.4	92.09
O43583 DENR	Density-regulated protein	22.1	5.1	122.2 (M:122.2)	2	17.2	48.91
Q92928 RAB1C	Putative Ras-related protein Rab-1C	22.0	5.1	90.9 (M:90.9)	2	10.9	48.05
P10412 HIST1H1E	Histone H1.4	21.9	11.5	255.2 (M:255.2)	5	22.4	380.85
P16403 HIST1H1C	Histone H1.2	21.4	11.4	77.6 (M:77.6)	2	10.8	25.23
U87MG Stressed (DTT Tx) Cells, Replicate #1
Accession Gene Name	Protein	MW [kDa]	pI	Score	#Peptides	SC [%]	RMS90 [ppm]
Q09666 AHNAK	Neuroblast differentiation-associated protein AHNAK	628.7	5.7	2748.5 (M:2748.5)	58	14.3	91.46
Q8IVF2 AHNAK2	Protein AHNAK2	616.2	5.1	498.3 (M:498.3)	12	2.9	53.73
Q15149 PLEC	Plectin	531.5	5.7	5196.7 (M:5196.7)	112	28.2	117.26
Q07954 LRP1	Prolow-density lipoprotein receptor-related protein 1	504.3	5.0	183.8 (M:183.8)	4	1.2	521.60
P78527 PRKDC	DNA-dependent protein kinase catalytic subunit	468.8	6.8	156.1 (M:156.1)	3	1.2	52.74
P12111 COL6A3	Collagen alpha-3(VI) chain	343.5	6.3	120.9 (M:120.9)	4	2.0	544.04
P78559 MAP1A	Microtubule-associated protein 1A	305.3	4.7	230.3 (M:230.3)	5	2.5	442.98
Q14315 FLNC	Filamin-C	290.8	5.6	2803.2 (M:2803.2)	59	27.6	120.51
Q13813 SPTAN1	Spectrin alpha chain, non-erythrocytic 1	284.4	5.1	1218.0 (M:1218.0)	29	15.4	182.20
P21333 FLNA	Filamin-A	280.6	5.7	3692.4 (M:3692.4)	70	35.9	115.77
O75369 FLNB	Filamin-B	278.0	5.4	1321.4 (M:1321.4)	30	15.0	145.67
Q01082 SPTBN1	Spectrin beta chain, non-erythrocytic 1	274.4	5.3	1192.9 (M:1192.9)	29	16.3	146.47
P49327 FASN	Fatty acid synthase	273.3	6.0	265.2 (M:265.2)	6	3.0	129.76
P46821 MAP1B	Microtubule-associated protein 1B	270.5	4.6	691.8 (M:691.8)	16	9.7	54.76
Q9Y490 TLN1	Talin-1	269.6	5.7	2059.4 (M:2059.4)	42	24.9	123.46
P12270 TPR	Nucleoprotein TPR	267.1	4.8	148.6 (M:148.6)	3	1.5	292.41
P35579 MYH9	Myosin-9	226.4	5.4	468.6 (M:468.6)	10	7.1	126.75
Q5VYK3 ECM29	Proteasome-associated protein ECM29 homolog	204.2	6.8	187.7 (M:187.7)	4	2.9	92.48
Q00610 CLTC	Clathrin heavy chain 1	191.5	5.4	199.1 (M:199.1)	6	4.3	83.70
Q02952 AKAP12	A-kinase anchor protein 12	191.4	4.2	106.2 (M:106.2)	3	2.3	32.43
P46940 IQGAP1	Ras GTPase-activating-like protein IQGAP1	189.1	6.1	62.5 (M:62.5)	2	1.8	494.71
Q9C0C2 TNKS1BP1	182 kDa tankyrase-1-binding protein	181.7	4.6	165.9 (M:165.9)	4	3.2	565.95
P07814 EPRS	Bifunctional glutamate/proline--tRNA ligase	170.5	7.2	402.3 (M:402.3)	9	7.5	40.00
Q7Z460 CLASP1	CLIP-associating protein 1	169.3	9.8	58.8 (M:58.8)	2	2.0	520.92
Q08378 GOLGA3	Golgin subfamily A member 3	167.3	5.2	149.5 (M:149.5)	4	3.0	95.31
Q14152 EIF3A	Eukaryotic translation initiation factor 3 subunit A	166.5	6.4	720.2 (M:720.2)	17	12.7	121.02
P42704 LRPPRC	Leucine-rich PPR motif-containing protein, mitochondrial	157.8	5.8	1196.9 (M:1196.9)	29	25.6	81.79
Q15021 NCAPD2	Condensin complex subunit 1	157.1	6.2	103.0 (M:103.0)	2	1.9	292.12
Q86UP2 KTN1	Kinectin	156.2	5.4	834.8 (M:834.8)	22	17.2	129.37
Q9P2E9 RRBP1	Ribosome-binding protein 1	152.4	9.3	325.8 (M:325.8)	4	4.0	58.16
Q29RF7 PDS5A	Sister chromatid cohesion protein PDS5 homolog A	150.7	9.0	70.0 (M:70.0)	2	2.4	269.28
Q9BQG0 MYBBP1A	Myb-binding protein 1A	148.8	10.0	208.1 (M:208.1)	6	5.3	106.38
O75533 SF3B1	Splicing factor 3B subunit 1	145.7	6.7	246.2 (M:246.2)	5	5.8	199.54
O15067 PFAS	Phosphoribosylformylglycinamidine synthase	144.6	5.4	210.6 (M:210.6)	5	4.9	226.82
P41252 IARS	Isoleucine--tRNA ligase, cytoplasmic	144.4	5.8	397.0 (M:397.0)	10	9.5	205.66
Q14203 DCTN1	Dynactin subunit 1	141.6	5.5	165.4 (M:165.4)	4	3.7	249.72
Q00341 HDLBP	Vigilin	141.4	6.4	337.9 (M:337.9)	7	7.8	45.84
P26640 VARS	Valine--tRNA ligase	140.4	8.4	95.5 (M:95.5)	2	2.1	607.00
O60841 EIF5B	Eukaryotic translation initiation factor 5B	138.7	5.3	97.2 (M:97.2)	2	2.1	667.14
Q86VP6 CAND1	Cullin-associated NEDD8-dissociated protein 1	136.3	5.4	685.1 (M:685.1)	14	14.1	94.02
Q27J81 INF2	Inverted formin-2	135.5	5.1	136.5 (M:136.5)	3	3.8	69.06
Q92896 GLG1	Golgi apparatus protein 1	134.5	6.5	167.6 (M:167.6)	3	3.0	145.01
Q9P2J5 LARS	Leucine--tRNA ligase, cytoplasmic	134.4	7.1	418.6 (M:418.6)	8	9.0	51.34
Q9UDY2 TJP2	Tight junction protein ZO-2	133.9	7.1	73.3 (M:73.3)	2	2.4	362.67
O94979 SEC31A	Protein transport protein Sec31A	132.9	6.4	170.6 (M:170.6)	4	3.2	85.52
O43847 NRD1	Nardilysin	131.5	4.8	90.2 (M:90.2)	2	2.3	35.48
P08123 COL1A2	Collagen alpha-2(I) chain	129.2	9.7	59.0 (M:59.0)	2	2.3	64.55
Q93009 USP7	Ubiquitin carboxyl-terminal hydrolase 7	128.2	5.2	86.9 (M:86.9)	3	4.2	460.30
Q8IUD2 ERC1	ELKS/Rab6-interacting/CAST family member 1	128.0	5.6	100.3 (M:100.3)	2	2.0	64.00
Q16531 DDB1	DNA damage-binding protein 1	126.9	5.0	100.7 (M:100.7)	3	4.6	427.62
O14776 TCERG1	Transcription elongation regulator 1	123.8	9.3	97.3 (M:97.3)	2	2.0	33.51
P18206 VCL	Vinculin	123.7	5.4	1104.7 (M:1104.7)	24	24.7	93.09
O00410 IPO5	Importin-5 IPO5	123.5	4.7	438.7 (M:438.7)	11	13.9	73.72
Q6PKG0 LARP1	La-related protein 1	123.4	9.4	163.3 (M:163.3)	4	5.0	289.23
O14980 XPO1	Exportin-1 XPO1	123.3	5.7	162.6 (M:162.6)	4	6.0	174.95
Q9BSJ8 ESYT1	Extended synaptotagmin-1	122.8	5.5	158.8 (M:158.8)	4	4.3	27.23
P27816 MAP4	Microtubule-associated protein 4	120.9	5.2	139.0 (M:139.0)	4	4.8	397.20
P53396 ACLY	ATP-citrate synthase	120.8	7.1	416.1 (M:416.1)	10	11.6	217.05
O95373 IPO7	Importin-7	119.4	4.6	136.2 (M:136.2)	3	4.1	130.40
P22314 UBA1	Ubiquitin-like modifier-activating enzyme 1	117.8	5.4	613.3 (M:613.3)	14	18.7	137.81
P55060 CSE1L	Exportin-2	110.3	5.4	337.2 (M:337.2)	6	8.1	122.43
P33176 KIF5B	Kinesin-1 heavy chain	109.6	6.1	75.4 (M:75.4)	2	2.4	581.25
O60763 USO1	General vesicular transport factor p115	107.8	4.7	344.7 (M:344.7)	8	10.5	54.83
Q14697 GANAB	Neutral alpha-glucosidase AB	106.8	5.7	751.7 (M:751.7)	16	22.2	123.94
P49588 AARS	Alanine--tRNA ligase, cytoplasmic	106.7	5.2	317.3 (M:317.3)	7	9.7	71.27
P36776 LONP1	Lon protease homolog, mitochondrial	106.4	6.0	195.4 (M:195.4)	4	4.7	460.97
Q99613 EIF3C	Eukaryotic translation initiation factor 3 subunit C	105.3	5.4	244.3 (M:244.3)	7	7.9	73.36
O43707 ACTN4	Alpha-actinin-4	104.8	5.2	1686.7 (M:1686.7)	34	45.4	73.03
P63010 AP2B1	AP-2 complex subunit beta	104.5	5.1	242.9 (M:242.9)	5	7.0	202.11
P55786 NPEPPS	Puromycin-sensitive aminopeptidase	103.2	5.4	147.1 (M:147.1)	4	5.5	535.77
P12814 ACTN1	Alpha-actinin-1	103.0	5.1	1539.7 (M:1539.7)	30	39.8	99.26
P19367 HK1	Hexokinase-1	102.4	6.4	372.7 (M:372.7)	10	12.3	453.05
P52789 HK2	Hexokinase-2	102.3	5.7	105.2 (M:105.2)	2	2.4	134.41
Q92973 TNPO1	Transportin-1	102.3	4.7	95.2 (M:95.2)	2	3.2	51.38
Q7KZF4 SND1	Staphylococcal nuclease domain-containing protein 1	101.9	6.8	557.4 (M:557.4)	12	15.9	145.23
P11586 MTHFD1	C-1-tetrahydrofolate synthase, cytoplasmic	101.5	7.0	777.4 (M:777.4)	17	21.6	114.04
Q01433 AMPD2	AMP deaminase 2	100.6	6.5	80.4 (M:80.4)	3	4.7	52.86
Q13200 PSMD2	26S proteasome non-ATPase regulatory subunit 2	100.1	4.9	185.6 (M:185.6)	5	7.3	183.68
P50570 DNM2	Dynamin-2	98.0	7.2	158.3 (M:158.3)	4	6.1	508.33
Q14974 KPNB1	Importin subunit beta-1	97.1	4.5	577.4 (M:577.4)	13	19.5	121.38
P11216 PYGB	Glycogen phosphorylase, brain form	96.6	6.4	390.7 (M:390.7)	11	16.0	76.81
P33991 MCM4	DNA replication licensing factor MCM4	96.5	6.3	187.0 (M:187.0)	5	6.1	220.90
Q8WUM4 PDCD6IP	Programmed cell death 6-interacting protein	96.0	6.1	307.7 (M:307.7)	9	10.1	146.65
P45974 USP5	Ubiquitin carboxyl-terminal hydrolase 5	95.7	4.8	254.7 (M:254.7)	6	10.5	171.44
Q12906 ILF3	Interleukin enhancer-binding factor 3	95.3	9.3	112.9 (M:112.9)	3	4.8	72.59
P13639 EEF2	Elongation factor 2	95.3	6.4	1325.9 (M:1325.9)	26	33.9	118.70
P34932 HSPA4	Heat shock 70 kDa protein 4	94.3	5.0	153.9 (M:153.9)	4	6.2	426.61
Q14566 MCM6	DNA replication licensing factor MCM6	92.8	5.2	215.7 (M:215.7)	5	7.8	125.66
P14625 HSP90B1	Endoplasmin	92.4	4.6	1549.6 (M:1549.6)	28	35.7	135.80
Q96QK1 VPS35	Vacuolar protein sorting-associated protein 35	91.6	5.2	107.5 (M:107.5)	3	5.0	695.14
P25205 MCM3	DNA replication licensing factor MCM3	90.9	5.4	124.6 (M:124.6)	2	3.2	641.30
P11387 TOP1	DNA topoisomerase 1	90.7	9.9	116.4 (M:116.4)	2	2.5	775.36
P55072 VCP	Transitional endoplasmic reticulum ATPase	89.3	5.0	720.0 (M:720.0)	15	24.6	79.83
P42224 STAT1	Signal transducer and activator of transcription 1-alpha/beta	87.3	5.7	109.7 (M:109.7)	2	3.9	133.97
P06396 GSN	Gelsolin	85.6	5.9	284.3 (M:284.3)	6	12.0	50.71
Q99798 ACO2	Aconitate hydratase, mitochondrial	85.4	7.9	106.9 (M:106.9)	2	4.0	67.05
O00469 PLOD2	Procollagen-lysine,2-oxoglutarate 5-dioxygenase 2	84.6	6.2	304.0 (M:304.0)	7	11.7	109.65
P07900 HSP90AA1	Heat shock protein HSP 90-alpha	84.6	4.8	1812.8 (M:1812.8)	30	39.6	93.74
Q96TA1 FAM129B	Niban-like protein 1	84.1	5.8	434.5 (M:434.5)	8	12.6	174.57
Q16891 IMMT	Mitochondrial inner membrane protein	83.6	6.1	233.3 (M:233.3)	6	12.8	48.14
P26639 TARS	Threonine--tRNA ligase, cytoplasmic	83.4	6.2	154.7 (M:154.7)	3	5.3	72.24
Q32P28 P3H1	Prolyl 3-hydroxylase 1	83.3	4.9	71.6 (M:71.6)	2	3.4	54.67
P48449 LSS	Lanosterol synthase	83.3	6.2	100.8 (M:100.8)	2	3.0	531.00
O95202 LETM1	LETM1 and EF-hand domain-containing protein 1, mitochondrial	83.3	6.3	80.4 (M:80.4)	2	3.2	586.90
P08238 HSP90AB1	Heat shock protein HSP 90-beta	83.2	4.8	1607.3 (M:1607.3)	28	35.6	79.97
P41250 GARS	Glycine--tRNA ligase	83.1	6.7	315.9 (M:315.9)	8	13.1	35.68
Q8IYQ7 THNSL1	Threonine synthase-like 1	83.0	6.7	78.2 (M:78.2)	2	3.8	44.81
P40939 HADHA	Trifunctional enzyme subunit alpha, mitochondrial	82.9	9.8	276.5 (M:276.5)	5	9.2	224.39
P46459 NSF	Vesicle-fusing ATPase	82.5	6.6	109.2 (M:109.2)	3	5.2	55.89
Q9NY33 DPP3	Dipeptidyl peptidase 3	82.5	4.9	137.4 (M:137.4)	2	4.1	71.04
Q92499 DDX1	ATP-dependent RNA helicase	82.4	6.9	82.1 (M:82.1)	2	3.8	57.01
O00429 DNM1L	Dynamin-1-like protein	81.8	6.4	173.7 (M:173.7)	4	6.4	581.89
P33993 MCM7	DNA replication licensing factor MCM7	81.3	6.1	275.7 (M:275.7)	7	11.1	92.31
P13798 APEH	Acylamino-acid-releasing enzyme	81.2	5.2	124.2 (M:124.2)	2	3.8	29.33
Q92841 DDX17	Probable ATP-dependent RNA helicase DDX17	80.2	9.3	624.6 (M:624.6)	12	18.7	74.98
P17655 CAPN2	Calpain-2 catalytic subunit	79.9	4.7	554.8 (M:554.8)	10	18.0	85.94
P28331 NDUFS1	NADH-ubiquinone oxidoreductase 75 kDa subunit, mitochondrial	79.4	5.8	87.7 (M:87.7)	2	4.4	306.79
P52888 THOP1	Thimet oligopeptidase	78.8	5.7	118.3 (M:118.3)	3	5.1	117.83
Q14444 CAPRIN1	Caprin-1	78.3	5.0	124.0 (M:124.0)	3	6.3	241.16
P52272 HNRNPM	Heterogeneous nuclear ribonucleoprotein M	77.5	9.6	302.1 (M:302.1)	6	11.6	61.91
Q6NUQ4 TMEM214	Transmembrane protein 214	77.1	10.1	114.2 (M:114.2)	2	4.4	49.18
P02787 TF	Serotransferrin	77.0	7.0	345.1 (M:345.1)	9	16.0	32.39
O94808 GFPT2	Glutamine--fructose-6-phosphate aminotransferase [isomerizing] 2	76.9	7.3	148.8 (M:148.8)	3	6.2	54.20
P49915 GMPS	GMP synthase [glutamine-hydrolyzing]	76.7	6.4	150.2 (M:150.2)	4	8.2	29.70
P19338 NCL	Nucleolin	76.6	4.4	899.7 (M:899.7)	17	26.5	103.51
P23246 SFPQ	Splicing factor, proline- and glutamine-rich	76.1	9.9	372.2 (M:372.2)	7	10.7	65.20
P08133 ANXA6	Annexin A6	75.8	5.3	527.6 (M:527.6)	11	18.3	86.37
P54136 RARS	Arginine--tRNA ligase, cytoplasmic	75.3	6.3	373.8 (M:373.8)	6	11.1	61.39
O94776 MTA2	Metastasis-associated protein MTA2	75.0	10.4	107.9 (M:107.9)	2	3.0	69.40
O75746 SLC25A12	Calcium-binding mitochondrial carrier protein Aralar1	74.7	9.2	123.9 (M:123.9)	3	5.8	80.92
Q15582 TGFBI	Transforming growth factor-beta-induced protein ig-h3	74.6	8.6	175.1 (M:175.1)	4	7.5	114.61
O76094 SRP72	Signal recognition particle subunit SRP72	74.6	9.9	245.2 (M:245.2)	5	9.2	59.50
P02545 LMNA	Prelamin-A/C	74.1	6.6	1618.0 (M:1618.0)	30	50.6	61.05
P38646 HSPA9	Stress-70 protein, mitochondrial	73.6	5.8	820.2 (M:820.2)	13	27.2	36.86
O00571 DDX3X	ATP-dependent RNA helicase DDX3X	73.2	6.8	459.6 (M:459.6)	10	19.5	54.51
Q92945 KHSRP	Far upstream element-binding protein 2	73.1	7.0	201.4 (M:201.4)	4	6.8	82.80
Q9BTE3 MCMBP	Mini-chromosome maintenance complex-binding protein	72.9	5.5	89.4 (M:89.4)	2	3.7	26.08
P13667 PDIA4	Protein disulfide-isomerase A4	72.9	4.8	711.0 (M:711.0)	17	35.0	68.64
O00116 AGPS	Alkyldihydroxyacetonephosphate synthase, peroxisomal	72.9	7.2	88.2 (M:88.2)	3	6.5	67.34
P31040 SDHA	Succinate dehydrogenase [ubiquinone] flavoprotein subunit, mitochondrial	72.6	7.3	109.2 (M:109.2)	4	8.3	71.80
Q8WVM8 SCFD1	Sec1 family domain-containing protein 1	72.3	5.9	95.6 (M:95.6)	2	4.7	48.41
P11021 HSPA5	78 kDa glucose-regulated protein	72.3	4.9	255.2 (M:255.2)	7	15.1	52.91
Q8NBJ5 COLGALT1	Procollagen galactosyltransferase 1	71.6	7.0	82.1 (M:82.1)	2	3.5	88.14
Q13409 DYNC1I2	Cytoplasmic dynein 1 intermediate chain 2	71.4	4.9	259.3 (M:259.3)	3	8.9	74.46
Q9NVI7 ATAD3A	ATPase family AAA domain-containing protein 3A	71.3	9.7	199.8 (M:199.8)	5	7.9	79.82
Q9UG63 ABCF2	ATP-binding cassette sub-family F member 2	71.2	7.1	61.4 (M:61.4)	2	4.0	54.21
O43390 HNRNPR	Heterogeneous nuclear ribonucleoprotein R	70.9	8.8	215.2 (M:215.2)	6	13.0	50.32
P11142 HSPA8	Heat shock cognate 71 kDa protein	70.9	5.2	1335.7 (M:1335.7)	21	36.8	73.90
P13797 PLS3	Plastin-3	70.8	5.3	315.0 (M:315.0)	7	15.6	67.41
Q13310 PABPC4	Polyadenylate-binding protein 4	70.7	9.9	350.9 (M:350.9)	6	11.8	240.66
Q13492 PICALM	Phosphatidylinositol-binding clathrin assembly protein	70.7	8.6	93.8 (M:93.8)	2	3.2	86.05
Q9UHB9 SRP68	Signal recognition particle subunit SRP68	70.7	9.4	174.2 (M:174.2)	5	9.1	409.30
P11940 PABPC1	Polyadenylate-binding protein 1	70.6	10.0	511.1 (M:511.1)	11	21.5	182.99
P54652 HSPA2	Heat shock-related 70 kDa protein 2	70.0	5.4	615.8 (M:615.8)	11	16.7	85.57
P08107 HSPA1A/B	Heat shock 70 kDa protein 1A/1B	70.0	5.4	507.3 (M:507.3)	10	17.6	96.33
P12956 XRCC6	X-ray repair cross-complementing protein 6	69.8	6.2	408.4 (M:408.4)	8	14.8	66.41
P51114 FXR1	Fragile X mental retardation syndrome-related protein 1	69.7	5.8	76.7 (M:76.7)	2	6.1	113.18
O60506 SYNCRIP	Heterogeneous nuclear ribonucleoprotein Q	69.6	9.1	403.2 (M:403.2)	10	20.7	64.87
Q96PK6 RBM14	RNA-binding protein 14	69.4	10.0	183.4 (M:183.4)	4	7.2	76.02
P15311 EZR	Ezrin	69.4	5.9	342.2 (M:342.2)	8	14.0	136.09
P02768 ALB	Serum albumin	69.3	5.9	221.6 (M:221.6)	5	7.1	71.57
P17844 DDX5	Probable ATP-dependent RNA helicase DDX5	69.1	9.7	668.1 (M:668.1)	13	21.5	80.51
Q9H0B6 KLC2	Kinesin light chain 2	68.9	6.8	162.8 (M:162.8)	4	7.7	608.69
P04843 RPN1	Dolichyl-diphosphooligosaccharide--protein glycosyltransferase subunit 1	68.5	5.9	178.5 (M:178.5)	4	8.6	78.57
Q15637 SF1	Splicing factor 1	68.3	9.7	81.6 (M:81.6)	2	3.6	45.01
Q8TAT6 NPLOC4	Nuclear protein localization protein 4 homolog	68.1	5.9	105.8 (M:105.8)	3	7.2	87.36
P08195 SLC3A2	4F2 cell-surface antigen heavy chain	68.0	4.7	117.2 (M:117.2)	3	7.6	40.44
P29401 TKT	Transketolase	67.8	8.5	197.1 (M:197.1)	5	13.5	285.24
P26038 MSN	Moesin	67.8	6.0	502.8 (M:502.8)	13	21.8	103.58
Q03252 LMNB2	Lamin-B2	67.6	5.2	283.1 (M:283.1)	6	10.3	28.30
P61764 STXBP1	Syntaxin-binding protein 1	67.5	6.5	120.5 (M:120.5)	3	6.1	94.00
P27824 CANX	Calnexin	67.5	4.3	230.8 (M:230.8)	4	9.5	142.10
Q96AE4 FUBP1	Far upstream element-binding protein 1	67.5	7.8	161.5 (M:161.5)	3	5.7	62.84
P17812 CTPS1	CTP synthase 1	66.6	6.0	325.4 (M:325.4)	5	11.3	74.91
P20700 LMNB1	Lamin-B1	66.4	5.0	317.0 (M:317.0)	6	10.4	44.10
Q9NSD9 FARSB	Phenylalanine--tRNA ligase beta subunit	66.1	6.4	253.2 (M:253.2)	7	12.9	79.91
P04264 KRT1	Keratin, type II cytoskeletal 1	66.0	8.8	501.0 (M:501.0)	8	17.5	54.43
Q07065 CKAP4	Cytoskeleton-associated protein 4	66.0	5.6	295.8 (M:295.8)	7	17.9	65.94
Q9UHD8 SEPT9	Septin-9	65.4	9.7	245.6 (M:245.6)	7	16.2	77.31
Q07866 KLC1	Kinesin light chain 1	65.3	5.8	186.6 (M:186.6)	4	8.4	73.82
P30153 PPP2R1A	Serine/threonine-protein phosphatase 2A 65 kDa regulatory subunit A alpha isoform	65.3	4.9	271.8 (M:271.8)	6	12.7	39.57
P31939 ATIC	Bifunctional purine biosynthesis protein PURH	64.6	6.3	176.4 (M:176.4)	4	7.1	366.76
O15371 EIF3D	Eukaryotic translation initiation factor 3 subunit D	63.9	5.7	256.4 (M:256.4)	5	9.7	258.06
Q86UE4 MTDH	Protein LYRIC	63.8	9.8	71.8 (M:71.8)	2	5.5	69.91
O00425 IGF2BP3	Insulin-like growth factor 2 mRNA-binding protein 3	63.7	9.6	145.0 (M:145.0)	4	10.7	37.75
P46060 RANGAP1	Ran GTPase-activating protein 1	63.5	4.5	209.0 (M:209.0)	6	12.9	316.99
P21589 NT5E	5'-nucleotidase	63.3	6.6	102.1 (M:102.1)	3	9.4	52.96
P06744 GPI	Glucose-6-phosphate isomerase	63.1	9.1	281.6 (M:281.6)	5	10.8	84.25
P31948 STIP1	Stress-induced-phosphoprotein 1	62.6	6.4	106.0 (M:106.0)	2	5.9	14.26
Q16555 DPYSL2	Dihydropyrimidinase-related protein 2	62.3	5.9	512.6 (M:512.6)	10	21.3	59.49
P35527 KRT9	Keratin, type I cytoskeletal 9	62.0	5.0	205.3 (M:205.3)	4	12.2	478.75
Q14195 DPYSL3	Dihydropyrimidinase-related protein 3	61.9	6.0	299.2 (M:299.2)	6	10.9	67.27
P40222 TXLNA	Alpha-taxilin	61.9	6.1	114.1 (M:114.1)	2	5.3	64.16
Q14247 CTTN	Src substrate cortactin	61.5	5.1	387.1 (M:387.1)	10	24.0	69.39
P00367 GLUD1	Glutamate dehydrogenase 1, mitochondrial	61.4	8.5	213.9 (M:213.9)	5	10.0	60.71
P36871 PGM1	Phosphoglucomutase-1	61.4	6.3	372.4 (M:372.4)	7	15.1	126.96
Q9H223 EHD4	EH domain-containing protein 4	61.1	6.3	73.2 (M:73.2)	2	5.4	622.95
P10809 HSPD1	60 kDa heat shock protein, mitochondrial	61.0	5.6	933.8 (M:933.8)	15	32.8	60.68
P13674 P4HA1	Prolyl 4-hydroxylase subunit alpha-1	61.0	5.6	206.0 (M:206.0)	4	10.1	44.61
O15460 P4HA2	Prolyl 4-hydroxylase subunit alpha-2	60.9	5.4	276.0 (M:276.0)	6	13.6	70.86
Q9H3P7 ACBD3	Golgi resident protein GCP60	60.6	4.9	183.4 (M:183.4)	3	10.0	111.11
Q9H4M9 EHD1	EH domain-containing protein 1	60.6	6.4	136.8 (M:136.8)	3	5.6	64.98
P49368 CCT3	T-complex protein 1 subunit gamma	60.5	6.1	447.6 (M:447.6)	9	18.0	74.34
Q13564 NAE1	NEDD8-activating enzyme E1 regulatory subunit	60.2	5.1	71.6 (M:71.6)	2	5.8	72.26
P25705 ATP5A1	ATP synthase subunit alpha, mitochondrial	59.7	9.6	601.3 (M:601.3)	11	25.7	63.51
Q9NPQ8 RIC8A	Synembryn-A	59.7	5.1	125.2 (M:125.2)	4	10.2	63.11
P50990 CCT8	T-complex protein 1 subunit theta	59.6	5.3	116.4 (M:116.4)	2	4.7	656.14
P48643 CCT5	T-complex protein 1 subunit epsilon	59.6	5.3	402.9 (M:402.9)	7	14.4	51.79
Q99832 CCT7	T-complex protein 1 subunit eta	59.3	8.6	306.4 (M:306.4)	5	14.4	156.70
Q14498 RBM39	RNA-binding protein 39	59.3	10.7	173.0 (M:173.0)	5	14.0	72.18
P11413 G6PD	Glucose-6-phosphate 1-dehydrogenase	59.2	6.4	256.7 (M:256.7)	5	11.1	65.24
O15355 PPM1G	Protein phosphatase 1G	59.2	4.1	227.0 (M:227.0)	4	10.8	177.34
Q16630 CPSF6	Cleavage and polyadenylation specificity factor subunit 6	59.2	6.7	75.2 (M:75.2)	2	6.9	29.09
P54577 YARS	Tyrosine--tRNA ligase, cytoplasmic	59.1	6.7	255.3 (M:255.3)	5	9.1	130.58
P13645 KRT10	Keratin, type I cytoskeletal 10	58.8	5.0	156.9 (M:156.9)	3	6.8	565.94
P49419 ALDH7A1	Alpha-aminoadipic semialdehyde dehydrogenase	58.5	9.1	109.1 (M:109.1)	2	5.2	42.28
O60749 SNX2	Sorting nexin-2	58.4	4.9	91.6 (M:91.6)	3	6.4	24.67
P40227 CCT6A	T-complex protein 1 subunit zeta	58.0	6.2	331.8 (M:331.8)	5	13.7	282.70
P14618 PKM	Pyruvate kinase PKM	57.9	9.0	739.5 (M:739.5)	16	39.2	39.53
P50991 CCT4	T-complex protein 1 subunit delta	57.9	9.0	344.8 (M:344.8)	7	15.0	65.64
P52292 KPNA2	Importin subunit alpha-1	57.8	5.1	154.4 (M:154.4)	2	6.2	335.24
Q9Y285 FARSA	Phenylalanine--tRNA ligase alpha subunit	57.5	7.9	133.5 (M:133.5)	3	7.5	660.23
P78371 CCT2	T-complex protein 1 subunit beta	57.5	6.0	476.3 (M:476.3)	9	24.3	52.46
P12081 HARS	Histidine--tRNA ligase, cytoplasmic	57.4	5.6	162.0 (M:162.0)	3	6.3	84.66
Q01581 HMGCS1	Hydroxymethylglutaryl-CoA synthase, cytoplasmic	57.3	5.1	339.3 (M:339.3)	7	17.7	60.81
P51648 ALDH3A2	Aldehyde dehydrogenase X, mitochondrial	57.2	6.4	89.9 (M:89.9)	2	6.0	38.42
P26599 PTBP1	Polypyrimidine tract-binding protein 1	57.2	9.8	104.6 (M:104.6)	3	11.3	62.71
P07237 P4HB	Protein disulfide-isomerase	57.1	4.6	772.2 (M:772.2)	17	37.2	53.79
Q96JB5 CDK5RAP3	CDK5 regulatory subunit-associated protein 3	56.9	4.5	96.7 (M:96.7)	3	7.5	341.62
Q16850 CYP51A1	Lanosterol 14-alpha demethylase	56.8	9.4	169.3 (M:169.3)	5	10.9	590.65
P30101 PDIA3	Protein disulfide-isomerase A3	56.7	5.9	744.5 (M:744.5)	17	34.1	56.28
O43175 PHGDH	D-3-phosphoglycerate dehydrogenase	56.6	6.3	631.9 (M:631.9)	10	22.7	88.50
Q9Y6G9 DYNC1LI1	Cytoplasmic dynein 1 light intermediate chain 1	56.5	6.0	57.7 (M:57.7)	2	6.9	56.00
P06576 ATP5B	ATP synthase subunit beta, mitochondrial	56.5	5.1	615.2 (M:615.2)	12	29.1	60.12
P28838 LAP3	Cytosol aminopeptidase	56.1	9.0	296.1 (M:296.1)	7	17.3	43.53
P47895 ALDH1A3	Aldehyde dehydrogenase family 1 member A3	56.1	7.7	189.8 (M:189.8)	4	10.4	44.18
P34897 SHMT2	Serine hydroxymethyltransferase, mitochondrial	56.0	9.5	261.4 (M:261.4)	4	9.9	32.22
P12268 IMPDH2	Inosine-5'-monophosphate dehydrogenase 2	55.8	6.5	264.1 (M:264.1)	6	13.6	105.96
P43490 NAMPT	Nicotinamide phosphoribosyltransferase	55.5	6.8	714.6 (M:714.6)	17	43.6	84.09
Q9Y3I0 RTCB	tRNA-splicing ligase RtcB homolog	55.2	6.9	79.2 (M:79.2)	2	4.6	101.35
O60701 UGDH	UDP-glucose 6-dehydrogenase	55.0	6.9	262.9 (M:262.9)	6	14.4	201.93
P07954 FH	Fumarate hydratase, mitochondrial	54.6	9.4	137.0 (M:137.0)	4	11.2	38.78
Q16658 FSCN1	Fascin	54.5	7.0	109.0 (M:109.0)	2	6.1	345.56
Q96HE7 ERO1A	ERO1-like protein alpha	54.4	5.4	353.4 (M:353.4)	7	17.9	41.41
P08670 VIM	Vimentin	53.6	4.9	459.9 (M:459.9)	10	24.5	71.83
Q9UBB4 ATXN10	Ataxin-10	53.5	5.0	88.4 (M:88.4)	2	5.9	339.77
P26368 U2AF2	Splicing factor U2AF 65 kDa subunit	53.5	9.8	96.3 (M:96.3)	2	5.1	800.12
P35637 FUS	RNA-binding protein FUS	53.4	9.7	137.0 (M:137.0)	2	4.4	58.87
P52209 PGD	6-phosphogluconate dehydrogenase, decarboxylating	53.1	7.0	494.3 (M:494.3)	8	19.9	46.81
P23381 WARS	Tryptophan--tRNA ligase, cytoplasmic	53.1	5.8	252.0 (M:252.0)	5	14.2	98.94
P20073 ANXA7	Annexin A7	52.7	5.4	74.7 (M:74.7)	2	4.5	585.03
P60228 EIF3E	Eukaryotic translation initiation factor 3 subunit E	52.2	5.7	155.6 (M:155.6)	5	12.4	131.02
Q13283 G3BP1	Ras GTPase-activating protein-binding protein 1	52.1	5.3	228.4 (M:228.4)	5	14.4	111.50
Q01518 CAP1	Adenylyl cyclase-associated protein 1	51.9	9.1	351.4 (M:351.4)	6	19.8	21.10
Q02790 FKBP4	Peptidyl-prolyl cis-trans isomerase FKBP4	51.8	5.2	235.1 (M:235.1)	4	10.2	427.07
O75390 CS	Citrate synthase, mitochondrial	51.7	9.1	197.3 (M:197.3)	4	10.3	111.75
O95232 LUC7L3	Luc7-like protein 3	51.4	10.5	121.0 (M:121.0)	2	6.7	552.19
P55084 HADHB	Trifunctional enzyme subunit beta, mitochondrial	51.3	10.0	188.7 (M:188.7)	5	11.2	73.31
Q9Y230 RUVBL2	RuvB-like 2	51.1	5.4	154.1 (M:154.1)	4	8.9	582.92
P61978 HNRPNK	Heterogeneous nuclear ribonucleoprotein K	50.9	5.3	429.5 (M:429.5)	9	25.3	67.18
Q16181 SEPT7	Septin-7	50.6	9.4	155.1 (M:155.1)	3	7.3	72.59
P50395 GDI2	Rab GDP dissociation inhibitor beta	50.6	6.1	195.3 (M:195.3)	3	9.4	45.20
Q07960 ARHGAP1	Rho GTPase-activating protein 1	50.4	5.8	147.6 (M:147.6)	4	12.1	345.89
Q13509 TUBB3	Tubulin beta-3 chain	50.4	4.7	805.6 (M:805.6)	14	30.2	64.61
Q9Y265 RUVBL1	RuvB-like 1	50.2	6.0	129.1 (M:129.1)	3	8.3	86.43
P68363 TUBA1B	Tubulin alpha-1B chain	50.1	4.8	862.3 (M:862.3)	17	52.8	48.96
P26641 EEF1G	Elongation factor 1-gamma	50.1	6.3	509.9 (M:509.9)	12	32.7	79.84
P68104 EEF1A1	Elongation factor 1-alpha 1	50.1	9.7	181.0 (M:181.0)	4	9.3	178.17
Q71U36 TUBA1A	Tubulin alpha-1A chain	50.1	4.8	803.0 (M:803.0)	16	49.9	59.86
P13489 RNH1	Ribonuclease inhibitor	49.9	4.6	398.3 (M:398.3)	7	18.7	55.82
Q9Y6N5 SQRDL	Sulfide:quinone oxidoreductase, mitochondrial	49.9	9.7	120.5 (M:120.5)	2	6.0	36.39
P68366 TUBA4A	Tubulin alpha-4A chain	49.9	4.8	704.6 (M:704.6)	16	46.0	58.59
Q13885 TUBB2A	Tubulin beta-2A chain	49.9	4.6	794.6 (M:794.6)	14	40.0	82.00
Q9BQE3 TUBA1C	Tubulin alpha-1C chain	49.9	4.8	813.8 (M:813.8)	15	50.6	55.32
Q9BUF5 TUBB6	Tubulin beta-6 chain	49.8	4.6	700.3 (M:700.3)	15	43.3	79.77
P68371 TUBB4B	Tubulin beta-4B chain	49.8	4.6	1121.7 (M:1121.7)	20	55.5	58.85
P07437 TUBB	Tubulin beta chain	49.6	4.6	1129.9 (M:1129.9)	19	52.3	69.70
P04350 TUBB4A	Tubulin beta-4A chain	49.6	4.6	867.8 (M:867.8)	18	50.2	63.70
P49411 TUFM	Elongation factor Tu, mitochondrial	49.5	7.9	267.8 (M:267.8)	5	12.6	72.41
P17980 PSMC3	26S protease regulatory subunit 6A	49.2	5.0	82.1 (M:82.1)	2	5.9	138.69
P31943 HNRNPH1	Heterogeneous nuclear ribonucleoprotein H	49.2	5.9	225.6 (M:225.6)	3	10.5	46.87
P55010 EIF5	Eukaryotic translation initiation factor 5	49.2	5.3	92.3 (M:92.3)	3	7.4	68.73
P36957 DLST	Dihydrolipoyllysine-residue succinyltransferase component of 2-oxoglutarate dehydrogenase complex, mitochondrial	48.7	9.9	214.9 (M:214.9)	4	11.9	237.71
P35998 PSMC2	26S protease regulatory subunit 7	48.6	5.6	234.1 (M:234.1)	5	12.9	62.09
P04181 OAT	Ornithine aminotransferase, mitochondrial	48.5	6.6	103.7 (M:103.7)	3	9.1	47.18
P37268 FDFT1	Squalene synthase	48.1	6.1	155.7 (M:155.7)	4	12.9	48.48
P27797 CALR	Calreticulin	48.1	4.1	340.1 (M:340.1)	7	19.4	51.58
Q15084 PDIA6	Protein disulfide-isomerase A6	48.1	4.8	405.7 (M:405.7)	7	21.1	44.58
Q7L1Q6 BZW1	Basic leucine zipper and W2 domain-containing protein 1	48.0	5.6	94.3 (M:94.3)	2	5.0	26.00
P36578 RPL4	60S ribosomal protein L4	47.7	11.8	148.9 (M:148.9)	3	8.7	60.23
Q09028 RBBP4	Histone-binding protein RBBP4	47.6	4.6	120.5 (M:120.5)	2	4.9	83.73
P00505 GOT2	Aspartate aminotransferase, mitochondrial	47.5	9.8	104.2 (M:104.2)	2	5.1	121.46
O00231 PSMD11	26S proteasome non-ATPase regulatory subunit 11	47.4	6.1	141.8 (M:141.8)	4	11.6	110.29
P61158 ACTR3	Actin-related protein 3	47.3	5.5	106.8 (M:106.8)	2	6.0	56.55
P09104 ENO2	Gamma-enolase	47.2	4.8	484.5 (M:484.5)	8	26.5	37.75
P06733 ENO1	Alpha-enolase	47.1	7.7	384.5 (M:384.5)	8	25.8	41.04
P22234 PAICS	Multifunctional protein	47.0	7.7	134.9 (M:134.9)	3	8.0	90.72
O60664 PLIN3	Perilipin-3 PLIN3	47.0	5.2	227.6 (M:227.6)	6	15.7	79.72
P05455 SSB	Lupus La protein	46.8	6.8	336.6 (M:336.6)	6	18.1	32.78
O75874 IDH1	Isocitrate dehydrogenase [NADP] cytoplasmic	46.6	6.6	245.7 (M:245.7)	5	13.5	105.84
P00966 ASS1	Argininosuccinate synthase	46.5	8.9	108.6 (M:108.6)	3	8.0	405.21
Q96I99 SUCLG2	Succinyl-CoA ligase [GDP-forming] subunit beta, mitochondrial	46.5	6.1	180.7 (M:180.7)	3	8.6	58.33
P50454 SERPINH1	Serpin H1	46.4	9.3	93.6 (M:93.6)	2	6.5	390.96
P17174 GOT1	Aspartate aminotransferase, cytoplasmic	46.2	6.6	325.7 (M:325.7)	6	19.6	71.49
P60842 EIF4A1	Eukaryotic initiation factor 4A-I	46.1	5.2	86.2 (M:86.2)	2	5.9	114.46
P52597 HNRNPF	Heterogeneous nuclear ribonucleoprotein F	45.6	5.3	177.1 (M:177.1)	3	12.0	24.83
P62195 PSMC5	26S protease regulatory subunit 8	45.6	7.8	95.5 (M:95.5)	3	7.9	39.39
P55209 NAP1L1	Nucleosome assembly protein 1-like 1	45.3	4.2	187.9 (M:187.9)	4	12.5	71.05
P24752 ACAT1	Acetyl-CoA acetyltransferase, mitochondrial	45.2	9.6	106.9 (M:106.9)	3	9.8	39.82
Q9NTK5 OLA1	Obg-like ATPase 1	44.7	8.6	107.2 (M:107.2)	3	7.8	116.81
Q13148 TARDBP	TAR DNA-binding protein 43	44.7	5.8	102.8 (M:102.8)	2	6.5	68.93
P00558 PGK1	Phosphoglycerate kinase 1	44.6	9.2	740.8 (M:740.8)	13	42.9	89.61
Q16543 CDC37	Hsp90 co-chaperone Cdc37	44.4	5.0	135.9 (M:135.9)	3	9.3	68.12
P62333 PSMC6	26S protease regulatory subunit 10B	44.1	7.8	58.7 (M:58.7)	2	7.5	36.65
Q9UQ80 PA2G4	Proliferation-associated protein 2G4	43.8	6.1	368.4 (M:368.4)	10	28.7	57.57
P08559 PDHA1	Pyruvate dehydrogenase E1 component subunit alpha, somatic form, mitochondrial	43.3	9.3	98.4 (M:98.4)	2	5.6	54.19
Q6NZI2 PTRF	Polymerase I and transcript release factor	43.4	5.4	315.9 (M:315.9)	5	15.6	102.32
P54727 RAD23B	UV excision repair protein RAD23 homolog B	43.1	4.6	102.8 (M:102.8)	3	6.6	61.71
Q12905 ILF2	Interleukin enhancer-binding factor 2	43.0	5.0	64.0 (M:64.0)	2	5.6	56.83
Q99733 NAP1L4	Nucleosome assembly protein 1-like 4	42.8	4.4	137.9 (M:137.9)	5	14.7	350.55
P61163 ACTR1A	Alpha-centractin	42.6	6.2	93.9 (M:93.9)	2	7.2	49.96
P39748 FEN1	Flap endonuclease 1	42.6	9.5	132.5 (M:132.5)	2	7.1	33.12
Q9NVD7 PARVA	Alpha-parvin	42.2	5.6	112.1 (M:112.1)	2	8.1	74.90
Q15738 NSDHL	Sterol-4-alpha-carboxylate 3-dehydrogenase, decarboxylating	41.9	9.0	95.7 (M:95.7)	3	11.0	64.09
P63261 ACTG1	Actin, cytoplasmic 2	41.8	5.2	536.0 (M:536.0)	9	33.6	35.06
P60709 ACTB	Actin, cytoplasmic 1	41.7	5.2	194.7 (M:194.7)	3	9.6	37.57
Q15435 PPP1R7	Protein phosphatase 1 regulatory subunit 7	41.5	4.7	63.7 (M:63.7)	2	5.8	55.90
Q15019 SEPT2	Septin-2	41.5	6.1	165.6 (M:165.6)	3	11.6	33.12
P01892 HLA-A	HLA class I histocompatibility antigen, A-2 alpha chain	40.9	6.6	182.7 (M:182.7)	4	17.3	53.42
P55036 PSMD4	26S proteasome non-ATPase regulatory subunit 4	40.7	4.5	70.2 (M:70.2)	2	6.6	60.87
P05534 HLA-A	HLA class I histocompatibility antigen, A-24 alpha chain	40.7	5.9	65.0 (M:65.0)	2	10.4	64.00
Q9UBS4 DNAJB11	DnaJ homolog subfamily B member 11	40.5	5.8	120.2 (M:120.2)	2	7.5	537.12
Q9Y617 PSAT1	Phosphoserine aminotransferase	40.4	8.7	241.5 (M:241.5)	5	16.2	74.95
P04899 GNAI2	Guanine nucleotide-binding protein G(i) subunit alpha-2	40.4	5.2	92.0 (M:92.0)	3	8.7	35.48
Q12907 LMAN2	Vesicular integral-membrane protein VIP36 LMAN2	40.2	6.5	187.4 (M:187.4)	4	14.3	231.62
P16989 YBX3	Y-box-binding protein 3	40.1	10.1	111.2 (M:111.2)	2	9.7	84.81
Q13247 SRSF6	Serine/arginine-rich splicing factor 6	39.6	12.0	128.3 (M:128.3)	3	8.7	18.01
P51991 HNRNPA3	Heterogeneous nuclear ribonucleoprotein A3	39.6	9.6	304.1 (M:304.1)	5	17.2	54.16
P50213 IDH3A	Isocitrate dehydrogenase [NAD] subunit alpha, mitochondrial	39.6	6.5	154.1 (M:154.1)	4	11.2	446.40
O43488 AKR7A2	Aflatoxin B1 aldehyde reductase member 2	39.6	6.8	137.5 (M:137.5)	3	12.5	15.45
Q9NZL4 HSPBP1	Hsp70-binding protein 1	39.4	5.0	70.4 (M:70.4)	2	5.8	80.32
P09972 ALDOC	Fructose-bisphosphate aldolase C	39.4	6.5	240.4 (M:240.4)	5	22.3	44.47
P04075 ALDOA	Fructose-bisphosphate aldolase A	39.4	9.2	675.2 (M:675.2)	11	44.5	59.06
O75477 ERLIN1	Erlin-1	38.9	8.6	82.4 (M:82.4)	3	11.0	42.79
Q9UBE0 SAE1	Reticulocalbin-1	38.9	4.9	370.5 (M:370.5)	8	26.9	87.41
P04083 ANXA1	Annexin A1	38.7	6.7	114.0 (M:114.0)	3	13.0	517.42
Q9Y3F4 STRAP	Heterogeneous nuclear ribonucleoprotein A1	38.7	9.6	379.8 (M:379.8)	6	18.3	68.69
P07355 ANXA2	Annexin A2	38.6	8.5	129.3 (M:129.3)	3	10.6	31.27
Q15366 PCBP2	Poly(rC)-binding protein 2	38.6	6.4	138.9 (M:138.9)	3	9.6	67.81
Q9UJZ1 STOML2	Stomatin-like protein 2, mitochondrial	38.5	7.7	265.7 (M:265.7)	5	20.5	51.51
P40121 CAPG	Macrophage-capping protein	38.5	5.8	178.6 (M:178.6)	3	10.1	35.84
Q14103 HNRNPD	Heterogeneous nuclear ribonucleoprotein D0	38.4	8.5	217.3 (M:217.3)	4	11.3	169.78
P20042 EIF2S2	Eukaryotic translation initiation factor 2 subunit 2	38.4	5.5	80.6 (M:80.6)	2	7.2	602.59
Q9UBE0 SAE1	SUMO-activating enzyme subunit 1	38.4	5.0	90.9 (M:90.9)	2	5.8	70.35
Q9Y3F4 STRAP	Serine-threonine kinase receptor-associated protein	38.4	4.8	296.0 (M:296.0)	6	23.4	54.95
Q9Y394 DHRS7	Dehydrogenase/reductase SDR family member 7	38.3	9.5	129.4 (M:129.4)	4	14.2	255.60
Q9Y266 NUDC	Nuclear migration protein nudC	38.2	5.1	254.7 (M:254.7)	5	16.6	233.63
P25685 DNAJB1	DnaJ homolog subfamily B member 1	38.0	9.4	91.8 (M:91.8)	2	6.5	82.30
O96008 TOMM40	Mitochondrial import receptor subunit TOM40 homolog	37.9	7.0	56.8 (M:56.8)	2	7.2	41.33
O00303 EIF3F	Eukaryotic translation initiation factor 3 subunit F	37.5	5.1	166.9 (M:166.9)	3	13.2	63.37
P62937 PPIA	Poly(rC)-binding protein 1	37.5	6.8	204.4 (M:204.4)	4	13.8	66.59
P37837 TALDO1	Transaldolase	37.5	6.4	198.2 (M:198.2)	4	13.6	40.49
P22626 HNRNPA2B1	Heterogeneous nuclear ribonucleoproteins A2/B1	37.4	9.3	279.3 (M:279.3)	6	19.0	56.02
Q9UJ70 NAGK	N-acetyl-D-glucosamine kinase	37.4	5.8	127.9 (M:127.9)	3	11.6	79.28
O76003 GLRX3	Glutaredoxin-3	37.4	5.2	67.7 (M:67.7)	2	7.8	52.25
P62879 GNB2	Guanine nucleotide-binding protein G(I)/G(S)/G(T) subunit beta-2	37.3	5.6	88.6 (M:88.6)	2	6.5	38.69
P62140 PPP1CB	Serine/threonine-protein phosphatase PP1-beta catalytic subunit	37.2	5.8	237.3 (M:237.3)	5	18.0	344.78
O43684 BUB3	Mitotic checkpoint protein BUB3	37.1	6.4	146.8 (M:146.8)	4	15.5	54.16
O43852 CALU	Calumenin	37.1	4.3	222.3 (M:222.3)	5	19.4	199.16
Q04828 AKR1C1	Aldo-keto reductase family 1 member C1	36.8	9.0	162.3 (M:162.3)	3	7.7	180.24
P00338 LDHA	L-lactate dehydrogenase A chain	36.7	9.3	690.6 (M:690.6)	13	47.0	79.79
P07195 LDHB	L-lactate dehydrogenase B chain	36.6	5.7	437.5 (M:437.5)	8	27.5	50.24
P14550 AKR1A1	Alcohol dehydrogenase [NADP(+)]	36.5	6.4	61.1 (M:61.1)	2	7.1	60.04
Q13347 EIF3I	Eukaryotic translation initiation factor 3 subunit I	36.5	5.3	123.9 (M:123.9)	3	9.2	499.69
P40925 MDH1	Malate dehydrogenase, cytoplasmic	36.4	7.7	227.2 (M:227.2)	5	16.8	58.41
Q99729 HNRNPAB	Heterogeneous nuclear ribonucleoprotein A/B	36.2	8.8	122.5 (M:122.5)	3	9.3	135.61
Q8N335 GPD1L	Glyceraldehyde-3-phosphate dehydrogenase	36.0	9.3	217.6 (M:217.6)	4	17.6	51.55
P09525 ANXA4	Annexin A4	35.9	5.8	281.0 (M:281.0)	6	21.6	50.87
P67809 YBX1	Nuclease-sensitive element-binding protein 1	35.9	0.0	222.7 (M:222.7)	4	19.8	565.19
P08758 ANXA5	Annexin A5	35.9	4.8	276.2 (M:276.2)	4	15.0	46.03
P15121 AKR1B1	Aldose reductase	35.8	6.6	182.7 (M:182.7)	3	8.5	201.62
Q13011 ECH1	Delta(3,5)-Delta(2,4)-dienoyl-CoA isomerase, mitochondrial	35.8	9.2	268.1 (M:268.1)	7	29.0	81.98
Q96CX2 KCTD12	BTB/POZ domain-containing protein KCTD12	35.7	5.4	313.2 (M:313.2)	7	28.0	51.94
O75821 EIF3G	Eukaryotic translation initiation factor 3 subunit G	35.6	5.8	116.0 (M:116.0)	3	13.4	87.74
Q9H9B4 SFXN1	Sideroflexin-1	35.6	10.0	207.1 (M:207.1)	4	14.6	69.75
P27695 APEX1	DNA-(apurinic or apyrimidinic site) lyase	35.5	9.2	283.9 (M:283.9)	7	28.9	51.97
P55735 SEC13	Protein SEC13 homolog	35.5	5.1	99.0 (M:99.0)	2	8.1	586.48
P40926 MDH2	Malate dehydrogenase, mitochondrial	35.5	9.8	546.2 (M:546.2)	13	45.6	50.33
P08574 CYC1	Cytochrome c1, heme protein, mitochondrial	35.4	9.8	71.8 (M:71.8)	2	8.9	385.97
Q8TC12 RDH11	Retinol dehydrogenase 11	35.4	9.9	74.7 (M:74.7)	2	8.5	44.45
P31937 HIBADH	3-hydroxyisobutyrate dehydrogenase, mitochondrial	35.3	9.3	113.6 (M:113.6)	2	9.5	51.43
Q13155 AIMP2	Aminoacyl tRNA synthase complex-interacting multifunctional protein 2	35.3	9.4	63.8 (M:63.8)	2	10.6	879.10
Q08257 CRYZ	Quinone oxidoreductase	35.2	9.2	123.0 (M:123.0)	3	8.5	610.25
O00764 PDXK	Pyridoxal kinase	35.1	5.7	156.2 (M:156.2)	4	19.9	194.98
P13804 ETFA	Electron transfer flavoprotein subunit alpha, mitochondrial	35.1	9.5	385.8 (M:385.8)	8	37.5	57.00
P63244 GNB2L1	Guanine nucleotide-binding protein subunit beta-2-like 1	35.1	8.9	507.9 (M:507.9)	10	34.1	55.95
Q96AG4 LRRC59	Leucine-rich repeat-containing protein 59	34.9	10.4	238.2 (M:238.2)	6	22.8	71.06
Q12904 AIMP1	Nucleoporin NUP53	34.8	9.7	78.9 (M:78.9)	2	9.5	13.13
Q8NFH5 NUP35	Aminoacyl tRNA synthase complex-interacting multifunctional protein 1	34.3	9.4	112.0 (M:112.0)	2	5.1	87.94
P05388 RPLP0	60S acidic ribosomal protein P0	34.3	5.6	441.5 (M:441.5)	8	35.0	121.66
P35914 HMGCL	Hydroxymethylglutaryl-CoA lyase, mitochondrial	34.3	9.7	108.3 (M:108.3)	3	11.7	36.00
Q53GQ0 HSD17B12	Estradiol 17-beta-dehydrogenase 12	34.3	9.8	240.0 (M:240.0)	3	10.6	65.11
P00387 CYB5R3	NADH-cytochrome b5 reductase 3	34.2	7.9	131.9 (M:131.9)	3	10.3	104.04
P06493 CDK1	Cyclin-dependent kinase 1	34.1	9.0	348.0 (M:348.0)	6	25.3	56.31
O43765 SGTA	Small glutamine-rich tetratricopeptide repeat-containing protein alpha	34.0	4.6	65.4 (M:65.4)	2	7.3	32.71
Q8NBJ7 SUMF2	Sulfatase-modifying factor 2	33.8	8.9	68.9 (M:68.9)	2	7.3	66.67
P19623 SRM	Spermidine synthase	33.8	5.2	63.3 (M:63.3)	2	7.0	114.98
Q9Y316 MEMO1	Protein MEMO1	33.7	6.8	109.8 (M:109.8)	3	9.4	621.80
Q01105 SET	Protein SET	33.5	4.1	214.6 (M:214.6)	4	18.3	36.32
P53004 BLVRA	Biliverdin reductase A	33.4	6.0	191.5 (M:191.5)	5	17.6	148.95
Q99623 PHB2	Prohibitin-2	33.3	10.2	638.3 (M:638.3)	11	42.5	80.68
P36542 ATP5C1	ATP synthase subunit gamma, mitochondrial	33.0	9.7	87.1 (M:87.1)	2	7.7	409.21
P06753 TPM3	Tropomyosin alpha-3 chain	32.9	4.7	315.1 (M:315.1)	6	15.4	62.06
P52907 CAPZA1	F-actin-capping protein subunit alpha-1	32.9	5.4	267.8 (M:267.8)	4	21.3	58.25
Q02878 RPL6	60S ribosomal protein L6	32.7	11.1	70.3 (M:70.3)	2	8.3	749.62
P06748 NPM1	Nucleophosmin	32.6	4.5	282.2 (M:282.2)	6	19.4	35.45
P00491 PNP	Purine nucleoside phosphorylase	32.1	6.5	85.4 (M:85.4)	2	6.6	946.85
Q96HS1 PGAM5	Serine/threonine-protein phosphatase PGAM5, mitochondrial	32.0	9.7	67.8 (M:67.8)	2	7.3	58.17
Q9H3N1 TMX1	Thioredoxin-related transmembrane protein 1	31.8	4.8	203.2 (M:203.2)	5	17.9	63.14
P45880 VDAC2	Voltage-dependent anion-selective channel protein 2	31.5	8.7	132.8 (M:132.8)	3	11.9	56.53
P48739 PITPNB	Phosphatidylinositol transfer protein beta isoform	31.5	6.5	81.7 (M:81.7)	2	9.2	33.74
P54709 ATP1B3	Sodium/potassium-transporting ATPase subunit beta-3	31.5	9.3	80.8 (M:80.8)	2	8.6	39.74
Q15404 RSU1	Ras suppressor protein 1	31.5	9.1	93.7 (M:93.7)	2	5.8	184.57
P10768 ESD	S-formylglutathione hydrolase	31.4	6.6	149.6 (M:149.6)	3	13.5	84.47
O75663 TIPRL	TIP41-like protein	31.4	5.5	114.3 (M:114.3)	2	7.4	466.72
P19387 POLR2C	DNA-directed RNA polymerase II subunit RPB3	31.4	9.4	68.2 (M:68.2)	2	9.0	130.37
Q7L4N0 CAPZB	F-actin-capping protein subunit beta CAPZB	31.3	5.2	221.4 (M:221.4)	3	13.4	48.75
Q07021 C1QBP	Complement component 1 Q subcomponent-binding protein, mitochondrial	31.3	4.6	164.8 (M:164.8)	3	16.7	102.76
Q96FW1 OTUB1	Ubiquitin thioesterase	31.3	4.7	160.8 (M:160.8)	3	15.5	334.86
P15880 RPS2	40S ribosomal protein S2	31.3	11.0	265.8 (M:265.8)	7	27.3	57.10
P29692 EEF1D	Elongation factor 1-delta	31.1	4.8	427.7 (M:427.7)	8	38.4	42.90
O75828 CBR3	Carbonyl reductase [NADPH] 3	30.8	5.8	127.9 (M:127.9)	3	13.0	162.53
Q13151 HNRNPA0	Heterogeneous nuclear ribonucleoprotein A0	30.8	9.8	156.6 (M:156.6)	2	9.5	59.39
P60174 TPI1	Triosephosphate isomerase	30.8	5.6	382.6 (M:382.6)	7	36.7	177.81
P21796 VDAC1	Voltage-dependent anion-selective channel protein 1	30.8	9.2	666.4 (M:666.4)	12	55.5	77.99
P48507 GCLM	Glutamate--cysteine ligase regulatory subunit	30.7	5.6	87.3 (M:87.3)	2	10.2	39.23
Q9BTT0 ANP32E	Acidic leucine-rich nuclear phosphoprotein 32 family member E	30.7	3.6	107.9 (M:107.9)	2	13.1	117.10
Q13162 PRDX4	Peroxiredoxin-4	30.5	5.8	140.7 (M:140.7)	3	10.7	148.10
Q9UBV8 PEF1	Peflin	30.4	6.1	92.5 (M:92.5)	2	9.5	48.68
P16152 CBR1	Carbonyl reductase [NADPH] 1	30.4	9.5	325.5 (M:325.5)	7	34.7	40.43
P21964 COMT	Catechol O-methyltransferase	30.0	5.2	72.8 (M:72.8)	2	11.4	352.62
Q15691 MAPRE1	Microtubule-associated protein RP/EB family member 1	30.0	4.9	99.2 (M:99.2)	3	10.8	62.00
P01911 HLA-DRB1	HLA class II histocompatibility antigen, DRB1-15 beta chain	29.9	8.9	83.4 (M:83.4)	3	10.2	71.53
P61247 RPS3A	40S ribosomal protein S3a	29.9	10.4	237.7 (M:237.7)	6	23.5	108.25
P35232 PHB	Prohibitin	29.8	5.5	332.4 (M:332.4)	8	34.9	62.85
Q9Y5M8 SRPRB	Signal recognition particle receptor subunit beta	29.7	9.9	306.9 (M:306.9)	6	31.0	175.68
O60762 DPM1	Dolichol-phosphate mannosyltransferase	29.6	10.0	219.2 (M:219.2)	4	19.2	97.01
P62701 RPS4X	40S ribosomal protein S4, X isoform	29.6	10.8	494.0 (M:494.0)	8	31.2	101.78
P25786 PSMA1	Proteasome subunit alpha type-1	29.5	6.2	147.5 (M:147.5)	4	17.5	160.35
P61289 PSME3	Proteasome activator complex subunit 3	29.5	5.6	127.4 (M:127.4)	2	10.6	467.61
P25789 PSMA4	Proteasome subunit alpha type-4	29.5	8.7	139.5 (M:139.5)	4	15.7	141.12
P18124 RPL7	60S ribosomal protein L7	29.2	11.1	229.5 (M:229.5)	5	19.8	89.35
P62258 YWHAE	14-3-3 protein epsilon	29.2	4.5	680.1 (M:680.1)	11	45.1	55.44
P50402 EMD	Emerin	29.0	5.2	100.2 (M:100.2)	3	13.8	558.61
P30040 ERP29	Endoplasmic reticulum resident protein 29	29.0	7.5	288.2 (M:288.2)	7	31.4	201.62
P18669 PGAM1	Phosphoglycerate mutase 1	28.8	6.8	309.2 (M:309.2)	6	31.1	41.89
Q92688 ANP32B	Acidic leucine-rich nuclear phosphoprotein 32 family member B	28.8	3.8	277.9 (M:277.9)	6	27.9	69.16
Q9Y696 CLIC4	Chloride intracellular channel protein 4	28.8	5.3	276.7 (M:276.7)	5	23.3	83.48
P12004 PCNA	Proliferating cell nuclear antigen	28.8	4.4	220.3 (M:220.3)	6	26.8	101.11
Q9Y3A5 SBDS	Ribosome maturation protein SBDS	28.7	9.7	59.8 (M:59.8)	2	7.2	77.25
Q06323 PSME1	Proteasome activator complex subunit 1	28.7	5.7	303.6 (M:303.6)	5	24.9	416.62
P62753 RPS6	40S ribosomal protein S6 RPS6	28.7	11.5	137.0 (M:137.0)	4	18.9	49.78
P39687 ANP32A	Acidic leucine-rich nuclear phosphoprotein 32 family member A ANP32A	28.6	3.8	325.3 (M:325.3)	6	28.1	84.92
P67936 TPM4	Tropomyosin alpha-4 chain	28.5	4.5	507.8 (M:507.8)	8	22.2	80.54
P25788 PSMA3	Proteasome subunit alpha type-3	28.4	5.1	103.3 (M:103.3)	2	8.6	56.39
P09661 SNRPA1	U2 small nuclear ribonucleoprotein A'	28.4	9.4	127.7 (M:127.7)	3	13.7	84.39
P04632 CAPNS1	Calpain small subunit 1	28.3	4.9	89.5 (M:89.5)	2	6.3	167.86
P61981 YWHAG	14-3-3 protein gamma	28.3	4.7	474.6 (M:474.6)	8	35.6	43.58
Q04917 YWHAH	14-3-3 protein eta	28.2	4.6	506.2 (M:506.2)	10	43.1	47.24
Q96S44 TP53RK	TP53-regulating kinase	28.1	10.1	92.0 (M:92.0)	2	15.4	73.40
P31946 YWHAB	14-3-3 protein beta/alpha	28.1	4.6	543.7 (M:543.7)	10	43.5	44.05
P62917 RPL8	60S ribosomal protein L8	28.0	11.9	158.0 (M:158.0)	4	21.0	28.97
O14818 PSMA7	Proteasome subunit alpha type-7	27.9	9.3	207.8 (M:207.8)	4	19.8	69.77
P38117 ETFB	Electron transfer flavoprotein subunit beta	27.8	9.2	249.0 (M:249.0)	5	21.2	120.73
P27348 YWHAQ	14-3-3 protein theta	27.7	4.5	689.6 (M:689.6)	10	45.7	49.30
Q07955 SRSF1	Serine/arginine-rich splicing factor 1	27.7	10.8	109.5 (M:109.5)	2	8.9	74.90
P63104 YWHAZ	14-3-3 protein zeta/delta	27.7	4.6	556.2 (M:556.2)	11	42.9	40.01
Q9NX40 OCIAD1	OCIA domain-containing protein 1	27.6	7.8	108.4 (M:108.4)	2	9.8	582.43
P78417 GSTO1	Glutathione S-transferase omega-1	27.5	6.3	213.3 (M:213.3)	4	18.7	90.82
O95336 PGLS	6-phosphogluconolactonase	27.5	5.7	126.2 (M:126.2)	2	8.5	33.41
Q9UL46 PSME2	Proteasome activator complex subunit 2	27.4	5.4	351.0 (M:351.0)	7	41.0	67.54
P60900 PSMA6	Proteasome subunit alpha type-6	27.4	6.4	82.1 (M:82.1)	2	9.3	27.73
Q16629 SRSF7	Serine/arginine-rich splicing factor 7	27.4	12.4	91.9 (M:91.9)	2	8.8	191.71
Q99426 TBCB	Tubulin-folding cofactor B	27.3	4.9	165.2 (M:165.2)	3	12.7	43.75
O95292 VAPB	Vesicle-associated membrane protein-associated protein B/C	27.2	7.7	143.6 (M:143.6)	3	17.3	36.78
O00299 CLIC1	Chloride intracellular channel protein 1	26.9	4.9	421.8 (M:421.8)	7	34.9	39.11
P51858 HDGF	Hepatoma-derived growth factor	26.8	4.6	141.0 (M:141.0)	3	21.2	52.88
P23396 RPS3	40S ribosomal protein S3	26.7	10.3	83.4 (M:83.4)	2	8.6	6.69
Q96C19 EFHD2	EF-hand domain-containing protein D2	26.7	5.0	124.8 (M:124.8)	3	15.0	65.68
P54819 AK2	Adenylate kinase 2, mitochondrial	26.5	8.9	255.1 (M:255.1)	5	19.7	479.82
P28066 PSMA5	Proteasome subunit alpha type-5	26.4	4.6	137.1 (M:137.1)	3	14.5	42.18
A6NL28 TPLM3	Putative tropomyosin alpha-3 chain-like protein	26.3	4.3	162.2 (M:162.2)	2	10.3	68.74
Q9HB71 CACYBP	Calcyclin-binding protein	26.2	9.0	229.0 (M:229.0)	4	15.8	125.85
P17931 LGALS3	Galectin-3	26.1	9.1	141.7 (M:141.7)	3	11.6	140.18
P08579 SNRPB2	U2 small nuclear ribonucleoprotein B''	25.5	10.1	86.4 (M:86.4)	2	12.0	452.48
Q9UM22 EPDR1	Mammalian ependymin-related protein 1	25.4	7.1	59.2 (M:59.2)	2	8.0	212.19
Q00688 FKBP3	Peptidyl-prolyl cis-trans isomerase FKBP3	25.2	9.8	144.2 (M:144.2)	3	13.4	71.12
P27635 RPL10	60S ribosomal protein L10a	24.8	10.5	90.8 (M:90.8)	2	9.2	92.24
P24534 EEF1B2	Elongation factor 1-beta	24.7	4.3	291.3 (M:291.3)	3	20.4	65.80
Q9BUL8 PDCD10	Programmed cell death protein 10	24.7	8.8	65.1 (M:65.1)	2	10.4	34.87
O60936 NOL3	Nucleolar protein 3	24.3	12.2	112.3 (M:112.3)	2	13.2	21.98
P26373 RPL13	60S ribosomal protein L13	24.2	12.2	141.2 (M:141.2)	4	19.9	106.17
P62241 RPS8	40S ribosomal protein S8	24.2	11.0	185.5 (M:185.5)	3	19.7	72.87
O15173 PGRMC2	Membrane-associated progesterone receptor component 2	23.8	4.6	144.9 (M:144.9)	3	18.4	186.85
P82979 SARNP	SAP domain-containing ribonucleoprotein	23.7	6.1	182.3 (M:182.3)	4	22.9	115.71
Q13765 NACA	Nascent polypeptide-associated complex subunit alpha	23.4	4.4	217.3 (M:217.3)	3	19.5	52.67
P43487 RANBP1	Ran-specific GTPase-activating protein	23.3	5.1	105.5 (M:105.5)	2	10.9	15.85
P04792 HSPB1	Heat shock protein beta-1	22.8	6.0	261.9 (M:261.9)	7	37.6	87.10
P16401 HIST1H1B	Histone H1.5	22.6	11.4	223.3 (M:223.3)	4	21.2	643.59
Q14919 DRAP1	Dr1-associated corepressor	22.3	4.9	74.3 (M:74.3)	2	10.7	139.86
O43399 TPD52L2	Tumor protein D54	22.2	5.1	282.2 (M:282.2)	5	35.4	92.09
O43583 DENR	Density-regulated protein	22.1	5.1	122.2 (M:122.2)	2	17.2	48.91
Q92928 RAB1C	Putative Ras-related protein Rab-1C	22.0	5.1	90.9 (M:90.9)	2	10.9	48.05
P10412 HIST1H1E	Histone H1.4	21.9	11.5	255.2 (M:255.2)	5	22.4	380.85
P16403 HIST1H1C	Histone H1.2	21.4	11.4	77.6 (M:77.6)	2	10.8	25.23
U87MG Stressed (DTT Tx) Cells, Replicate #2
Accession Gene Name	Protein	MW [kDa]	pI	Score	#Peptides	SC [%]	RMS90 [ppm]
Q09666 AHNAK	Neuroblast differentiation-associated protein AHNAK	628.7	5.7	2817.3 (M:2817.3)	62	14.1	103.08
Q8IVF2 AHNAK2	Protein AHNAK2	616.2	5.1	672.7 (M:672.7)	18	4.2	52.10
Q14204 DYNC1H1	Cytoplasmic dynein 1 heavy chain 1	532.1	6.0	185.8 (M:185.8)	5	1.4	88.31
Q15149 PLEC	Plectin	531.5	5.7	4291.8 (M:4291.8)	96	24.1	71.16
P78527 PRKDC	DNA-dependent protein kinase catalytic subunit	468.8	6.8	151.9 (M:151.9)	3	1.1	60.31
P78559 MAP1A	Microtubule-associated protein 1A	305.3	4.7	224.2 (M:224.2)	5	2.3	512.27
Q14315 FLNC	Filamin-C	290.8	5.6	2605.4 (M:2605.4)	48	23.7	43.19
Q13813 SPTAN1	Spectrin alpha chain, non-erythrocytic 1	284.4	5.1	1077.3 (M:1077.3)	23	11.9	109.00
P21333 FLNA	Filamin-A	280.6	5.7	3342.6 (M:3342.6)	64	35.7	55.59
O75369 FLNB	Filamin-B	278.0	5.4	1490.7 (M:1490.7)	30	14.9	96.88
Q01082 SPTBN1	Spectrin beta chain, non-erythrocytic 1	274.4	5.3	1150.8 (M:1150.8)	24	12.7	50.33
P49327 FASN	Fatty acid synthase	273.3	6.0	451.8 (M:451.8)	12	6.3	170.12
P46821 MAP1B	Microtubule-associated protein 1B	270.5	4.6	957.8 (M:957.8)	17	10.0	72.32
Q9Y490 TLN1	Talin-1	269.6	5.7	1814.3 (M:1814.3)	34	18.1	76.05
P12270 TPR	Nucleoprotein TPR	267.1	4.8	165.8 (M:165.8)	4	2.1	37.42
P24821 TNC	Tenascin	240.7	4.6	91.8 (M:91.8)	2	1.1	815.54
P35579 MYH9	Myosin-9	226.4	5.4	2049.1 (M:2049.1)	40	25.6	87.37
Q00610 CLTC	Clathrin heavy chain 1	191.5	5.4	146.9 (M:146.9)	2	1.3	190.62
P07814 EPRS	Bifunctional glutamate/proline--tRNA ligase	170.5	7.2	369.0 (M:369.0)	10	9.6	65.52
Q14152 EIF3A	Eukaryotic translation initiation factor 3 subunit A	166.5	6.4	517.8 (M:517.8)	9	7.4	118.36
P42704 LRPPRC	Leucine-rich PPR motif-containing protein, mitochondrial	157.8	5.8	1032.1 (M:1032.1)	23	19.3	103.59
Q15021 NCAPD2	Condensin complex subunit 1	157.1	6.2	123.2 (M:123.2)	2	1.9	180.36
Q86UP2 KTN1	Kinectin	156.2	5.4	578.4 (M:578.4)	11	9.5	125.23
Q9P2E9 RRBP1	Ribosome-binding protein 1	152.4	9.3	185.4 (M:185.4)	4	4.0	80.47
Q9BQG0 MYBBP1A	Myb-binding protein 1A	148.8	10.0	224.3 (M:224.3)	5	4.0	129.60
O15067 PFAS	Phosphoribosylformylglycinamidine synthase	144.6	5.4	125.3 (M:125.3)	3	2.5	103.71
P41252 IARS	Isoleucine--tRNA ligase, cytoplasmic	144.4	5.8	397.2 (M:397.2)	8	6.4	150.52
Q14203 DCTN1	Dynactin subunit 1	141.6	5.5	134.4 (M:134.4)	3	2.5	84.50
Q00341 HDLBP	Vigilin	141.4	6.4	533.8 (M:533.8)	12	11.4	124.81
P26640 VARS	Valine--tRNA ligase	140.4	8.4	87.0 (M:87.0)	2	2.1	73.64
O60841 EIF5B	Eukaryotic translation initiation factor 5B	138.7	5.3	105.3 (M:105.3)	3	3.0	545.60
Q86VP6 CAND1	Cullin-associated NEDD8-dissociated protein 1	136.3	5.4	238.1 (M:238.1)	5	5.2	113.66
Q9P2J5 LARS	Leucine--tRNA ligase, cytoplasmic	134.4	7.1	378.1 (M:378.1)	10	11.2	66.74
O94979 SEC31A	Protein transport protein Sec31A	132.9	6.4	241.8 (M:241.8)	4	3.0	141.19
O14776 TCERG1	Transcription elongation regulator 1	123.8	9.3	96.5 (M:96.5)	2	1.9	661.07
P18206 VCL	Vinculin	123.7	5.4	907.3 (M:907.3)	18	19.0	88.88
O00410 IPO5	Importin-5	123.5	4.7	435.7 (M:435.7)	8	9.8	104.61
Q6PKG0 LARP1	La-related protein 1	123.4	9.4	132.8 (M:132.8)	3	3.3	709.98
O14980 XPO1	Exportin-1	123.3	5.7	300.4 (M:300.4)	7	7.8	57.51
P27816 MAP4	Microtubule-associated protein 4	120.9	5.2	183.5 (M:183.5)	3	3.8	37.53
P53396 ACLY	ATP-citrate synthase	120.8	7.1	306.7 (M:306.7)	7	8.5	81.91
O95373 IPO7	Importin-7	119.4	4.6	256.5 (M:256.5)	7	9.2	34.76
P22314 UBA1	Ubiquitin-like modifier-activating enzyme 1	117.8	5.4	536.3 (M:536.3)	11	14.4	83.70
Q9NSE4 IARS2	Isoleucine--tRNA ligase, mitochondrial	113.7	6.9	213.3 (M:213.3)	7	8.5	473.40
P55060 CSE1L	Exportin-2	110.3	5.4	322.4 (M:322.4)	7	8.4	93.97
P33176 KIF5B	Kinesin-1 heavy chain	109.6	6.1	296.3 (M:296.3)	6	7.4	103.46
O60763 USO1	General vesicular transport factor p115	107.8	4.7	439.1 (M:439.1)	10	13.5	47.83
Q14697 GANAB	Neutral alpha-glucosidase AB	106.8	5.7	549.0 (M:549.0)	15	20.3	122.29
P49588 AARS	Alanine--tRNA ligase, cytoplasmic	106.7	5.2	188.4 (M:188.4)	3	3.8	13.73
P36776 LONP1	Lon protease homolog, mitochondrial	106.4	6.0	134.2 (M:134.2)	3	5.6	88.97
Q99613 EIF3C	Eukaryotic translation initiation factor 3 subunit C	105.3	5.4	76.6 (M:76.6)	2	2.7	50.70
O43707 ACTN4	Alpha-actinin-4	104.8	5.2	1305.2 (M:1305.2)	26	36.6	78.77
P63010 AP2B1	AP-2 complex subunit beta	104.5	5.1	213.0 (M:213.0)	5	6.4	371.99
P55786 NPEPPS	Puromycin-sensitive aminopeptidase	103.2	5.4	247.6 (M:247.6)	5	6.6	118.18
P12814 ACTN1	Alpha-actinin-1	103.0	5.1	1047.8 (M:1047.8)	21	29.6	80.00
P19367 HK1	Hexokinase-1	102.4	6.4	353.8 (M:353.8)	10	12.0	128.33
P78344 EIF4G2	Eukaryotic translation initiation factor 4 gamma 2	102.3	6.8	178.4 (M:178.4)	5	5.4	158.14
Q92973 TNPO1	Transportin-1	102.3	4.7	301.0 (M:301.0)	8	9.6	72.51
Q7KZF4 SND1	Staphylococcal nuclease domain-containing protein 1	101.9	6.8	410.2 (M:410.2)	8	12.5	57.52
P11586 MTHFD1	C-1-tetrahydrofolate synthase, cytoplasmic	101.5	7.0	639.1 (M:639.1)	13	17.1	125.73
Q9BXP5 SRRT	Serrate RNA effector molecule homolog	100.6	5.6	64.1 (M:64.1)	2	2.7	42.49
Q13200 PSMD2	26S proteasome non-ATPase regulatory subunit 2	100.1	4.9	77.1 (M:77.1)	2	2.4	113.48
Q9Y678 COPG1	Coatomer subunit gamma-1	97.7	5.2	151.4 (M:151.4)	2	3.4	60.94
Q14974 KPNB1	Importin subunit beta-1	97.1	4.5	501.6 (M:501.6)	9	13.7	80.75
Q92598 HSPH1	Heat shock protein 105 kDa	96.8	5.1	193.5 (M:193.5)	5	7.8	491.42
P11216 PYGB	Glycogen phosphorylase, brain form	96.6	6.4	409.0 (M:409.0)	8	10.9	62.02
P33991 MCM4	DNA replication licensing factor MCM4	96.5	6.3	104.4 (M:104.4)	2	2.8	84.45
Q8WUM4 PDCD6IP	Programmed cell death 6-interacting protein	96.0	6.1	210.0 (M:210.0)	5	7.1	229.08
P45974 USP5	Ubiquitin carboxyl-terminal hydrolase 5	95.7	4.8	171.8 (M:171.8)	4	5.4	112.73
P13639 EEF2	Elongation factor 2	95.3	6.4	1007.5 (M:1007.5)	21	28.4	93.39
P14625 HSP90B1	Endoplasmin	92.4	4.6	1218.5 (M:1218.5)	23	32.3	107.24
P25205 MCM3	DNA replication licensing factor MCM3	90.9	5.4	110.9 (M:110.9)	3	4.6	111.56
P11387 TOP1	DNA topoisomerase 1	90.7	9.9	153.0 (M:153.0)	4	6.3	279.15
Q96T88 UHRF1	E3 ubiquitin-protein ligase UHRF1	89.8	8.7	61.9 (M:61.9)	2	2.5	699.00
P55072 VCP	Transitional endoplasmic reticulum ATPase	89.3	5.0	671.1 (M:671.1)	15	24.3	80.38
Q15459 SF3A1	Splicing factor 3A subunit 1	88.8	5.0	63.3 (M:63.3)	2	4.5	42.00
Q13263 TRIM28	Transcription intermediary factor 1-beta	88.5	5.4	177.2 (M:177.2)	4	7.3	62.25
P42224 STAT1	Signal transducer and activator of transcription 1-alpha/beta	87.3	5.7	72.4 (M:72.4)	2	3.2	18.05
Q08J23 NSUN2	tRNA (cytosine(34)-C(5))-methyltransferase	86.4	6.3	80.0 (M:80.0)	2	3.7	104.80
P06396 GSN	Gelsolin	85.6	5.9	91.2 (M:91.2)	2	4.2	69.25
P02786 TFRC	Transferrin receptor protein 1	84.8	6.2	57.5 (M:57.5)	2	3.8	343.22
P07900 HSP90AA1	Heat shock protein HSP 90-alpha	84.6	4.8	874.8 (M:874.8)	17	26.6	91.19
Q96TA1 FAM129B	Niban-like protein 1	84.1	5.8	188.0 (M:188.0)	4	6.4	59.41
P08238 HSP90AB1	Heat shock protein HSP 90-beta	83.2	4.8	786.2 (M:786.2)	13	19.5	76.87
P41250 GARS	Glycine--tRNA ligase	83.1	6.7	210.9 (M:210.9)	6	10.4	52.18
P13010 XRCC5	X-ray repair cross-complementing protein 5	82.7	5.5	89.5 (M:89.5)	2	3.6	56.11
P46459 NSF	Vesicle-fusing ATPase	82.5	6.6	83.5 (M:83.5)	2	3.2	563.00
Q9NY33 DPP3	Dipeptidyl peptidase 3	82.5	4.9	214.8 (M:214.8)	4	8.3	64.05
P07384 CAPN1	Calpain-1 catalytic subunit	81.8	5.4	82.5 (M:82.5)	2	3.6	80.22
O00429 DNM1L	Dynamin-1-like protein	81.8	6.4	210.8 (M:210.8)	4	6.5	577.75
P33993 MCM7	DNA replication licensing factor MCM7	81.3	6.1	386.7 (M:386.7)	9	15.6	57.59
Q92841 DDX17	Probable ATP-dependent RNA helicase DDX17	80.2	9.3	610.1 (M:610.1)	13	22.5	73.29
P17655 CAPN2	Calpain-2 catalytic subunit	79.9	4.7	636.8 (M:636.8)	12	21.7	77.44
P52888 THOP1	Thimet oligopeptidase	78.8	5.7	101.2 (M:101.2)	2	3.8	101.40
Q06210 GFPT1	Glutamine--fructose-6-phosphate aminotransferase [isomerizing] 1	78.8	6.7	71.7 (M:71.7)	2	3.3	105.21
Q14444 CAPRIN1	Caprin-1	78.3	5.0	135.4 (M:135.4)	3	6.3	206.20
P52272 HNRNPM	Heterogeneous nuclear ribonucleoprotein M	77.5	9.6	273.6 (M:273.6)	6	11.9	54.53
P21980 TGM2	Protein-glutamine gamma-glutamyltransferase 2	77.3	5.0	85.3 (M:85.3)	3	6.4	81.04
Q6NUQ4 TMEM214	Transmembrane protein 214	77.1	10.1	105.2 (M:105.2)	3	5.5	68.56
P02787 TF	Serotransferrin	77.0	7.0	146.3 (M:146.3)	2	3.2	68.05
O94808 GFPT2	Glutamine--fructose-6-phosphate aminotransferase [isomerizing] 2	76.9	7.3	150.1 (M:150.1)	4	7.2	83.55
P16435 POR	NADPH--cytochrome P450 reductase	76.6	5.3	77.0 (M:77.0)	2	5.3	71.19
P19338 NCL	Nucleolin	76.6	4.4	643.9 (M:643.9)	13	22.3	83.10
P23246 SFPQ	Splicing factor, proline- and glutamine-rich	76.1	9.9	218.6 (M:218.6)	5	7.2	604.30
P08133 ANXA6	Annexin A6	75.8	5.3	540.8 (M:540.8)	13	22.4	68.66
P54136 RARS	Arginine--tRNA ligase, cytoplasmic	75.3	6.3	411.5 (M:411.5)	7	12.9	51.78
O76094 SRP72	Signal recognition particle subunit SRP72	74.6	9.9	262.0 (M:262.0)	4	7.2	404.91
P02545 LMNA	Prelamin-A/C	74.1	6.6	1458.7 (M:1458.7)	28	46.4	53.34
P38646 HSPA9	Stress-70 protein, mitochondrial	73.6	5.8	750.0 (M:750.0)	12	25.2	61.14
O00571 DDX3X	ATP-dependent RNA helicase DDX3X	73.2	6.8	433.5 (M:433.5)	9	17.4	68.48
Q92945 KHSRP	Far upstream element-binding protein 2	73.1	7.0	65.0 (M:65.0)	2	2.4	192.64
P13667 PDIA4	Protein disulfide-isomerase A4	72.9	4.8	789.4 (M:789.4)	16	31.0	58.07
O00116 AGPS	Alkyldihydroxyacetonephosphate synthase, peroxisomal	72.9	7.2	100.3 (M:100.3)	2	4.6	356.18
Q8WVM8 SCFD1	Sec1 family domain-containing protein 1	72.3	5.9	105.8 (M:105.8)	2	4.8	456.35
P11021 HSPA5	78 kDa glucose-regulated protein	72.3	4.9	1508.1 (M:1508.1)	27	45.0	44.10
Q13409 DYNC1I2	Cytoplasmic dynein 1 intermediate chain 2	71.4	4.9	135.6 (M:135.6)	3	8.9	72.97
Q9NVI7 ATAD3A	ATPase family AAA domain-containing protein 3A	71.3	9.7	116.8 (M:116.8)	2	3.2	123.31
O43390 HNRNPR	Heterogeneous nuclear ribonucleoprotein R	70.9	8.8	209.3 (M:209.3)	5	8.5	57.78
P11142 HSPA8	Heat shock cognate 71 kDa protein	70.9	5.2	1616.7 (M:1616.7)	27	43.8	45.19
P13797 PLS3	Plastin-3	70.8	5.3	432.5 (M:432.5)	8	15.9	107.32
Q9UHB9 SRP68	Signal recognition particle subunit SRP68	70.7	9.4	104.7 (M:104.7)	3	6.5	134.20
P11940 PABPC1	Polyadenylate-binding protein 1	70.6	10.0	509.7 (M:509.7)	10	17.9	63.93
P08107 HSPA1A/B	Heat shock 70 kDa protein 1A/1B	70.0	5.4	688.2 (M:688.2)	11	19.3	64.71
P12956 XRCC6	X-ray repair cross-complementing protein 6	69.8	6.2	462.1 (M:462.1)	8	15.6	59.46
O60506 SYNCRIP	Heterogeneous nuclear ribonucleoprotein Q	69.6	9.1	217.9 (M:217.9)	5	9.0	162.41
Q96PK6 RBM14	RNA-binding protein 14	69.4	10.0	159.1 (M:159.1)	2	4.6	118.99
P15311 EZR	Ezrin	69.4	5.9	361.2 (M:361.2)	7	11.4	136.02
P02768 ALB	Serum albumin	69.3	5.9	231.3 (M:231.3)	5	7.1	83.91
P17844 DDX5	Probable ATP-dependent RNA helicase DDX5	69.1	9.7	610.4 (M:610.4)	13	23.6	61.98
Q9UH65 SWAP70	Switch-associated protein 70	69.0	5.6	81.8 (M:81.8)	2	3.6	503.25
Q9H0B6 KLC2	Kinesin light chain 2	68.9	6.8	143.8 (M:143.8)	4	8.7	83.58
P04843 RPN1	Dolichyl-diphosphooligosaccharide--protein glycosyltransferase subunit 1	68.5	5.9	117.2 (M:117.2)	2	3.8	89.18
P35241 RDX	Radixin	68.5	6.0	315.6 (M:315.6)	7	10.3	104.23
Q15637 SF1	Splicing factor 1	68.3	9.7	105.4 (M:105.4)	2	3.6	72.37
Q8TAT6 NPLOC4	Nuclear protein localization protein 4 homolog	68.1	5.9	125.2 (M:125.2)	2	5.3	76.92
Q15046 KARS	Lysine--tRNA ligase	68.0	5.9	176.8 (M:176.8)	3	7.7	60.27
P08195 SLC3A2	4F2 cell-surface antigen heavy chain	68.0	4.7	249.2 (M:249.2)	5	10.5	58.71
P29401 TKT	Transketolase	67.8	8.5	234.9 (M:234.9)	5	12.8	56.95
P26038 MSN	Moesin	67.8	6.0	545.0 (M:545.0)	14	22.0	85.67
Q03252 LMNB2	Lamin-B2	67.6	5.2	290.7 (M:290.7)	6	10.7	44.04
P61764 STXBP1	Syntaxin-binding protein 1	67.5	6.5	117.0 (M:117.0)	3	5.6	53.40
P27824 CANX	Calnexin	67.5	4.3	272.9 (M:272.9)	7	13.5	53.05
Q96AE4 FUBP1	Far upstream element-binding protein 1	67.5	7.8	233.5 (M:233.5)	5	9.9	190.02
P17812 CTPS1	CTP synthase 1	66.6	6.0	196.2 (M:196.2)	5	10.8	188.09
P20700 LMNB1	Lamin-B1	66.4	5.0	350.8 (M:350.8)	7	13.3	31.67
Q9NSD9 FARSB	Phenylalanine--tRNA ligase beta subunit	66.1	6.4	194.4 (M:194.4)	5	8.5	94.27
O00567 NOP56	Nucleolar protein 56	66.0	9.8	65.8 (M:65.8)	2	3.7	75.90
P04264 KRT1	Keratin, type II cytoskeletal 1	66.0	8.8	401.1 (M:401.1)	7	18.2	54.85
Q07065 CKAP4	Cytoskeleton-associated protein 4	66.0	5.6	197.5 (M:197.5)	4	9.6	86.54
Q9UHD8 SEPT9	Septin-9	65.4	9.7	292.0 (M:292.0)	7	16.6	165.94
P30153 PPP2R1A	Serine/threonine-protein phosphatase 2A 65 kDa regulatory subunit A alpha isoform	65.3	4.9	286.3 (M:286.3)	6	12.9	85.86
Q07866 KLC1	Kinesin light chain 1	65.3	5.8	123.7 (M:123.7)	3	7.2	54.79
Q8WYA6 CTNNBL1	Beta-catenin-like protein 1	65.1	4.8	123.4 (M:123.4)	2	4.6	276.37
Q9UNF1 MAGED2	Melanoma-associated antigen D2	64.9	9.9	92.3 (M:92.3)	2	3.1	340.40
P31939 ATIC	Bifunctional purine biosynthesis protein PURH	64.6	6.3	366.5 (M:366.5)	9	19.9	75.71
P14866 HNRNPL	Heterogeneous nuclear ribonucleoprotein L	64.1	9.2	113.5 (M:113.5)	2	4.4	82.07
O15371 EIF3D	Eukaryotic translation initiation factor 3 subunit D	63.9	5.7	142.6 (M:142.6)	2	4.0	35.35
Q86UE4 MTDH	Protein LYRIC	63.8	9.8	143.2 (M:143.2)	2	5.5	69.42
O00425 IGF2BP3	Insulin-like growth factor 2 mRNA-binding protein 3	63.7	9.6	94.4 (M:94.4)	3	8.6	388.93
P46060 RANGAP1	Ran GTPase-activating protein 1	63.5	4.5	256.4 (M:256.4)	4	9.7	68.08
P06744 GPI	Glucose-6-phosphate isomerase	63.1	9.1	334.8 (M:334.8)	6	12.0	44.04
P31948 STIP1	Stress-induced-phosphoprotein 1	62.6	6.4	202.0 (M:202.0)	5	10.5	72.40
Q16555 DPYSL2	Dihydropyrimidinase-related protein 2	62.3	5.9	480.9 (M:480.9)	10	21.5	60.16
P40222 TXLNA	Alpha-taxilin	61.9	6.1	216.0 (M:216.0)	4	8.6	413.97
Q14247 CTTN	Src substrate cortactin	61.5	5.1	402.1 (M:402.1)	8	20.2	52.19
P36871 PGM1	Phosphoglucomutase-1	61.4	6.3	375.0 (M:375.0)	6	14.8	79.07
P00367 GLUD1	Glutamate dehydrogenase 1, mitochondrial	61.4	8.5	212.7 (M:212.7)	6	11.8	49.44
P10809 HSPD1	60 kDa heat shock protein, mitochondrial	61.0	5.6	1067.5 (M:1067.5)	18	43.6	67.01
P13674 P4HA1	Prolyl 4-hydroxylase subunit alpha-1	61.0	5.6	180.2 (M:180.2)	4	10.1	301.52
O15460 P4HA2	Prolyl 4-hydroxylase subunit alpha-2	60.9	5.4	215.1 (M:215.1)	5	9.2	281.28
Q9H4M9 EHD1	EH domain-containing protein 1	60.6	6.4	100.4 (M:100.4)	2	3.6	684.85
Q9H3P7 ACBD3	Golgi resident protein GCP60	60.6	4.9	121.2 (M:121.2)	3	7.2	76.25
P49368 CCT3	T-complex protein 1 subunit gamma	60.5	6.1	378.4 (M:378.4)	7	13.9	39.94
Q9NPQ8 RIC8A	Synembryn-A RIC8A	59.7	5.1	131.7 (M:131.7)	4	10.7	59.29
P25705 ATP5A1	ATP synthase subunit alpha, mitochondrial	59.7	9.6	676.6 (M:676.6)	12	25.0	57.87
P48643 CCT5	T-complex protein 1 subunit epsilon	59.6	5.3	403.2 (M:403.2)	6	13.1	55.14
P50990 CCT8	T-complex protein 1 subunit theta	59.6	5.3	358.8 (M:358.8)	7	14.4	61.27
P14314 PRKCSH	Glucosidase 2 subunit beta	59.4	4.2	121.0 (M:121.0)	3	6.2	42.10
Q14498 RBM39	RNA-binding protein 39	59.3	10.7	82.9 (M:82.9)	2	5.1	45.70
Q99832 CCT7	T-complex protein 1 subunit eta	59.3	8.6	280.6 (M:280.6)	6	15.3	74.15
P11413 G6PD	Glucose-6-phosphate 1-dehydrogenase	59.2	6.4	120.7 (M:120.7)	2	5.0	68.59
O15355 PPM1G	Protein phosphatase 1G	59.2	4.1	115.2 (M:115.2)	3	7.3	50.37
Q16630 CPSF6	Cleavage and polyadenylation specificity factor subunit 6	59.2	6.7	89.6 (M:89.6)	2	6.9	24.00
P54577 YARS	Tyrosine--tRNA ligase, cytoplasmic	59.1	6.7	291.4 (M:291.4)	8	14.4	42.33
Q9BZZ5 API5	Apoptosis inhibitor 5	59.0	7.7	160.2 (M:160.2)	4	9.5	595.33
P13645 KRT10	Keratin, type I cytoskeletal 10	58.8	5.0	194.4 (M:194.4)	4	10.3	74.67
P49591 SARS	Serine--tRNA ligase, cytoplasmic	58.7	6.0	148.7 (M:148.7)	4	8.2	161.38
O60749 SNX2	Sorting nexin-2	58.4	4.9	142.0 (M:142.0)	3	6.0	34.84
P35269 GTF2F1	General transcription factor IIF subunit 1	58.2	7.7	126.4 (M:126.4)	2	5.6	69.34
P40227 CCT6A	T-complex protein 1 subunit zeta	58.0	6.2	416.2 (M:416.2)	9	20.9	75.07
P14618 PKM	Pyruvate kinase PKM	57.9	9.0	821.1 (M:821.1)	16	39.9	61.61
P50991 CCT4	T-complex protein 1 subunit delta	57.9	9.0	296.0 (M:296.0)	7	14.8	55.41
Q9Y285 FARSA	Phenylalanine--tRNA ligase alpha subunit	57.5	7.9	115.8 (M:115.8)	3	6.1	538.62
P78371 CCT2	T-complex protein 1 subunit beta	57.5	6.0	668.0 (M:668.0)	12	30.8	67.12
P12081 HARS	Histidine--tRNA ligase, cytoplasmic	57.4	5.6	256.9 (M:256.9)	4	8.4	117.41
Q01581 HMGCS1	Hydroxymethylglutaryl-CoA synthase, cytoplasmic	57.3	5.1	267.8 (M:267.8)	7	19.0	190.28
P26599 PTBP1	Polypyrimidine tract-binding protein 1	57.2	9.8	109.9 (M:109.9)	4	11.1	59.01
P07237 P4HB	Protein disulfide-isomerase	57.1	4.6	742.6 (M:742.6)	16	36.6	53.32
Q16850 CYP51A1	Lanosterol 14-alpha demethylase	56.8	9.4	119.4 (M:119.4)	3	7.6	26.31
P30101 PDIA3	Protein disulfide-isomerase A3	56.7	5.9	808.5 (M:808.5)	15	30.5	71.46
O43175 PHGDH	D-3-phosphoglycerate dehydrogenase	56.6	6.3	651.1 (M:651.1)	11	24.8	195.16
Q9Y6G9 DYNC1LI1	Cytoplasmic dynein 1 light intermediate chain 1	56.5	6.0	93.6 (M:93.6)	2	7.3	77.28
P06576 ATP5B	ATP synthase subunit beta, mitochondrial	56.5	5.1	888.2 (M:888.2)	17	37.6	61.89
Q99615 DNAJC7	DnaJ homolog subfamily C member 7	56.4	6.6	102.2 (M:102.2)	2	4.9	54.47
P28838 LAP3	Cytosol aminopeptidase	56.1	9.0	285.2 (M:285.2)	8	16.6	59.74
P47895 ALDH1A3	Aldehyde dehydrogenase family 1 member A3	56.1	7.7	290.6 (M:290.6)	5	12.5	118.79
P34897 SHMT2	Serine hydroxymethyltransferase, mitochondrial	56.0	9.5	225.1 (M:225.1)	6	13.3	34.49
P12268 IMPDH2	Inosine-5'-monophosphate dehydrogenase 2	55.8	6.5	225.9 (M:225.9)	5	12.3	101.59
P43490 NAMPT	Nicotinamide phosphoribosyltransferase	55.5	6.8	827.5 (M:827.5)	19	48.5	86.86
Q9Y3I0 RTCB	tRNA-splicing ligase RtcB homolog	55.2	6.9	110.9 (M:110.9)	3	6.7	48.09
O60701 UGDH	UDP-glucose 6-dehydrogenase	55.0	6.9	271.8 (M:271.8)	5	12.6	98.47
P07954 FH	Fumarate hydratase, mitochondrial	54.6	9.4	142.4 (M:142.4)	3	7.6	42.24
P50995 ANXA11	Annexin A11	54.4	8.5	136.1 (M:136.1)	2	4.0	45.57
Q96HE7 ERO1A	ERO1-like protein alpha	54.4	5.4	275.9 (M:275.9)	5	12.0	397.07
Q14108 SCARB2	Lysosome membrane protein 2	54.3	4.9	120.6 (M:120.6)	3	6.9	82.96
P08670 VIM	Vimentin	53.6	4.9	2370.7 (M:2370.7)	35	65.2	50.07
Q9UBB4 ATXN10	Ataxin-10	53.5	5.0	109.6 (M:109.6)	3	9.1	98.41
P26368 U2AF2	Splicing factor U2AF 65 kDa subunit	53.5	9.8	124.2 (M:124.2)	3	7.2	92.48
P35637 FUS	RNA-binding protein FUS	53.4	9.7	99.8 (M:99.8)	3	6.7	56.09
P52209 PGD	6-phosphogluconate dehydrogenase, decarboxylating	53.1	7.0	394.4 (M:394.4)	6	15.9	54.88
P23381 WARS	Tryptophan--tRNA ligase, cytoplasmic	53.1	5.8	252.9 (M:252.9)	5	11.5	81.39
P20073 ANXA7	Annexin A7	52.7	5.4	88.4 (M:88.4)	2	4.1	568.36
P48637 GSS	Glutathione synthetase	52.4	5.6	194.6 (M:194.6)	5	13.7	45.81
P60228 EIF3E	Eukaryotic translation initiation factor 3 subunit E	52.2	5.7	157.7 (M:157.7)	3	7.4	190.39
Q13283 G3BP1	Ras GTPase-activating protein-binding protein 1	52.1	5.3	226.2 (M:226.2)	5	14.6	93.06
P48723 HSPA13	Heat shock 70 kDa protein 13	51.9	5.4	76.2 (M:76.2)	2	5.7	501.61
Q01518 CAP1	Adenylyl cyclase-associated protein 1	51.9	9.1	246.0 (M:246.0)	4	14.1	79.66
Q02790 FKBP4	Peptidyl-prolyl cis-trans isomerase FKBP4	51.8	5.2	121.5 (M:121.5)	3	8.3	88.27
O75390 CS	Citrate synthase, mitochondrial	51.7	9.1	138.2 (M:138.2)	5	12.0	581.68
P63151 PPP2R2A	Serine/threonine-protein phosphatase 2A 55 kDa regulatory subunit B alpha isoform	51.7	5.8	65.9 (M:65.9)	2	5.6	44.34
O95232 LUC7L3	Luc7-like protein 3	51.4	10.5	84.2 (M:84.2)	2	7.4	75.88
P55084 HADHB	Trifunctional enzyme subunit beta, mitochondrial	51.3	10.0	185.5 (M:185.5)	5	11.2	714.96
Q9Y230 RUVBL2	RuvB-like 2	51.1	5.4	120.4 (M:120.4)	3	6.5	699.48
P61978 HNRNPK	Heterogeneous nuclear ribonucleoprotein K	50.9	5.3	457.9 (M:457.9)	10	30.2	65.61
P50395 GDI2	Rab GDP dissociation inhibitor beta	50.6	6.1	134.3 (M:134.3)	2	8.5	298.75
Q16181 SEPT7	Septin-7	50.6	9.4	108.5 (M:108.5)	3	7.6	80.33
Q13509 TUBB3	Tubulin beta-3 chain	50.4	4.7	1166.9 (M:1166.9)	19	39.6	59.65
Q07960 ARHGAP1	Rho GTPase-activating protein 1	50.4	5.8	122.9 (M:122.9)	3	8.4	382.01
Q9Y265 RUVBL1	RuvB-like 1	50.2	6.0	133.2 (M:133.2)	4	12.3	25.12
Q5VTE0 EEF1A1P5	Putative elongation factor 1-alpha-like 3	50.2	9.8	200.6 (M:200.6)	4	8.7	146.13
P68104 EEF1A1	Elongation factor 1-alpha 1	50.1	9.7	127.1 (M:127.1)	3	6.7	125.55
P26641 EEF1G	Elongation factor 1-gamma	50.1	6.3	397.4 (M:397.4)	8	20.8	89.81
P68363 TUBA1B	Tubulin alpha-1B chain	50.1	4.8	934.7 (M:934.7)	16	45.7	54.66
Q71U36 TUBA1A	Tubulin alpha-1A chain	50.1	4.8	885.1 (M:885.1)	15	42.8	67.69
Q9BVA1 TUBB2B	Tubulin beta-2B chain	49.9	4.6	1123.4 (M:1123.4)	21	47.9	69.04
P68366 TUBA4A	Tubulin alpha-4A chain	49.9	4.8	715.9 (M:715.9)	15	41.5	63.26
P13489 RNH1	Ribonuclease inhibitor	49.9	4.6	296.1 (M:296.1)	4	11.9	66.35
Q9Y6N5 SQRDL	Sulfide:quinone oxidoreductase, mitochondrial	49.9	9.7	257.2 (M:257.2)	6	16.4	63.15
Q9BQE3 TUBA1C	Tubulin alpha-1C chain	49.9	4.8	320.7 (M:320.7)	5	16.5	195.09
Q9BUF5 TUBB6	Tubulin beta-6 chain	49.8	4.6	950.9 (M:950.9)	20	48.2	80.20
P68371 TUBB4B	Tubulin beta-4B chain	49.8	4.6	1358.0 (M:1358.0)	24	57.3	48.81
P07437 TUBB	Tubulin beta chain	49.6	4.6	1302.9 (M:1302.9)	24	57.4	59.38
P04350 TUBB4A	Tubulin beta-4A chain	49.6	4.6	1057.8 (M:1057.8)	20	52.0	47.45
P49411 TUFM	Elongation factor Tu, mitochondrial	49.5	7.9	271.8 (M:271.8)	5	12.4	547.52
P17980 PSMC3	26S protease regulatory subunit 6A	49.2	5.0	138.4 (M:138.4)	4	10.9	141.01
P31943 HNRNPH1	Heterogeneous nuclear ribonucleoprotein H	49.2	5.9	223.7 (M:223.7)	4	14.0	63.64
P62191 PSMC1	26S protease regulatory subunit 4	49.2	5.8	117.4 (M:117.4)	3	7.5	64.91
P36957 DLST	Dihydrolipoyllysine-residue succinyltransferase component of 2-oxoglutarate dehydrogenase complex, mitochondrial	48.7	9.9	117.6 (M:117.6)	3	7.3	45.55
P35998 PSMC2	26S protease regulatory subunit 7	48.6	5.6	229.2 (M:229.2)	5	12.7	111.58
P04181 OAT	Ornithine aminotransferase, mitochondrial	48.5	6.6	101.1 (M:101.1)	2	6.8	76.68
P22695 UQCRC2	Cytochrome b-c1 complex subunit 2, mitochondrial	48.4	9.3	63.1 (M:63.1)	2	7.5	34.19
Q9UJU6 DBNL	Drebrin-like protein	48.2	4.9	100.5 (M:100.5)	2	6.3	75.79
P37268 FDFT1	Squalene synthase FDFT1	48.1	6.1	105.8 (M:105.8)	2	7.7	295.88
P27797 CALR	Calreticulin	48.1	4.1	355.9 (M:355.9)	6	23.5	75.20
Q15084 PDIA6	Protein disulfide-isomerase A6	48.1	4.8	518.0 (M:518.0)	8	23.9	62.35
Q7L1Q6 BZW1	Basic leucine zipper and W2 domain-containing protein 1	48.0	5.6	100.1 (M:100.1)	3	6.7	37.91
P36578 RPL4	60S ribosomal protein L4	47.7	11.8	234.6 (M:234.6)	7	19.0	107.86
Q13501 SQSTM1	Sequestosome-1	47.7	5.0	128.2 (M:128.2)	2	6.6	63.07
Q09028 RBBP4	Histone-binding protein RBBP4	47.6	4.6	189.6 (M:189.6)	5	12.0	343.98
P00505 GOT2	Aspartate aminotransferase, mitochondrial	47.5	9.8	220.2 (M:220.2)	5	13.3	424.94
O00231 PSMD11	26S proteasome non-ATPase regulatory subunit 11	47.4	6.1	285.8 (M:285.8)	7	19.7	71.66
P61158 ACTR3	Actin-related protein 3	47.3	5.5	150.0 (M:150.0)	4	12.7	146.21
P43686 PSMC4	26S protease regulatory subunit 6B	47.3	5.0	70.5 (M:70.5)	2	6.2	109.16
P09104 ENO2	Gamma-enolase	47.2	4.8	349.4 (M:349.4)	4	14.3	75.19
P06733 ENO1	Alpha-enolase	47.1	7.7	1238.9 (M:1238.9)	23	62.0	80.59
O60664 PLIN3	Perilipin-3	47.0	5.2	240.6 (M:240.6)	6	20.3	42.07
P05455 SSB	Lupus La protein	46.8	6.8	236.2 (M:236.2)	4	12.0	45.56
O75874 IDH1	Isocitrate dehydrogenase [NADP] cytoplasmic	46.6	6.6	357.0 (M:357.0)	8	21.3	102.04
Q9UNH7 SNX6	Sorting nexin-6	46.6	5.8	89.6 (M:89.6)	2	4.4	82.47
Q9Y383 LUC7L2	Putative RNA-binding protein Luc7-like 2	46.5	10.8	116.1 (M:116.1)	2	7.7	52.13
Q96I99 SUCLG2	Succinyl-CoA ligase [GDP-forming] subunit beta, mitochondrial	46.5	6.1	159.8 (M:159.8)	5	12.7	38.27
P50454 SERPINH1	Serpin H1	46.4	9.3	486.3 (M:486.3)	9	29.2	121.95
Q9BT78 COPS4	COP9 signalosome complex subunit 4	46.2	5.5	79.2 (M:79.2)	2	7.9	66.48
P17174 GOT1	Aspartate aminotransferase, cytoplasmic	46.2	6.6	251.8 (M:251.8)	6	17.2	73.26
Q12765 SCRN1	Secernin-1	46.4	4.5	88.1 (M:88.1)	2	7.2	70.19
P60842 EIF4A1	Eukaryotic initiation factor 4A-I	46.1	5.2	157.2 (M:157.2)	4	10.6	76.41
P52597 HNRNPF	Heterogeneous nuclear ribonucleoprotein F	45.6	5.3	144.0 (M:144.0)	3	12.0	73.60
P62195 PSMC5	26S protease regulatory subunit 8	45.6	7.8	128.3 (M:128.3)	3	9.4	81.13
P55209 NAP1L1	Nucleosome assembly protein 1-like 1	45.3	4.2	185.5 (M:185.5)	4	12.5	114.09
P31689 DNAJA1	DnaJ homolog subfamily A member 1	44.8	6.7	93.5 (M:93.5)	2	9.6	147.60
Q9BTV4 TMEM43	Transmembrane protein 43	44.8	8.7	206.7 (M:206.7)	7	25.8	73.55
Q9NTK5 OLA1	Obg-like ATPase 1	44.7	8.6	225.2 (M:225.2)	4	12.9	710.26
P00558 PGK1	Phosphoglycerate kinase 1	44.6	9.2	797.8 (M:797.8)	15	42.7	93.23
Q16543 CDC37	Hsp90 co-chaperone Cdc37	44.4	5.0	134.0 (M:134.0)	2	10.1	420.18
P49354 FNTA	Protein farnesyltransferase/geranylgeranyltransferase type-1 subunit alpha	44.4	4.8	56.1 (M:56.1)	2	8.4	94.11
Q9Y4P1 ATG4B	Cysteine protease ATG4B	44.3	4.8	106.2 (M:106.2)	2	8.7	261.58
P09110 ACAA1	3-ketoacyl-CoA thiolase, peroxisomal	44.3	9.8	87.1 (M:87.1)	2	7.1	796.22
Q13561 DCTN2	Dynactin subunit 2	44.2	5.0	79.0 (M:79.0)	2	8.7	87.42
P62333 PSMC6	26S protease regulatory subunit 10B	44.1	7.8	109.3 (M:109.3)	3	10.3	71.14
Q9UQ80 PA2G4	Proliferation-associated protein 2G4	43.8	6.1	292.7 (M:292.7)	8	23.9	104.92
Q6NZI2 PTRF	Polymerase I and transcript release factor	43.4	5.4	231.2 (M:231.2)	5	15.6	31.52
P08559 PDHA1	Pyruvate dehydrogenase E1 component subunit alpha, somatic form, mitochondrial	43.3	9.3	101.3 (M:101.3)	2	5.6	80.28
Q12905 ILF2	Interleukin enhancer-binding factor 2	43.0	5.0	120.1 (M:120.1)	2	7.7	60.27
Q9UNM6 PSMD13	26S proteasome non-ATPase regulatory subunit 13	42.9	5.5	97.1 (M:97.1)	3	7.7	460.22
P61163 ACTR1A	Alpha-centractin	42.6	6.2	92.7 (M:92.7)	3	11.4	46.06
P39748 FEN1	Flap endonuclease 1	42.6	9.5	82.8 (M:82.8)	2	5.8	61.89
Q9HB07 C12orf10	UPF0160 protein MYG1, mitochondrial	42.4	6.2	104.0 (M:104.0)	2	6.4	43.19
P51570 GALK1	Galactokinase	42.2	6.0	118.4 (M:118.4)	3	9.7	122.12
P68032 ACTC1	Actin, alpha cardiac muscle 1	42.0	5.1	621.3 (M:621.3)	12	26.3	52.89
Q9GZT8 NIF3L1	Putative GTP cyclohydrolase 1 type 2 NIF3L1	41.9	6.2	78.3 (M:78.3)	2	6.9	43.54
Q15738 NSDHL	Sterol-4-alpha-carboxylate 3-dehydrogenase, decarboxylating	41.9	9.0	231.5 (M:231.5)	6	21.4	75.45
P63261 ACTG1	Actin, cytoplasmic 2	41.8	5.2	901.9 (M:901.9)	16	50.1	54.47
P60709 ACTB	Actin, cytoplasmic 1	41.7	5.2	227.6 (M:227.6)	4	12.5	564.69
P28482 MAPK1	Mitogen-activated protein kinase 1	41.4	6.6	129.8 (M:129.8)	3	13.1	51.91
P01892 HLA-A	HLA class I histocompatibility antigen, A-2 alpha chain	40.9	6.6	225.5 (M:225.5)	5	22.2	220.09
P04439 HLA-A	HLA class I histocompatibility antigen, A-3 alpha chain	40.8	5.6	160.3 (M:160.3)	4	16.7	305.18
Q15257 PPP2R4	Serine/threonine-protein phosphatase 2A activator	40.6	5.6	98.3 (M:98.3)	2	6.4	84.98
Q9UNZ2 NSFL1C	NSFL1 cofactor p47	40.5	4.9	94.2 (M:94.2)	2	7.3	64.32
Q9UBS4 DNAJB11	DnaJ homolog subfamily B member 11	40.5	5.8	154.8 (M:154.8)	2	7.5	66.00
Q04826 HLA-B	HLA class I histocompatibility antigen, B-40 alpha chain	40.5	6.1	128.6 (M:128.6)	3	10.2	346.44
Q9Y617 PSAT1	Phosphoserine aminotransferase	40.4	8.7	68.6 (M:68.6)	2	5.7	219.34
P04899 GNAI2	Guanine nucleotide-binding protein G(i) subunit alpha-2	40.4	5.2	156.3 (M:156.3)	3	8.7	80.99
Q9NR45 NANS	Sialic acid synthase	40.3	6.3	75.8 (M:75.8)	2	6.7	634.57
Q12907 LMAN2	Vesicular integral-membrane protein VIP36	40.2	6.5	202.4 (M:202.4)	3	9.0	47.23
P18465 HLA-B	HLA class I histocompatibility antigen, B-57 alpha chain	40.2	5.9	180.6 (M:180.6)	3	12.2	438.27
P35249 RFC4	Replication factor C subunit 4	39.7	9.3	89.8 (M:89.8)	2	6.3	75.34
P51991 HNRNPA3	Heterogeneous nuclear ribonucleoprotein A3	39.6	9.6	372.1 (M:372.1)	6	20.1	76.75
P50213 IDH3A	Isocitrate dehydrogenase [NAD] subunit alpha, mitochondrial	39.6	6.5	347.7 (M:347.7)	6	16.7	35.14
O43488 AKR7A2	Aflatoxin B1 aldehyde reductase member 2	39.6	6.8	172.4 (M:172.4)	3	12.5	32.08
P54725 RAD23A	UV excision repair protein RAD23 homolog A	39.6	4.4	76.6 (M:76.6)	2	10.5	89.89
Q9NZL4 HSPBP1	Hsp70-binding protein 1	39.4	5.0	82.5 (M:82.5)	2	5.8	119.02
P09972 ALDOC	Fructose-bisphosphate aldolase C	39.4	6.5	462.8 (M:462.8)	9	39.3	54.60
P04075 ALDOA	Fructose-bisphosphate aldolase A	39.4	9.2	1007.0 (M:1007.0)	17	64.8	55.21
Q14558 PRPSAP1	Phosphoribosyl pyrophosphate synthase-associated protein 1	39.4	6.9	77.1 (M:77.1)	2	7.6	67.42
P11177 PDHB	Pyruvate dehydrogenase E1 component subunit beta, mitochondrial	39.2	6.2	88.4 (M:88.4)	2	8.1	122.15
O75794 CDC123	Cell division cycle protein 123 homolog	39.1	4.5	64.6 (M:64.6)	2	5.1	1017.45
Q9UBE0 SAE1	Reticulocalbin-1	38.9	4.9	287.5 (M:287.5)	5	16.3	102.74
O75477 ERLIN1	Erlin-1	38.9	8.6	133.7 (M:133.7)	2	7.5	95.69
Q9Y3F4 STRAP	Heterogeneous nuclear ribonucleoprotein A1	38.7	9.6	505.6 (M:505.6)	8	25.5	53.27
P04083 ANXA1	Annexin A1	38.7	6.7	1144.9 (M:1144.9)	18	52.0	78.14
P07355 ANXA2	Annexin A2	38.6	8.5	1275.8 (M:1275.8)	19	59.9	57.33
Q15366 PCBP2	Poly(rC)-binding protein 2	38.6	6.4	245.1 (M:245.1)	5	19.5	81.66
P40121 CAPG	Macrophage-capping protein	38.5	5.8	201.1 (M:201.1)	3	10.1	69.70
Q9UJZ1 STOML2	Stomatin-like protein 2, mitochondrial	38.5	7.7	228.4 (M:228.4)	4	17.7	68.14
Q14103 HNRNPD	Heterogeneous nuclear ribonucleoprotein D0	38.4	8.5	236.6 (M:236.6)	5	12.4	75.12
P20042 EIF2S2	Eukaryotic translation initiation factor 2 subunit 2	38.4	5.5	141.4 (M:141.4)	4	16.2	153.04
Q9UBE0 SAE1	SUMO-activating enzyme subunit 1	38.4	5.0	159.8 (M:159.8)	3	11.3	94.93
Q8N335 GPD1L	Glycerol-3-phosphate dehydrogenase 1-like protein	38.4	6.8	67.0 (M:67.0)	2	7.7	65.62
Q9Y3F4 STRAP	Serine-threonine kinase receptor-associated protein	38.4	4.8	315.4 (M:315.4)	5	20.6	117.36
Q9Y394 DHRS7	Dehydrogenase/reductase SDR family member 7	38.3	9.5	156.0 (M:156.0)	3	8.6	45.94
Q9Y266 NUDC	Nuclear migration protein nudC	38.2	5.1	179.3 (M:179.3)	3	10.6	67.24
P25685 DNAJB1	DnaJ homolog subfamily B member 1	38.0	9.4	152.5 (M:152.5)	4	15.6	73.98
O00170 AIP	AH receptor-interacting protein	37.6	5.9	71.5 (M:71.5)	2	9.4	10.77
P37837 TALDO1	Transaldolase	37.5	6.4	301.1 (M:301.1)	5	16.9	47.97
O00303 EIF3F	Eukaryotic translation initiation factor 3 subunit F	37.5	5.1	204.2 (M:204.2)	3	13.2	85.99
P62136 PPP1CA	Serine/threonine-protein phosphatase PP1-alpha catalytic subunit	37.5	5.9	349.3 (M:349.3)	7	28.2	106.89
P62873 GNB1	Poly(rC)-binding protein 1	37.5	6.8	376.3 (M:376.3)	9	38.8	70.61
O76003 GLRX3	Glutaredoxin-3	37.4	5.2	187.0 (M:187.0)	6	21.8	56.33
P22626 HNRNPA2B1	Heterogeneous nuclear ribonucleoproteins A2/B1	37.4	9.3	491.6 (M:491.6)	8	28.3	65.52
P62873 GNB1	Guanine nucleotide-binding protein G(I)/G(S)/G(T) subunit beta-1	37.4	5.6	120.4 (M:120.4)	2	8.2	84.22
Q9UJ70 NAGK	N-acetyl-D-glucosamine kinase	37.4	5.8	240.0 (M:240.0)	4	13.7	100.12
P62879 GNB2	Guanine nucleotide-binding protein G(I)/G(S)/G(T) subunit beta-2	37.3	5.6	111.2 (M:111.2)	2	8.5	107.21
O43852 CALU	Calumenin	37.1	4.3	117.4 (M:117.4)	2	7.6	71.41
P36873 PPP1CC	Serine/threonine-protein phosphatase PP1-gamma catalytic subunit	37.0	6.1	326.7 (M:326.7)	7	29.1	82.75
P31942 HNRNPH3	Heterogeneous nuclear ribonucleoprotein H3	36.9	6.4	164.5 (M:164.5)	3	12.4	68.07
Q9NQG5 RPRD1B	Regulation of nuclear pre-mRNA domain-containing protein 1B	36.9	5.6	155.5 (M:155.5)	4	15.6	149.43
Q04828 AKR1C1	Aldo-keto reductase family 1 member C1	36.8	9.0	176.5 (M:176.5)	4	10.5	119.95
P00338 LDHA	L-lactate dehydrogenase A chain	36.7	9.3	578.0 (M:578.0)	12	45.5	84.26
P07195 LDHB	L-lactate dehydrogenase B chain	36.6	5.7	533.6 (M:533.6)	9	28.7	52.29
P14550 AKR1A1	Alcohol dehydrogenase [NADP(+)]	36.5	6.4	80.9 (M:80.9)	2	10.5	77.47
Q13347 EIF3I	Eukaryotic translation initiation factor 3 subunit I	36.5	5.3	155.6 (M:155.6)	3	9.2	84.49
P40925 MDH1	Malate dehydrogenase, cytoplasmic	36.4	7.7	263.9 (M:263.9)	5	16.8	52.00
Q99729 HNRNPAB	Heterogeneous nuclear ribonucleoprotein A/B	36.2	8.8	158.4 (M:158.4)	4	11.7	91.12
O00151 PDLIM1	PDZ and LIM domain protein 1	36.0	6.6	137.4 (M:137.4)	4	17.9	454.42
P04406 GAPDH	Glyceraldehyde-3-phosphate dehydrogenase	36.0	9.3	806.6 (M:806.6)	12	51.3	88.63
O14908 GIPC1	PDZ domain-containing protein GIPC1	36.0	5.9	151.7 (M:151.7)	2	7.8	499.43
P08758 ANXA5	Annexin A5	35.9	4.8	250.8 (M:250.8)	6	20.3	98.09
P67809 YBX1	Nuclease-sensitive element-binding protein 1	35.9	0.0	190.2 (M:190.2)	4	17.9	125.51
Q13630 TSTA3	GDP-L-fucose synthase	35.9	6.1	93.5 (M:93.5)	2	10.3	90.10
P09525 ANXA4	Annexin A4	35.9	5.8	380.8 (M:380.8)	8	31.7	46.28
Q9NT62 ATG3	Ubiquitin-like-conjugating enzyme	35.8	4.5	94.3 (M:94.3)	2	8.9	75.26
P15121 AKR1B1	Aldose reductase	35.8	6.6	134.5 (M:134.5)	3	8.5	103.01
Q13011 ECH1	Delta(3,5)-Delta(2,4)-dienoyl-CoA isomerase, mitochondrial	35.8	9.2	276.4 (M:276.4)	7	27.4	152.59
Q96CX2 KCTD12	BTB/POZ domain-containing protein KCTD12	35.7	5.4	305.1 (M:305.1)	7	26.5	126.48
Q9H9B4 SFXN1	Sideroflexin-1	35.6	10.0	125.2 (M:125.2)	2	7.1	57.59
O75821 EIF3G	Eukaryotic translation initiation factor 3 subunit G	35.6	5.8	84.6 (M:84.6)	2	8.4	40.76
Q9UBQ7 GRHPR	Glyoxylate reductase/hydroxypyruvate reductase	35.6	7.9	137.3 (M:137.3)	2	8.2	82.41
P67775 PPP2CA	Serine/threonine-protein phosphatase 2A catalytic subunit alpha isoform	35.6	5.2	255.2 (M:255.2)	5	19.7	68.30
P27695 APEX1	DNA-(apurinic or apyrimidinic site) lyase	35.5	9.2	309.9 (M:309.9)	8	31.1	63.30
P55735 SEC13	Protein SEC13 homolog	35.5	5.1	96.2 (M:96.2)	2	8.1	556.56
P40926 MDH2	Malate dehydrogenase, mitochondrial	35.5	9.8	633.7 (M:633.7)	11	43.2	63.20
Q8TC12 RDH11	Retinol dehydrogenase 11	35.4	9.9	134.2 (M:134.2)	3	13.2	44.89
P31937 HIBADH	3-hydroxyisobutyrate dehydrogenase, mitochondrial	35.3	9.3	124.5 (M:124.5)	2	9.5	81.49
Q08257 CRYZ	Quinone oxidoreductase	35.2	9.2	163.8 (M:163.8)	4	14.0	365.58
Q9Y385 UBE2J1	Ubiquitin-conjugating enzyme E2 J1	35.2	6.3	66.5 (M:66.5)	2	8.8	535.50
O00764 PDXK	Pyridoxal kinase	35.1	5.7	177.7 (M:177.7)	3	13.1	24.25
P13804 ETFA	Electron transfer flavoprotein subunit alpha, mitochondrial	35.1	9.5	369.5 (M:369.5)	8	35.7	66.69
P63244 GNB2L1	Guanine nucleotide-binding protein subunit beta-2-like 1	35.1	8.9	494.7 (M:494.7)	12	39.1	80.00
Q96AG4 LRRC59	Leucine-rich repeat-containing protein 59	34.9	10.4	268.7 (M:268.7)	7	29.0	64.91
Q12904 AIMP1	Nucleoporin	34.8	9.7	80.1 (M:80.1)	2	9.5	80.16
Q15005 SPCS2	ER membrane protein complex subunit 2	34.8	6.1	92.5 (M:92.5)	2	7.7	47.99
O00487 PSMD14	26S proteasome non-ATPase regulatory subunit 14	34.6	6.1	68.0 (M:68.0)	2	6.5	102.09
Q9NQ48 LZTFL1	Leucine zipper transcription factor-like protein 1	34.6	5.2	62.8 (M:62.8)	2	8.0	55.96
Q15785 TOMM34	Mitochondrial import receptor subunit TOM34	34.5	9.8	119.8 (M:119.8)	3	13.3	176.29
O14579 COPE	Coatomer subunit epsilon	34.5	4.8	176.8 (M:176.8)	3	18.2	54.84
Q92890 UFD1L	Ubiquitin fusion degradation protein 1 homolog	34.5	6.3	59.7 (M:59.7)	2	8.8	65.34
Q8NFH5 NUP35	Aminoacyl tRNA synthase complex-interacting multifunctional protein 1	34.3	9.4	159.3 (M:159.3)	5	23.1	76.35
P35914 HMGCL	Hydroxymethylglutaryl-CoA lyase, mitochondrial	34.3	9.7	156.2 (M:156.2)	3	11.7	780.12
P59998 ARPC4	Actin-related protein 2/3 complex subunit 2	34.3	7.0	155.9 (M:155.9)	2	7.7	71.25
Q53GQ0 HSD17B12	Estradiol 17-beta-dehydrogenase 12	34.3	9.8	267.5 (M:267.5)	5	17.9	145.18
P05388 RPLP0	60S acidic ribosomal protein P0	34.3	5.6	480.5 (M:480.5)	10	46.7	103.31
P00387 CYB5R3	NADH-cytochrome b5 reductase 3	34.2	7.9	310.0 (M:310.0)	5	16.3	253.26
P06493 CDK1	Cyclin-dependent kinase 1	34.1	9.0	372.9 (M:372.9)	6	22.6	92.72
Q9UHQ9 CYB5R1	NADH-cytochrome b5 reductase 1	34.1	9.9	99.0 (M:99.0)	3	12.1	629.10
O43765 SGTA	Small glutamine-rich tetratricopeptide repeat-containing protein alpha	34.0	4.6	71.2 (M:71.2)	2	8.0	87.59
P23193 TCEA1	Transcription elongation factor A protein 1	33.9	9.6	132.3 (M:132.3)	4	14.0	96.95
Q9BY42 RTFDC1	Protein RTF2 homolog	33.9	9.8	76.0 (M:76.0)	2	7.2	95.25
P46109 CRKL	Crk-like protein	33.8	6.3	66.4 (M:66.4)	2	10.9	371.82
Q8NBJ7 SUMF2	Sulfatase-modifying factor 2	33.8	8.9	138.0 (M:138.0)	3	12.3	546.81
P19623 SRM	Spermidine synthase	33.8	5.2	108.4 (M:108.4)	3	10.3	145.78
Q9NTX5 ECHDC1	Ethylmalonyl-CoA decarboxylase	33.7	9.2	62.8 (M:62.8)	2	9.4	51.58
Q6FI81 CIAPIN1	Anamorsin	33.6	5.3	74.2 (M:74.2)	2	7.7	78.92
Q01105 SET	Protein SET	33.5	4.1	230.1 (M:230.1)	4	18.3	65.83
P53004 BLVRA	Biliverdin reductase A	33.4	6.0	170.3 (M:170.3)	5	16.6	473.49
Q00535 CDK5	Cyclin-dependent kinase 5	33.3	8.7	191.3 (M:191.3)	3	11.6	116.81
Q99623 PHB2	Prohibitin-2	33.3	10.2	599.8 (M:599.8)	10	39.1	105.40
Q04323 UBXN1	UBX domain-containing protein 1	33.3	5.1	128.7 (M:128.7)	2	13.8	168.18
P54920 NAPA	Alpha-soluble NSF attachment protein	33.2	5.1	157.4 (M:157.4)	3	11.9	61.06
P36542 ATP5C1	ATP synthase subunit gamma, mitochondrial	33.0	9.7	159.6 (M:159.6)	4	13.8	127.15
P06753 TPM3	Tropomyosin alpha-3 chain	32.9	4.7	337.2 (M:337.2)	7	15.4	159.62
P52907 CAPZA1	F-actin-capping protein subunit alpha-1	32.9	5.4	248.2 (M:248.2)	6	32.9	46.77
P08865 RPSA	40S ribosomal protein SA	32.8	4.6	106.5 (M:106.5)	3	12.2	66.07
P05141 SLC25A5	ADP/ATP translocase 2	32.8	10.2	132.5 (M:132.5)	3	12.1	72.95
Q02878 RPL6	60S ribosomal protein L6	32.7	11.1	111.6 (M:111.6)	2	11.1	212.01
Q9H2U2 PPA2	Inorganic pyrophosphatase	32.6	5.5	136.8 (M:136.8)	4	17.0	107.46
P06748 NPM1	Nucleophosmin	32.6	4.5	363.6 (M:363.6)	7	22.4	47.89
P43307 SSR1	Translocon-associated protein subunit alpha	32.2	4.2	73.1 (M:73.1)	2	8.0	88.04
Q14192 FHL2	Four and a half LIM domains protein 2	32.2	9.2	100.3 (M:100.3)	2	11.5	60.23
Q9H3N1 TMX1	Thioredoxin-related transmembrane protein 1	31.8	4.8	211.3 (M:211.3)	5	18.9	93.51
Q86Y82 STX12	Syntaxin-12	31.6	5.3	95.4 (M:95.4)	2	8.3	54.75
P48739 PITPNB	Phosphatidylinositol transfer protein beta isoform	31.5	6.5	76.2 (M:76.2)	2	9.2	68.95
P54709 ATP1B3	Sodium/potassium-transporting ATPase subunit beta-3	31.5	9.3	93.5 (M:93.5)	2	8.6	67.44
P45880 VDAC2	Voltage-dependent anion-selective channel protein 2	31.5	8.7	449.1 (M:449.1)	8	39.5	56.27
Q15404 RSU1	Ras suppressor protein 1	31.5	9.1	111.6 (M:111.6)	3	11.9	173.15
P10768 ESD	S-formylglutathione hydrolase	31.4	6.6	211.8 (M:211.8)	4	20.6	179.64
O75663 TIPRL	TIP41-like protein	31.4	5.5	109.0 (M:109.0)	3	14.0	114.67
Q07021 C1QBP	Complement component 1 Q subcomponent-binding protein, mitochondrial	31.3	4.6	158.8 (M:158.8)	3	15.6	48.43
Q96FW1 OTUB1	Ubiquitin thioesterase	31.3	4.7	237.8 (M:237.8)	5	22.5	102.23
Q7L4N0 CAPZB	F-actin-capping protein subunit beta	31.3	5.2	319.6 (M:319.6)	4	13.4	68.39
P15880 RPS2	40S ribosomal protein S2	31.3	11.0	364.5 (M:364.5)	8	32.4	65.14
P09012 SNRPA	U1 small nuclear ribonucleoprotein A	31.3	10.3	93.5 (M:93.5)	3	9.2	151.25
Q13243 SRSF5	Serine/arginine-rich splicing factor 5	31.2	12.2	155.3 (M:155.3)	3	13.2	62.37
P29692 EEF1D	Elongation factor 1-delta	31.1	4.8	430.1 (M:430.1)	7	38.4	60.01
Q13151 HNRNPA0	Heterogeneous nuclear ribonucleoprotein A0	30.8	9.8	153.4 (M:153.4)	2	9.5	49.89
P60174 TPI1	Triosephosphate isomerase	30.8	5.6	279.9 (M:279.9)	5	25.9	291.65
P21796 VDAC1	Voltage-dependent anion-selective channel protein 1	30.8	9.2	766.9 (M:766.9)	12	55.5	89.78
O75828 CBR3	Carbonyl reductase [NADPH] 3	30.8	5.8	175.2 (M:175.2)	4	19.5	447.43
Q9BTT0 ANP32E	Acidic leucine-rich nuclear phosphoprotein 32 family member E	30.7	3.6	163.2 (M:163.2)	3	17.5	34.77
Q9Y277 VDAC3	Voltage-dependent anion-selective channel protein 3	30.6	9.5	121.6 (M:121.6)	2	8.1	158.00
Q9NQR4 NIT2	Omega-amidase NIT2	30.6	7.6	130.1 (M:130.1)	3	17.8	76.98
P16152 CBR1	Carbonyl reductase [NADPH] 1	30.4	9.5	500.7 (M:500.7)	10	49.5	113.12
O94903 PROSC	Proline synthase co-transcribed bacterial homolog protein	30.3	7.9	60.0 (M:60.0)	2	8.0	15.82
[truncated: 72 more rows]
