# Supplementary material for: Proteomic analyses of brain tumor cell lines amidst the unfolded protein response
Source: Oncotarget. 2016 Jun 14;7(30):47831–47. doi: 10.18632/oncotarget.10032 (PMC5216982; doi:10.18632/oncotarget.10032)
Supplement: Supplementary file 3 [file oncotarget-07-47831-s003.xlsx]

## Sheet: Sheet1
Supplementary Table S2: All protein identifications for UPN933 cell replicate samples under homeostatic and stressed (DTT Tx) conditions
UPN933 Unstressed Cells, Replicate #1
Accession Gene Name	Protein	MW [kDa]	pI	Score	#Peptides	SC [%]	RMS90 [ppm]
Q9UPN3 MACF1	Microtubule-actin cross-linking factor 1, isoforms 1/2/3/5	837.8	5.2	166.0 (M:166.0)	3	0.6	18.47
Q09666 AHNAK	Neuroblast differentiation-associated protein AHNAK	628.7	5.7	2636.3 (M:2636.3)	49	13.2	58.37
Q8IVF2 AHNAK2	Protein AHNAK2	616.2	5.1	554.4 (M:554.4)	12	2.8	192.60
Q14204 DYNC1H1	Cytoplasmic dynein 1 heavy chain 1	532.1	6.0	1304.7 (M:1304.7)	27	7.6	41.74
Q15149 PLEC	Plectin	531.5	5.7	2428.9 (M:2428.9)	48	12.7	61.52
Q07954 LRP1	Prolow-density lipoprotein receptor-related protein 1	504.3	5.0	197.2 (M:197.2)	5	1.6	419.95
P78527 PRKDC	DNA-dependent protein kinase catalytic subunit	468.8	6.8	746.4 (M:746.4)	15	4.8	130.32
P78559 MAP1A	Microtubule-associated protein 1A	305.3	4.7	262.2 (M:262.2)	6	3.5	63.54
Q14315 FLNC	Filamin-C	290.8	5.6	1626.5 (M:1626.5)	33	17.7	51.47
Q13813 SPTAN1	Spectrin alpha chain, non-erythrocytic 1	284.4	5.1	1171.8 (M:1171.8)	27	14.7	38.58
P21333 FLNA	Filamin-A	280.6	5.7	2630.5 (M:2630.5)	46	25.0	37.85
O75369 FLNB	Filamin-B	278.0	5.4	989.9 (M:989.9)	20	10.1	55.65
Q01082 SPTBN1	Spectrin beta chain, non-erythrocytic 1	274.4	5.3	1040.3 (M:1040.3)	21	11.6	51.33
P49327 FASN	Fatty acid synthase	273.3	6.0	1051.1 (M:1051.1)	22	11.9	194.99
P46821 MAP1B	Microtubule-associated protein 1B	270.5	4.6	717.4 (M:717.4)	14	8.8	63.28
Q9Y490 TLN1	Talin-1 TLN1	269.6	5.7	1928.5 (M:1928.5)	37	21.5	47.00
P12270 TPR	Nucleoprotein TPR	267.1	4.8	341.6 (M:341.6)	6	4.1	32.17
P24821 TNC	Tenascin	240.7	4.6	62.5 (M:62.5)	2	1.3	40.50
Q14980 NUMA1	Nuclear mitotic apparatus protein 1	238.1	5.5	101.6 (M:101.6)	2	1.3	42.94
Q9NZM1 MYOF	Myoferlin	234.6	5.8	114.8 (M:114.8)	3	1.8	50.95
Q15643 TRIP11	Thyroid receptor-interacting protein 11	227.4	5.1	66.0 (M:66.0)	2	1.0	478.85
P35579 MYH9	Myosin-9	226.4	5.4	1639.1 (M:1639.1)	27	18.1	43.66
Q00610 CLTC	Clathrin heavy chain 1	191.5	5.4	1096.5 (M:1096.5)	21	16.5	34.99
Q02952 AKAP12	A-kinase anchor protein 12	191.4	4.2	259.2 (M:259.2)	6	6.1	68.43
P46940 IQGAP1	Ras GTPase-activating-like protein IQGAP1	189.1	6.1	534.8 (M:534.8)	12	11.0	40.17
Q9Y4K1 AIM1	Absent in melanoma 1 protein	188.6	5.5	66.7 (M:66.7)	2	1.7	37.57
Q9C0C2 TNKS1BP1	182 kDa tankyrase-1-binding protein	181.7	4.6	712.1 (M:712.1)	14	13.0	114.57
P11047 LAMC1	Laminin subunit gamma-1	177.5	4.9	332.1 (M:332.1)	7	6.3	47.22
Q9NYU2 UGGT1	UDP-glucose:glycoprotein glucosyltransferase 1	177.1	5.3	128.8 (M:128.8)	4	3.5	286.21
Q04637 EIF4G1	Eukaryotic translation initiation factor 4 gamma 1	175.4	5.1	225.8 (M:225.8)	5	3.7	633.88
Q5SW79 CEP170	Centrosomal protein of 170 kDa	175.2	6.7	146.2 (M:146.2)	3	2.5	76.86
P07814 EPRS	Bifunctional glutamate/proline--tRNA ligase	170.5	7.2	127.0 (M:127.0)	3	2.8	46.18
Q08378 GOLGA3	Golgin subfamily A member 3	167.3	5.2	125.7 (M:125.7)	2	1.6	58.55
Q14152 EIF3A	Eukaryotic translation initiation factor 3 subunit A	166.5	6.4	551.8 (M:551.8)	11	10.6	37.57
P30622 CLIP1	CAP-Gly domain-containing linker protein 1	162.1	5.2	250.9 (M:250.9)	4	4.0	411.66
P42704 LRPPRC	Leucine-rich PPR motif-containing protein, mitochondrial	157.8	5.8	601.8 (M:601.8)	14	13.6	242.18
Q86UP2 KTN1	Kinectin	156.2	5.4	450.4 (M:450.4)	10	8.5	418.19
Q9P2E9 RRBP1	Ribosome-binding protein 1	152.4	9.3	531.7 (M:531.7)	10	10.7	63.98
O15067 PFAS	Phosphoribosylformylglycinamidine synthase	144.6	5.4	178.1 (M:178.1)	4	4.4	222.77
P41252 IARS	Isoleucine--tRNA ligase, cytoplasmic	144.4	5.8	102.6 (M:102.6)	3	2.6	365.11
Q9H2G2 SLK	STE20-like serine/threonine-protein kinase	142.6	4.9	106.6 (M:106.6)	2	2.1	50.31
Q14203 DCTN1	Dynactin subunit 1	141.6	5.5	232.1 (M:232.1)	6	6.7	22.49
Q00341 HDLBP	Vigilin	141.4	6.4	321.1 (M:321.1)	5	5.4	71.43
O60610 DIAPH1	Protein diaphanous homolog 1	141.3	5.2	205.2 (M:205.2)	6	6.4	303.19
Q08211 DHX9	ATP-dependent RNA helicase A	140.9	6.4	91.6 (M:91.6)	2	2.4	33.61
P26640 VARS	Valine--tRNA ligase	140.4	8.4	189.9 (M:189.9)	4	4.4	70.42
Q86VP6 CAND1	Cullin-associated NEDD8-dissociated protein 1	136.3	5.4	363.0 (M:363.0)	8	8.0	53.62
O94979 SEC31A	Protein transport protein Sec31A	132.9	6.4	86.5 (M:86.5)	2	1.7	69.33
P18206 VCL	Vinculin	123.7	5.4	1313.0 (M:1313.0)	22	25.0	45.73
O00410 IPO5	Importin-5	123.5	4.7	852.7 (M:852.7)	15	21.4	52.93
O14980 XPO1	Exportin-1	123.3	5.7	155.4 (M:155.4)	4	5.3	55.45
P27816 MAP4	Microtubule-associated protein 4	120.9	5.2	177.9 (M:177.9)	4	4.8	402.57
P53396 ACLY	ATP-citrate synthase	120.8	7.1	162.1 (M:162.1)	4	5.1	44.79
O95373 IPO7	Importin-7	119.4	4.6	245.2 (M:245.2)	5	6.3	39.79
P22314 UBA1	Ubiquitin-like modifier-activating enzyme 1	117.8	5.4	1135.2 (M:1135.2)	19	26.9	34.23
O60313 OPA1	Dynamin-like 120 kDa protein, mitochondrial	111.6	8.6	101.4 (M:101.4)	3	3.0	47.22
P55060 CSE1L	Exportin-2	110.3	5.4	344.2 (M:344.2)	8	11.5	29.63
O43592 XPOT	Exportin-T	109.9	5.1	58.2 (M:58.2)	2	2.3	95.24
P33176 KIF5B	Kinesin-1 heavy chain	109.6	6.1	214.4 (M:214.4)	5	7.5	52.17
O60716 CTNND1	Catenin delta-1	108.1	5.8	94.0 (M:94.0)	2	2.5	75.35
O60763 USO1	General vesicular transport factor p115	107.8	4.7	439.2 (M:439.2)	8	11.1	200.53
O94906 PRPF6	Pre-mRNA-processing factor 6	106.9	9.3	72.2 (M:72.2)	2	2.8	70.23
Q14697 GANAB	Neutral alpha-glucosidase AB	106.8	5.7	234.3 (M:234.3)	5	9.1	66.87
P49588 AARS	Alanine--tRNA ligase, cytoplasmic	106.7	5.2	586.7 (M:586.7)	12	15.7	41.26
P36776 LONP1	Lon protease homolog, mitochondrial	106.4	6.0	209.2 (M:209.2)	4	5.3	53.40
O43707 ACTN4	Alpha-actinin-4	104.8	5.2	1264.2 (M:1264.2)	22	33.2	42.77
P63010 AP2B1	AP-2 complex subunit beta	104.5	5.1	242.5 (M:242.5)	4	5.9	348.13
O94973 AP2A2	AP-2 complex subunit alpha-2	103.9	6.6	110.6 (M:110.6)	3	4.6	40.48
Q9BZQ8 FAM129A	Protein Niban	103.1	4.6	135.8 (M:135.8)	2	2.6	49.43
P12814 ACTN1	Alpha-actinin-1	103.0	5.1	1034.9 (M:1034.9)	18	28.4	41.35
Q8N163 CCAR2	Cell cycle and apoptosis regulator protein 2	102.8	5.0	166.6 (M:166.6)	3	5.4	237.43
P19367 HK1	Hexokinase-1	102.4	6.4	191.0 (M:191.0)	3	4.7	341.08
P52789 HK2	Hexokinase-2	102.3	5.7	260.3 (M:260.3)	6	7.9	38.76
P78344 EIF4G2	Eukaryotic translation initiation factor 4 gamma 2	102.3	6.8	290.8 (M:290.8)	7	9.5	80.49
Q92973 TNPO1	Transportin-1	102.3	4.7	422.1 (M:422.1)	8	11.9	224.51
Q7KZF4 SND1	Staphylococcal nuclease domain-containing protein 1	101.9	6.8	215.2 (M:215.2)	4	5.3	56.63
P11586 MTHFD1	C-1-tetrahydrofolate synthase, cytoplasmic	101.5	7.0	781.0 (M:781.0)	15	18.9	43.85
Q13200 PSMD2	26S proteasome non-ATPase regulatory subunit 2	100.1	4.9	106.7 (M:106.7)	3	5.6	211.59
P35221 CTNNA1	Catenin alpha-1	100.0	5.9	385.6 (M:385.6)	7	11.6	42.79
Q14764 MVP	Major vault protein	99.3	5.2	463.8 (M:463.8)	10	14.8	52.20
P53814 SMTN	Smoothelin	99.0	10.0	125.2 (M:125.2)	3	4.6	79.63
P21399 ACO1	Cytoplasmic aconitate hydratase	98.3	6.2	90.1 (M:90.1)	3	4.4	52.86
Q05193 DNM1	Dynamin-2	98.0	7.2	85.3 (M:85.3)	2	3.8	74.31
Q5H9R7 PPP6R3	Serine/threonine-protein phosphatase 6 regulatory subunit 3	97.6	4.3	86.1 (M:86.1)	2	2.9	536.29
Q14974 KPNB1	Importin subunit beta-1	97.1	4.5	601.0 (M:601.0)	11	17.2	25.97
Q92598 HSPH1	Heat shock protein 105 kDa	96.8	5.1	87.0 (M:87.0)	2	3.4	59.85
P11216 PYGB	Glycogen phosphorylase, brain form	96.6	6.4	223.4 (M:223.4)	4	6.5	432.46
P33991 MCM4	DNA replication licensing factor MCM4	96.5	6.3	156.0 (M:156.0)	5	6.6	412.51
Q8N841 TTLL6	Tubulin polyglutamylase TTLL6	96.3	9.8	61.1 (M:61.1)	2	1.8	775.70
Q8WUM4 PDCD6IP	Programmed cell death 6-interacting protein	96.0	6.1	253.1 (M:253.1)	6	8.8	31.93
P45974 USP5	Ubiquitin carboxyl-terminal hydrolase 5	95.7	4.8	235.9 (M:235.9)	5	9.2	61.81
P13639 EEF2	Elongation factor 2	95.3	6.4	1172.6 (M:1172.6)	22	31.5	27.58
P43243 MATR3	Matrin-3	94.6	5.8	210.6 (M:210.6)	5	8.7	456.67
P34932 HSPA4	Heat shock 70 kDa protein 4	94.3	5.0	130.0 (M:130.0)	3	5.1	53.53
Q9UBC2 EPS15L1	Epidermal growth factor receptor substrate 15-like 1	94.2	4.8	148.9 (M:148.9)	2	3.4	334.82
Q05682 CALD1	Caldesmon	93.2	5.5	295.4 (M:295.4)	6	10.1	46.04
Q14566 MCM6	DNA replication licensing factor MCM6	92.8	5.2	196.3 (M:196.3)	4	6.9	79.19
P55884 EIF3B	Eukaryotic translation initiation factor 3 subunit B	92.4	4.7	86.4 (M:86.4)	2	3.2	52.91
P11387 TOP1	Endoplasmin	92.4	4.6	1256.7 (M:1256.7)	23	29.9	35.52
Q99459 CDC5L	Cell division cycle 5-like protein	92.2	8.9	118.3 (M:118.3)	2	4.4	63.21
Q12929 EPS8	Epidermal growth factor receptor kinase substrate 8	91.8	7.3	96.9 (M:96.9)	2	3.9	61.93
Q96QK1 VPS35	Vacuolar protein sorting-associated protein 35	91.6	5.2	150.4 (M:150.4)	4	7.5	65.13
P25205 MCM3	DNA replication licensing factor MCM3	90.9	5.4	146.1 (M:146.1)	4	7.2	63.76
P11387 TOP1	DNA topoisomerase 1	90.7	9.9	221.6 (M:221.6)	4	7.2	54.16
O43290 SART	U4/U6.U5 tri-snRNP-associated protein 1	90.2	5.8	141.1 (M:141.1)	2	3.6	624.37
P55072 VCP	Transitional endoplasmic reticulum ATPase	89.3	5.0	825.0 (M:825.0)	14	24.2	39.20
Q15459 SF3A1	Splicing factor 3A subunit 1	88.8	5.0	79.4 (M:79.4)	2	3.9	327.02
O75534 CSDE1	Cold shock domain-containing protein E1	88.8	5.8	96.6 (M:96.6)	3	6.3	71.27
Q13263 TRIM28	Transcription intermediary factor 1-beta	88.5	5.4	484.5 (M:484.5)	8	14.3	26.15
P05556 ITGB1	Integrin beta-1	88.4	5.1	288.2 (M:288.2)	8	10.5	43.10
Q16666 IFI16	Gamma-interferon-inducible protein 16	88.2	9.9	152.5 (M:152.5)	4	6.6	56.35
P47897 QARS	Glutamine--tRNA ligase	87.7	6.8	214.3 (M:214.3)	4	7.1	626.62
P05106 ITGB3	Integrin beta-3	87.0	5.0	174.1 (M:174.1)	4	6.7	41.38
Q08J23 NSUN2	tRNA (cytosine(34)-C(5))-methyltransferase	86.4	6.3	94.1 (M:94.1)	2	4.8	406.67
O14964 HGS	Hepatocyte growth factor-regulated tyrosine kinase substrate	86.1	5.8	77.4 (M:77.4)	2	2.6	4.13
Q12797 ASPH	Aspartyl/asparaginyl beta-hydroxylase	85.8	4.8	276.7 (M:276.7)	5	10.7	79.92
P06396 GSN	Gelsolin	85.6	5.9	109.6 (M:109.6)	3	7.0	38.80
Q01813 PFKP	6-phosphofructokinase type C	85.5	8.5	194.9 (M:194.9)	4	6.8	526.45
Q99798 ACO2	Aconitate hydratase, mitochondrial	85.4	7.9	162.7 (M:162.7)	3	5.6	397.50
P49589 CARS	Cysteine--tRNA ligase, cytoplasmic	85.4	6.3	242.3 (M:242.3)	5	7.8	402.99
O00469 PLOD2	Procollagen-lysine,2-oxoglutarate 5-dioxygenase 2	84.6	6.2	389.2 (M:389.2)	6	10.7	51.32
P07900 HSP90AA1	Heat shock protein HSP 90-alpha	84.6	4.8	968.4 (M:968.4)	21	31.4	48.71
Q96TA1 FAM129B	Niban-like protein 1	84.1	5.8	206.9 (M:206.9)	5	9.2	451.60
Q16891 IMMT	Mitochondrial inner membrane protein	83.6	6.1	131.5 (M:131.5)	4	5.8	20.88
Q02809 PLOD1	Procollagen-lysine,2-oxoglutarate 5-dioxygenase 1	83.5	6.5	81.6 (M:81.6)	2	2.9	620.31
P26639 TARS	Threonine--tRNA ligase, cytoplasmic	83.4	6.2	130.2 (M:130.2)	4	7.5	42.95
O95202 LETM1	LETM1 and EF-hand domain-containing protein 1, mitochondrial	83.3	6.3	116.1 (M:116.1)	3	4.3	136.15
P08238 HSP90AB1	Heat shock protein HSP 90-beta	83.2	4.8	775.5 (M:775.5)	16	23.3	34.36
P41250 GARS	Glycine--tRNA ligase	83.1	6.7	217.8 (M:217.8)	5	7.8	488.46
Q8N9T8 KRI1	Protein KRI1 homolog	82.5	5.1	76.9 (M:76.9)	2	3.6	473.82
Q9NY33 DPP3	Dipeptidyl peptidase 3	82.5	4.9	118.0 (M:118.0)	3	7.5	82.26
O00429 DNM1L	Dynamin-1-like protein	81.8	6.4	62.0 (M:62.0)	2	5.7	215.89
P16070 CD44	CD44 antigen	81.5	5.0	315.6 (M:315.6)	5	6.9	73.77
P33993 MCM7	DNA replication licensing factor MCM7	81.3	6.1	96.9 (M:96.9)	2	3.6	52.72
O95573 ACSL3	Long-chain-fatty-acid--CoA ligase 3	80.4	9.4	111.7 (M:111.7)	2	4.6	56.27
Q92841 DDX17	Probable ATP-dependent RNA helicase DDX17	80.2	9.3	368.9 (M:368.9)	8	12.8	43.56
Q12931 TRAP1	Heat shock protein 75 kDa, mitochondrial	80.1	9.0	131.5 (M:131.5)	2	4.1	59.74
P17655 CAPN2	Calpain-2 catalytic subunit	79.9	4.7	218.1 (M:218.1)	4	6.3	75.97
Q14444 CAPRIN1	Caprin-1	78.3	5.0	74.3 (M:74.3)	2	3.1	69.59
P52272 HNRNPM	Heterogeneous nuclear ribonucleoprotein M	77.5	9.6	183.5 (M:183.5)	3	7.4	50.34
P02787 TF	Serotransferrin	77.0	7.0	110.5 (M:110.5)	2	3.6	37.10
O94808 GFPT2	Glutamine--fructose-6-phosphate aminotransferase [isomerizing] 2	76.9	7.3	199.6 (M:199.6)	4	8.5	35.78
P19338 NCL	Nucleolin	76.6	4.4	363.0 (M:363.0)	9	13.2	58.51
P08133 ANXA6	Annexin A6	75.8	5.3	443.9 (M:443.9)	10	19.9	111.03
P42166 TMPO	Lamina-associated polypeptide 2, isoform alpha	75.4	8.5	55.1 (M:55.1)	2	3.9	62.24
P54136 RARS	Arginine--tRNA ligase, cytoplasmic	75.3	6.3	102.6 (M:102.6)	3	4.7	519.46
P02545 LMNA	Prelamin-A/C	74.1	6.6	1697.1 (M:1697.1)	29	46.5	50.15
P38646 HSPA9	Stress-70 protein, mitochondrial	73.6	5.8	1062.6 (M:1062.6)	16	32.1	41.47
O00571 DDX3X	ATP-dependent RNA helicase DDX3X	73.2	6.8	137.1 (M:137.1)	3	5.3	69.67
Q92945 KHSRP	Far upstream element-binding protein 2	73.1	7.0	343.5 (M:343.5)	7	13.9	56.91
P13667 PDIA4	Protein disulfide-isomerase A4	72.9	4.8	145.4 (M:145.4)	3	6.4	55.87
P11021 HSPA5	78 kDa glucose-regulated protein	72.3	4.9	1296.6 (M:1296.6)	23	40.8	37.15
P11142 HSPA8	Heat shock cognate 71 kDa protein	70.9	5.2	1497.5 (M:1497.5)	24	42.6	39.16
P13797 PLS3	Plastin-3	70.8	5.3	311.4 (M:311.4)	7	14.1	69.25
P11940 PABPC1	Polyadenylate-binding protein 1	70.6	10.0	262.0 (M:262.0)	7	13.7	229.62
P13796 LCP1	Plastin-2	70.2	5.2	147.1 (M:147.1)	3	5.3	132.22
P08107 HSPA1A/B	Heat shock 70 kDa protein 1A/1B	70.0	5.4	673.6 (M:673.6)	11	20.6	51.53
P12956 XRCC6	X-ray repair cross-complementing protein 6	69.8	6.2	80.2 (M:80.2)	2	4.9	63.78
O60506 SYNCRIP	Heterogeneous nuclear ribonucleoprotein Q	69.6	9.1	255.5 (M:255.5)	7	13.2	39.65
P02768 ALB	Serum albumin	69.3	5.9	191.8 (M:191.8)	5	7.1	51.76
P04844 RPN2	Dolichyl-diphosphooligosaccharide--protein glycosyltransferase subunit 2	69.2	5.4	128.0 (M:128.0)	4	9.7	613.97
P17844 DDX5	Probable ATP-dependent RNA helicase DDX5	69.1	9.7	208.7 (M:208.7)	5	9.6	86.75
Q9UH65 SWAP70	Switch-associated protein 70	69.0	5.6	86.2 (M:86.2)	3	5.3	489.99
Q9H0B6 KLC2	Kinesin light chain 2	68.9	6.8	252.8 (M:252.8)	6	10.0	331.56
P04843 RPN1	Dolichyl-diphosphooligosaccharide--protein glycosyltransferase subunit 1	68.5	5.9	99.7 (M:99.7)	2	4.0	22.83
Q15642 TRIP10	Cdc42-interacting protein 4	68.3	5.4	140.7 (M:140.7)	2	5.3	35.08
Q14677 CLINT1	Clathrin interactor 1	68.2	6.0	67.0 (M:67.0)	2	3.5	770.58
P29401 TKT	Transketolase	67.8	8.5	412.3 (M:412.3)	8	21.8	42.54
P26038 MSN	Moesin	67.8	6.0	184.7 (M:184.7)	3	5.5	62.68
Q03252 LMNB2	Lamin-B2	67.6	5.2	409.3 (M:409.3)	7	12.0	41.61
P27824 CANX	Calnexin	67.5	4.3	414.1 (M:414.1)	7	14.4	44.87
O94826 TOMM70A	Mitochondrial import receptor subunit TOM70	67.4	6.9	170.5 (M:170.5)	3	6.1	69.41
Q9Y262 EIF3L	Eukaryotic translation initiation factor 3 subunit L	66.7	5.9	88.7 (M:88.7)	2	4.6	662.27
P20700 LMNB1	Lamin-B1	66.4	5.0	299.7 (M:299.7)	6	13.8	14.40
P52306 RAP1GDS1	Rap1 GTPase-GDP dissociation stimulator 1	66.3	5.1	129.4 (M:129.4)	2	4.8	537.59
O75083 WDR1	WD repeat-containing protein 1	66.2	6.2	128.1 (M:128.1)	3	7.4	58.06
Q9NSD9 FARSB	Phenylalanine--tRNA ligase beta subunit	66.1	6.4	169.6 (M:169.6)	5	9.2	69.98
P04264 KRT1	Keratin, type II cytoskeletal 1	66.0	8.8	482.3 (M:482.3)	9	11.6	153.06
Q07065 CKAP4	Cytoskeleton-associated protein 4	66.0	5.6	401.6 (M:401.6)	7	17.1	50.85
P35908 KRT2	Keratin, type II cytoskeletal 2 epidermal	65.4	8.9	251.2 (M:251.2)	5	8.6	355.63
Q9UHD8 SEPT9	Septin-9	65.4	9.7	120.6 (M:120.6)	3	6.3	60.03
Q07866 KLC1	Kinesin light chain 1	65.3	5.8	328.6 (M:328.6)	8	16.2	47.36
P30153 PPP2R1A	Serine/threonine-protein phosphatase 2A 65 kDa regulatory subunit A alpha isoform	65.3	4.9	378.7 (M:378.7)	8	16.8	46.76
Q86UE4 MTDH	Protein LYRIC	63.8	9.8	173.2 (M:173.2)	3	6.9	42.68
P46060 RANGAP1	Ran GTPase-activating protein 1	63.5	4.5	159.4 (M:159.4)	3	7.2	55.95
P06744 GPI	Glucose-6-phosphate isomerase	63.1	9.1	276.4 (M:276.4)	5	10.8	37.42
P31948 STIP1	Stress-induced-phosphoprotein 1	62.6	6.4	294.5 (M:294.5)	5	11.0	146.92
Q16555 DPYSL2	Dihydropyrimidinase-related protein 2	62.3	5.9	420.3 (M:420.3)	9	22.9	46.67
P35527 KRT9	Keratin, type I cytoskeletal 9	62.0	5.0	176.0 (M:176.0)	4	10.4	105.29
Q14195 DPYSL3	Dihydropyrimidinase-related protein 3	61.9	6.0	220.2 (M:220.2)	4	9.6	436.37
P40222 TXLNA	Alpha-taxilin	61.9	6.1	138.7 (M:138.7)	2	5.3	77.32
Q14247 CTTN	Src substrate cortactin	61.5	5.1	430.2 (M:430.2)	8	17.6	54.91
P36871 PGM1	Phosphoglucomutase-1	61.4	6.3	180.7 (M:180.7)	4	8.5	36.88
P00367 GLUD1	Glutamate dehydrogenase 1, mitochondrial	61.4	8.5	109.5 (M:109.5)	3	5.0	138.12
Q15942 ZYX	Zyxin	61.2	6.2	184.4 (M:184.4)	4	11.0	60.90
Q9NZN4 EHD2	EH domain-containing protein 2	61.1	6.0	67.5 (M:67.5)	2	3.7	703.51
P10809 HSPD1	60 kDa heat shock protein, mitochondrial	61.0	5.6	1105.9 (M:1105.9)	19	43.8	33.67
P13674 P4HA1	Prolyl 4-hydroxylase subunit alpha-1	61.0	5.6	244.9 (M:244.9)	5	13.7	40.11
O15460 P4HA2	Prolyl 4-hydroxylase subunit alpha-2	60.9	5.4	173.8 (M:173.8)	4	10.8	190.08
Q8IWE2 FAM114A1	Protein NOXP20	60.7	4.5	97.2 (M:97.2)	3	7.6	426.58
Q9H4M9 EHD1	EH domain-containing protein 1	60.6	6.4	152.0 (M:152.0)	3	6.2	34.26
P49368 CCT3	T-complex protein 1 subunit gamma	60.5	6.1	484.4 (M:484.4)	10	20.7	31.35
P17987 TCP1	T-complex protein 1 subunit alpha	60.3	5.7	223.8 (M:223.8)	6	14.7	26.77
P25705 ATP5A1	ATP synthase subunit alpha, mitochondrial	59.7	9.6	309.2 (M:309.2)	6	14.1	32.73
Q9NPQ8 RIC8A	Synembryn-A	59.7	5.1	102.6 (M:102.6)	3	8.1	44.10
P48643 CCT5	T-complex protein 1 subunit epsilon	59.6	5.3	300.9 (M:300.9)	6	13.9	30.48
P50990 CCT8	T-complex protein 1 subunit theta	59.6	5.3	276.0 (M:276.0)	7	18.4	141.93
P14314 PRKCSH	Glucosidase 2 subunit beta	59.4	4.2	289.5 (M:289.5)	6	12.3	71.31
Q14498 RBM39	RNA-binding protein 39	59.3	10.7	62.7 (M:62.7)	2	4.0	589.12
Q99832 CCT7	T-complex protein 1 subunit eta	59.3	8.6	278.2 (M:278.2)	4	12.0	58.30
O15355 PPM1G	Protein phosphatase 1G	59.2	4.1	85.7 (M:85.7)	3	7.1	49.10
Q16630 CPSF6	Cleavage and polyadenylation specificity factor subunit 6	59.2	6.7	79.5 (M:79.5)	2	7.1	270.17
P54577 YARS	Tyrosine--tRNA ligase, cytoplasmic	59.1	6.7	276.6 (M:276.6)	8	17.6	80.13
Q9BZZ5 API5	Apoptosis inhibitor 5	59.0	7.7	182.9 (M:182.9)	5	12.6	556.63
Q13596 SNX1	Sorting nexin-1	59.0	4.9	72.3 (M:72.3)	2	4.6	69.01
Q12874 SF3A3	Splicing factor 3A subunit 3	58.8	5.1	72.2 (M:72.2)	2	4.2	108.66
P13645 KRT10	Keratin, type I cytoskeletal 10	58.8	5.0	153.3 (M:153.3)	2	5.3	58.91
P49591 SARS	Serine--tRNA ligase, cytoplasmic	58.7	6.0	199.2 (M:199.2)	3	6.0	61.02
O60749 SNX2	Sorting nexin-2	58.4	4.9	81.4 (M:81.4)	2	4.6	42.65
Q58FF6 HSP90AB4P	Putative heat shock protein HSP 90-beta 4	58.2	4.5	142.7 (M:142.7)	4	8.3	48.01
P35269 GTF2F1	General transcription factor IIF subunit 1	58.2	7.7	178.8 (M:178.8)	4	11.0	54.49
P40227 CCT6A	T-complex protein 1 subunit zeta	58.0	6.2	66.9 (M:66.9)	2	4.9	42.47
P14618 PKM	Pyruvate kinase PKM	57.9	9.0	585.4 (M:585.4)	10	25.4	24.90
P50991 CCT4	T-complex protein 1 subunit delta	57.9	9.0	87.8 (M:87.8)	2	5.6	8.46
P52292 KPNA2	Importin subunit alpha-1	57.8	5.1	213.1 (M:213.1)	4	10.0	221.87
Q9Y285 FARSA	Phenylalanine--tRNA ligase alpha subunit	57.5	7.9	178.1 (M:178.1)	5	11.4	279.94
P78371 CCT2	T-complex protein 1 subunit beta	57.5	6.0	612.1 (M:612.1)	12	30.5	44.72
P12081 HARS	Histidine--tRNA ligase, cytoplasmic	57.4	5.6	320.6 (M:320.6)	6	12.4	40.22
Q01581 HMGCS1	Hydroxymethylglutaryl-CoA synthase, cytoplasmic	57.3	5.1	118.9 (M:118.9)	3	7.9	456.04
P26599 PTBP1	Polypyrimidine tract-binding protein 1	57.2	9.8	102.2 (M:102.2)	2	7.0	47.56
P07237 P4HB	Protein disulfide-isomerase	57.1	4.6	914.1 (M:914.1)	19	41.9	52.77
P30101 PDIA3	Protein disulfide-isomerase A3	56.7	5.9	939.9 (M:939.9)	20	42.8	63.71
O43175 PHGDH	D-3-phosphoglycerate dehydrogenase	56.6	6.3	841.0 (M:841.0)	14	27.2	47.37
P06576 ATP5B	ATP synthase subunit beta, mitochondrial	56.5	5.1	466.5 (M:466.5)	9	22.1	245.57
P28838 LAP3	Cytosol aminopeptidase	56.1	9.0	420.1 (M:420.1)	9	23.5	43.77
P47895 ALDH1A3	Aldehyde dehydrogenase family 1 member A3	56.1	7.7	182.8 (M:182.8)	5	12.5	354.00
P34897 SHMT2	Serine hydroxymethyltransferase, mitochondrial	56.0	9.5	246.4 (M:246.4)	7	14.7	69.22
P12268 IMPDH2	Inosine-5'-monophosphate dehydrogenase 2	55.8	6.5	402.4 (M:402.4)	7	18.7	52.27
P43490 NAMPT	Nicotinamide phosphoribosyltransferase	55.5	6.8	1259.0 (M:1259.0)	23	56.4	42.75
Q9Y3I0 RTCB	tRNA-splicing ligase RtcB homolog	55.2	6.9	75.8 (M:75.8)	2	4.6	20.46
P07954 FH	Fumarate hydratase, mitochondrial	54.6	9.4	128.6 (M:128.6)	4	12.4	57.16
Q96HE7 ERO1A	ERO1-like protein alpha	54.4	5.4	158.1 (M:158.1)	4	9.4	43.69
P08670 VIM	Vimentin	53.6	4.9	1811.0 (M:1811.0)	29	65.9	27.84
Q9UBB4 ATXN10	Ataxin-10	53.5	5.0	144.8 (M:144.8)	3	9.5	94.39
P52209 PGD	6-phosphogluconate dehydrogenase, decarboxylating	53.1	7.0	99.3 (M:99.3)	2	4.1	32.73
P23381 WARS	Tryptophan--tRNA ligase, cytoplasmic	53.1	5.8	130.6 (M:130.6)	2	3.8	50.23
P20073 ANXA7	Annexin A7	52.7	5.4	161.6 (M:161.6)	5	11.3	94.35
Q13283 G3BP1	Ras GTPase-activating protein-binding protein 1	52.1	5.3	96.9 (M:96.9)	3	7.7	38.32
Q01518 CAP1	Adenylyl cyclase-associated protein 1	51.9	9.1	94.9 (M:94.9)	2	8.6	25.94
O75390 CS	Citrate synthase, mitochondrial	51.7	9.1	239.6 (M:239.6)	6	14.2	69.58
P61201 COPS2	COP9 signalosome complex subunit 2	51.6	5.2	89.9 (M:89.9)	2	5.2	70.81
P61978 HNRNPK	Heterogeneous nuclear ribonucleoprotein K	50.9	5.3	426.7 (M:426.7)	8	26.3	40.72
Q07960 ARHGAP1	Rho GTPase-activating protein 1	50.4	5.8	96.7 (M:96.7)	3	7.3	36.38
Q13509 TUBB3	Tubulin beta-3 chain	50.4	4.7	1086.9 (M:1086.9)	20	51.8	41.86
P42167 TMPO	Lamina-associated polypeptide 2, isoforms beta/gamma	50.6	9.8	110.6 (M:110.6)	3	8.6	393.85
P50395 GDI2	Rab GDP dissociation inhibitor beta	50.6	6.1	86.1 (M:86.1)	3	11.2	43.83
Q9Y265 RUVBL1	RuvB-like 1	50.2	6.0	175.8 (M:175.8)	5	14.3	347.77
P68363 TUBA1B	Tubulin alpha-1B chain	50.1	4.8	884.1 (M:884.1)	14	46.8	53.07
P68104 EEF1A1	Elongation factor 1-alpha 1	50.1	9.7	381.6 (M:381.6)	8	22.1	66.66
Q71U36 TUBA1A	Tubulin alpha-1A chain	50.1	4.8	830.5 (M:830.5)	14	46.8	63.09
P26641 EEF1G	Elongation factor 1-gamma EEF1G	50.1	6.3	381.1 (M:381.1)	9	24.0	53.11
P13489 RNH1	Ribonuclease inhibitor	49.9	4.6	327.8 (M:327.8)	6	16.3	44.49
Q9Y6N5 SQRDL	Sulfide:quinone oxidoreductase, mitochondrial	49.9	9.7	166.9 (M:166.9)	4	11.1	767.26
Q9BVA1 TUBB2B	Tubulin beta-2B chain	49.9	4.6	1085.9 (M:1085.9)	21	49.0	40.27
P68366 TUBA4A	Tubulin alpha-4A chain	49.9	4.8	654.8 (M:654.8)	11	33.5	44.00
Q13885 TUBB2A	Tubulin beta-2A chain	49.9	4.6	1098.8 (M:1098.8)	21	49.0	38.75
Q9BQE3 TUBA1C	Tubulin alpha-1C chain	49.9	4.8	843.2 (M:843.2)	14	47.0	53.43
Q9BUF5 TUBB6	Tubulin beta-6 chain	49.8	4.6	916.8 (M:916.8)	20	54.9	48.03
P68371 TUBB4B	Tubulin beta-4B chain	49.8	4.6	1406.7 (M:1406.7)	26	61.1	38.21
P07437 TUBB	Tubulin beta chain	49.6	4.6	1340.4 (M:1340.4)	25	61.3	39.54
P04350 TUBB4A	Tubulin beta-4A chain	49.6	4.6	1103.6 (M:1103.6)	22	55.9	37.98
P49411 TUFM	Elongation factor Tu, mitochondrial	49.5	7.9	167.1 (M:167.1)	3	7.3	41.33
Q9Y6E0 STK24	Serine/threonine-protein kinase 24	49.3	5.4	112.9 (M:112.9)	3	10.2	51.57
P31943 HNRNPH1	Heterogeneous nuclear ribonucleoprotein H	49.2	5.9	272.2 (M:272.2)	5	18.5	45.69
P17980 PSMC3	26S protease regulatory subunit 6A	49.2	5.0	110.0 (M:110.0)	3	9.3	73.64
P62191 PSMC1	26S protease regulatory subunit 4	49.2	5.8	127.7 (M:127.7)	2	6.1	26.23
P36957 DLST	Dihydrolipoyllysine-residue succinyltransferase component of 2-oxoglutarate dehydrogenase complex, mitochondrial	48.7	9.9	167.2 (M:167.2)	3	7.3	30.26
P35998 PSMC2	26S protease regulatory subunit 7	48.6	5.6	88.1 (M:88.1)	3	7.9	612.12
Q9UJU6 DBNL	Drebrin-like protein	48.2	4.9	105.8 (M:105.8)	2	6.3	385.22
P14324 FDPS	Farnesyl pyrophosphate synthase	48.2	5.8	66.8 (M:66.8)	2	5.3	303.24
Q9Y6E2 BZW2	Basic leucine zipper and W2 domain-containing protein 2	48.1	6.3	84.2 (M:84.2)	2	6.2	33.53
P27797 CALR	Calreticulin	48.1	4.1	302.5 (M:302.5)	5	17.3	44.88
Q15084 PDIA6	Protein disulfide-isomerase A6	48.1	4.8	473.2 (M:473.2)	8	26.8	63.86
P37268 FDFT1	Squalene synthase	48.1	6.1	96.4 (M:96.4)	2	5.3	46.53
P23526 AHCY	Adenosylhomocysteinase	47.7	5.9	159.3 (M:159.3)	4	9.3	576.50
P36578 RPL4	60S ribosomal protein L4	47.7	11.8	191.6 (M:191.6)	4	11.9	36.11
Q09028 RBBP4	Histone-binding protein RBBP4	47.6	4.6	99.8 (M:99.8)	2	4.9	85.97
Q8NBS9 TXNDC5	Thioredoxin domain-containing protein 5	47.6	5.6	110.4 (M:110.4)	2	3.5	981.42
P00505 GOT2	Aspartate aminotransferase, mitochondrial	47.5	9.8	137.8 (M:137.8)	2	5.1	9.60
O00231 PSMD11	26S proteasome non-ATPase regulatory subunit 11	47.4	6.1	202.5 (M:202.5)	5	13.5	50.25
P61158 ACTR3	Actin-related protein 3	47.3	5.5	180.2 (M:180.2)	4	13.4	42.08
P09104 ENO2	Gamma-enolase	47.2	4.8	607.4 (M:607.4)	10	32.0	100.88
P06733 ENO1	Alpha-enolase	47.1	7.7	1499.5 (M:1499.5)	24	68.2	32.41
O60664 PLIN3	Perilipin-3	47.0	5.2	582.0 (M:582.0)	11	31.1	181.32
P05455 SSB	Lupus La protein	46.8	6.8	483.4 (M:483.4)	8	22.1	51.13
Q9Y5X3 SNX5	Sorting nexin-5	46.8	6.3	66.0 (M:66.0)	2	6.2	23.06
Q96M27 PRRC1	Protein PRRC1	46.7	5.5	193.1 (M:193.1)	3	9.9	394.26
O75874 IDH1	Isocitrate dehydrogenase [NADP] cytoplasmic	46.6	6.6	355.1 (M:355.1)	10	24.2	73.88
P00966 ASS1	Argininosuccinate synthase	46.5	8.9	160.8 (M:160.8)	3	10.9	19.37
O75718 CRTAP	Cartilage-associated protein	46.5	5.4	75.0 (M:75.0)	2	5.2	98.03
Q9Y383 LUC7L2	Putative RNA-binding protein Luc7-like 2	46.5	10.8	232.2 (M:232.2)	4	12.0	43.74
Q96I99 SUCLG2	Succinyl-CoA ligase [GDP-forming] subunit beta, mitochondrial	46.5	6.1	158.0 (M:158.0)	4	10.2	461.93
P50454 SERPINH1	Serpin H1	46.4	9.3	98.9 (M:98.9)	2	6.5	67.98
P60842 EIF4A1	Eukaryotic initiation factor 4A-I	46.1	5.2	121.2 (M:121.2)	2	5.9	102.89
P39023 RPL3	60S ribosomal protein L3	46.1	10.8	89.9 (M:89.9)	2	5.0	100.67
Q9BT78 COPS4	COP9 signalosome complex subunit 4	46.2	5.5	277.7 (M:277.7)	6	20.2	32.72
P17174 GOT1	Aspartate aminotransferase, cytoplasmic	46.2	6.6	233.2 (M:233.2)	5	14.8	518.25
P52597 HNRNPF	Heterogeneous nuclear ribonucleoprotein F	45.6	5.3	221.2 (M:221.2)	3	12.0	294.39
P63092 GNAS	Guanine nucleotide-binding protein G(s) subunit alpha isoforms short	45.6	5.5	94.7 (M:94.7)	2	7.4	55.62
P62195 PSMC5	26S protease regulatory subunit 8	45.6	7.8	150.4 (M:150.4)	4	12.8	93.83
Q99986 VRK1	Serine/threonine-protein kinase VRK1	45.4	9.6	107.8 (M:107.8)	3	14.1	163.45
P55209 NAP1L1	Nucleosome assembly protein 1-like 1	45.3	4.2	263.8 (M:263.8)	3	10.0	39.81
P31689 DNAJA1	DnaJ homolog subfamily A member 1	44.8	6.7	118.7 (M:118.7)	3	12.8	48.34
Q9BTV4 TMEM43	Transmembrane protein 43	44.8	8.7	148.4 (M:148.4)	4	14.2	34.16
Q9NTK5 OLA1	Obg-like ATPase 1	44.7	8.6	257.3 (M:257.3)	4	13.6	22.28
P00558 PGK1	Phosphoglycerate kinase 1	44.6	9.2	978.2 (M:978.2)	15	50.4	50.68
Q16543 CDC37	Hsp90 co-chaperone Cdc37	44.4	5.0	164.6 (M:164.6)	3	10.1	68.45
P49354 FNTA	Protein farnesyltransferase/geranylgeranyltransferase type-1 subunit alpha	44.4	4.8	134.4 (M:134.4)	3	11.9	19.77
Q13561 DCTN2	Dynactin subunit 2	44.2	5.0	134.5 (M:134.5)	3	12.2	443.02
P62333 PSMC6	26S protease regulatory subunit 10B	44.1	7.8	185.2 (M:185.2)	4	13.1	28.11
Q9UQ80 PA2G4	Proliferation-associated protein 2G4	43.8	6.1	125.7 (M:125.7)	2	7.4	38.93
O75521 ECI2	Enoyl-CoA delta isomerase 2, mitochondrial	43.6	9.8	107.0 (M:107.0)	2	8.4	41.71
Q96EP5 DAZAP1	DAZ-associated protein 1	43.4	9.4	118.2 (M:118.2)	2	7.6	28.80
Q6NZI2 PTRF	Polymerase I and transcript release factor	43.4	5.4	265.8 (M:265.8)	5	15.6	45.12
P54727 RAD23B	UV excision repair protein RAD23 homolog B	43.1	4.6	123.2 (M:123.2)	2	4.4	32.08
P10644 PRKAR1A	cAMP-dependent protein kinase type I-alpha regulatory subunit	43.0	5.1	79.8 (M:79.8)	2	7.3	41.13
Q9UNM6 PSMD13	26S proteasome non-ATPase regulatory subunit 13	42.9	5.5	202.5 (M:202.5)	4	13.0	76.23
Q92597 NDRG1	Protein NDRG1	42.8	5.4	105.3 (M:105.3)	2	9.9	47.93
Q99733 NAP1L4	Nucleosome assembly protein 1-like 4	42.8	4.4	128.7 (M:128.7)	3	9.6	454.31
P35659 DEK	Protein DEK	42.6	9.4	75.5 (M:75.5)	2	6.1	37.69
P39748 FEN1	Flap endonuclease 1	42.6	9.5	141.4 (M:141.4)	3	10.0	59.78
Q9HB07 C12orf10	UPF0160 protein MYG1, mitochondrial	42.4	6.2	150.1 (M:150.1)	4	11.2	69.71
P35613 BSG	Basigin	42.2	5.3	95.9 (M:95.9)	2	6.0	595.39
P68133 ACTA1	Actin, alpha skeletal muscle	42.0	5.1	445.7 (M:445.7)	8	20.4	41.25
P68032 ACTC1	Actin, alpha cardiac muscle 1	42.0	5.1	700.7 (M:700.7)	14	29.4	47.69
P60709 ACTB	Actin, cytoplasmic 1	41.7	5.2	1004.6 (M:1004.6)	18	53.6	45.17
P49585 PCYT1A	Choline-phosphate cytidylyltransferase A	41.7	7.0	114.9 (M:114.9)	2	6.0	51.26
Q15435 PPP1R7	Protein phosphatase 1 regulatory subunit 7	41.5	4.7	169.0 (M:169.0)	4	14.2	57.37
Q15019 SEPT2	Septin-2	41.5	6.1	183.5 (M:183.5)	3	12.7	43.41
P01892 HLA-A	HLA class I histocompatibility antigen, A-2 alpha chain	40.9	6.6	338.2 (M:338.2)	6	25.5	33.99
P55036 PSMD4	26S proteasome non-ATPase regulatory subunit 4	40.7	4.5	85.0 (M:85.0)	2	7.4	12.45
P05534 HLA-A	HLA class I histocompatibility antigen, A-24 alpha chain	40.7	5.9	89.6 (M:89.6)	2	10.1	41.06
Q9UNZ2 NSFL1C	NSFL1 cofactor p47	40.5	4.9	230.9 (M:230.9)	4	17.8	214.87
P30479 HLA-B	HLA class I histocompatibility antigen, B-41 alpha chain	40.5	6.1	272.0 (M:272.0)	4	16.3	42.37
Q9UBS4 DNAJB11	DnaJ homolog subfamily B member 11	40.5	5.8	88.8 (M:88.8)	2	7.5	539.50
Q9NR45 NANS	Sialic acid synthase	40.3	6.3	92.8 (M:92.8)	2	8.9	58.09
Q12907 LMAN2	Vesicular integral-membrane protein VIP36	40.2	6.5	97.5 (M:97.5)	2	5.6	23.31
P18465 HLA-B	HLA class I histocompatibility antigen, B-57 alpha chain	40.2	5.9	275.5 (M:275.5)	4	17.7	44.90
P16989 YBX3	Y-box-binding protein 3	40.1	10.1	188.0 (M:188.0)	3	11.8	617.08
Q9Y376 CAB39	Calcium-binding protein 39	39.8	6.5	55.1 (M:55.1)	2	7.0	29.89
P35249 RFC4	Replication factor C subunit 4	39.7	9.3	132.0 (M:132.0)	2	8.5	315.31
P51991 HNRNPA3	Heterogeneous nuclear ribonucleoprotein A3	39.6	9.6	259.1 (M:259.1)	3	12.2	50.37
Q13247 SRSF6	Serine/arginine-rich splicing factor 6	39.6	12.0	65.6 (M:65.6)	2	5.2	47.02
P50213 IDH3A	Isocitrate dehydrogenase [NAD] subunit alpha, mitochondrial	39.6	6.5	330.1 (M:330.1)	7	23.0	25.98
O43488 AKR7A2	Aflatoxin B1 aldehyde reductase member 2	39.6	6.8	200.2 (M:200.2)	3	12.5	24.62
Q9NZL4 HSPBP1	Hsp70-binding protein 1	39.4	5.0	133.5 (M:133.5)	4	11.6	77.68
P09972 ALDOC	Fructose-bisphosphate aldolase C	39.4	6.5	302.9 (M:302.9)	6	27.5	33.76
P04075 ALDOA	Fructose-bisphosphate aldolase A	39.4	9.2	799.9 (M:799.9)	12	47.8	44.81
Q9NWY4 C4orf27	UPF0609 protein C4orf27	39.4	6.4	91.6 (M:91.6)	3	11.8	466.39
O75794 CDC123	Cell division cycle protein 123 homolog	39.1	4.5	76.9 (M:76.9)	2	6.5	73.43
Q9UBE0 SAE1	Reticulocalbin-1	38.9	4.9	444.5 (M:444.5)	8	25.4	55.58
Q9Y3F4 STRAP	Heterogeneous nuclear ribonucleoprotein A1 HNRNPA1	38.7	9.6	476.3 (M:476.3)	8	25.5	31.03
P04083 ANXA1	Annexin A1	38.7	6.7	1329.6 (M:1329.6)	23	68.5	47.62
P07355 ANXA2	Annexin A2	38.6	8.5	1138.2 (M:1138.2)	18	59.6	29.16
Q15366 PCBP2	Poly(rC)-binding protein 2	38.6	6.4	296.6 (M:296.6)	6	20.0	46.41
Q9UJZ1 STOML2	Stomatin-like protein 2, mitochondrial	38.5	7.7	382.4 (M:382.4)	6	23.6	53.52
P40121 CAPG	Macrophage-capping protein	38.5	5.8	213.0 (M:213.0)	5	18.1	225.62
Q9UBE0 SAE1	SUMO-activating enzyme subunit 1	38.4	5.0	163.2 (M:163.2)	4	17.6	35.72
Q9Y3F4 STRAP	Serine-threonine kinase receptor-associated protein	38.4	4.8	198.7 (M:198.7)	3	14.0	49.02
Q14103 HNRPD	Heterogeneous nuclear ribonucleoprotein D0	38.4	8.5	270.5 (M:270.5)	6	18.0	73.13
P20042 EIF2S2	Eukaryotic translation initiation factor 2 subunit 2	38.4	5.5	63.6 (M:63.6)	2	9.3	42.47
Q66PJ3 ARL6IP4	ADP-ribosylation factor-like protein 6-interacting protein 4	38.4	11.9	98.8 (M:98.8)	2	7.8	350.96
Q9Y266 NUDC	Nuclear migration protein nudC	38.2	5.1	307.2 (M:307.2)	6	20.8	48.32
P25685 DNAJB1	DnaJ homolog subfamily B member 1	38.0	9.4	293.4 (M:293.4)	6	22.4	55.97
Q9H2U2 PPA2	Inorganic pyrophosphatase 2, mitochondrial	37.9	7.8	154.0 (M:154.0)	4	13.8	84.05
P07858 CTSB	Cathepsin B	37.8	5.9	225.6 (M:225.6)	4	16.5	40.76
O00170 AIP	AH receptor-interacting protein	37.6	5.9	165.3 (M:165.3)	4	15.5	52.64
Q9Y5K5 UCHL5	Ubiquitin carboxyl-terminal hydrolase isozyme L5	37.6	5.1	169.7 (M:169.7)	4	19.8	93.84
P62937 PPIA	Serine/threonine-protein phosphatase PP1-alpha catalytic subunit	37.5	5.9	331.4 (M:331.4)	7	30.6	33.33
O00303 EIF3F	Eukaryotic translation initiation factor 3 subunit F	37.5	5.1	209.8 (M:209.8)	4	17.4	108.33
P37837 TALDO1	Transaldolase	37.5	6.4	71.8 (M:71.8)	2	6.8	54.73
Q15365 PCBP1	Poly(rC)-binding protein 1	37.5	6.8	375.0 (M:375.0)	8	27.8	52.69
Q96D15 RCN3	Reticulocalbin-3	37.5	4.6	79.4 (M:79.4)	2	7.9	61.18
O76003 GLRX3	Glutaredoxin-3	37.4	5.2	229.1 (M:229.1)	5	19.1	605.31
P22626 HNRNPA2B1	Heterogeneous nuclear ribonucleoproteins A2/B1	37.4	9.3	340.6 (M:340.6)	7	26.1	30.44
O95218 ZRANB2	Zinc finger Ran-binding domain-containing protein 2	37.4	10.8	204.7 (M:204.7)	5	15.2	46.45
Q9UJ70 NAGK	N-acetyl-D-glucosamine kinase	37.4	5.8	263.9 (M:263.9)	5	19.5	53.68
P62140 PPP1CB	Serine/threonine-protein phosphatase PP1-beta catalytic subunit PPP1CB	37.2	5.8	297.0 (M:297.0)	5	22.3	349.23
O43852 CALU	Calumenin	37.1	4.3	192.3 (M:192.3)	5	16.5	30.12
Q13427 PPIG	Serine/threonine-protein phosphatase PP1-gamma catalytic subunit	37.0	6.1	326.3 (M:326.3)	6	26.0	29.78
P31942 HNRNPH3	Heterogeneous nuclear ribonucleoprotein H3	36.9	6.4	62.6 (M:62.6)	2	8.4	9.21
Q9BYD6 MRPL1	39S ribosomal protein L1, mitochondrial	36.9	9.5	80.5 (M:80.5)	2	10.2	42.50
Q9NQG5 RPRD1B	Regulation of nuclear pre-mRNA domain-containing protein 1B	36.9	5.6	224.9 (M:224.9)	4	18.1	41.14
P00338 LDHA	L-lactate dehydrogenase A chain	36.7	9.3	590.4 (M:590.4)	9	30.7	265.07
P07195 LDHB	L-lactate dehydrogenase B chain	36.6	5.7	420.8 (M:420.8)	9	31.1	34.20
P14550 AKR1A1	Alcohol dehydrogenase [NADP(+)]	36.5	6.4	63.1 (M:63.1)	2	8.6	51.12
P40925 MDH1	Malate dehydrogenase, cytoplasmic	36.4	7.7	240.2 (M:240.2)	5	16.8	59.05
Q99729 HNRNPAB	Heterogeneous nuclear ribonucleoprotein A/B	36.2	8.8	116.3 (M:116.3)	2	5.4	45.34
P05198 EIF2S1	Eukaryotic translation initiation factor 2 subunit 1	36.1	4.9	124.2 (M:124.2)	2	6.3	747.02
O00151 PDLIM1	PDZ and LIM domain protein 1	36.0	6.6	58.7 (M:58.7)	2	9.7	46.20
Q8N335 GPD1L	Glyceraldehyde-3-phosphate dehydrogenase	36.0	9.3	602.8 (M:602.8)	8	46.9	45.44
P67809 YBX1	Nuclease-sensitive element-binding protein 1	35.9	0.0	242.1 (M:242.1)	4	19.8	534.39
Q92820 GGH	Gamma-glutamyl hydrolase	35.9	6.8	123.2 (M:123.2)	3	11.6	54.55
P08758 ANXA5	Annexin A5	35.9	4.8	1127.4 (M:1127.4)	17	52.2	31.26
P09525 ANXA4	Annexin A4	35.9	5.8	320.8 (M:320.8)	6	22.9	27.17
Q9NT62 ATG3	Ubiquitin-like-conjugating enzyme ATG3	35.8	4.5	132.9 (M:132.9)	3	12.1	73.92
P15121 AKR1B1	Aldose reductase	35.8	6.6	103.6 (M:103.6)	2	6.0	48.55
Q13011 ECH1	Delta(3,5)-Delta(2,4)-dienoyl-CoA isomerase, mitochondrial	35.8	9.2	237.5 (M:237.5)	3	14.6	239.91
Q96CX2 KCTD12	BTB/POZ domain-containing protein KCTD12	35.7	5.4	150.0 (M:150.0)	3	12.9	558.64
Q9UBQ7 GRHPR	Glyoxylate reductase/hydroxypyruvate reductase	35.6	7.9	204.6 (M:204.6)	4	18.6	41.72
Q96HY6 DDRGK1	DDRGK domain-containing protein 1	35.6	5.0	114.4 (M:114.4)	3	15.3	59.98
O75821 EIF3G	Eukaryotic translation initiation factor 3 subunit G	35.6	5.8	121.9 (M:121.9)	2	8.4	73.38
P67775 PPP2CA	Serine/threonine-protein phosphatase 2A catalytic subunit alpha isoform	35.6	5.2	122.2 (M:122.2)	3	13.3	43.36
P40926 MDH2	Malate dehydrogenase, mitochondrial	35.5	9.8	524.0 (M:524.0)	12	42.6	34.94
P27695 APEX1	DNA-(apurinic or apyrimidinic site) lyase	35.5	9.2	90.5 (M:90.5)	2	10.7	50.07
Q13155 AIMP2	Aminoacyl tRNA synthase complex-interacting multifunctional protein 2 AIMP2	35.3	9.4	70.4 (M:70.4)	2	10.6	743.63
O00764 PDXK	Pyridoxal kinase	35.1	5.7	170.3 (M:170.3)	3	15.4	40.44
P13804 ETFA	Electron transfer flavoprotein subunit alpha, mitochondrial	35.1	9.5	260.4 (M:260.4)	5	24.6	21.63
P63244 GNB2L1	Guanine nucleotide-binding protein subunit beta-2-like 1	35.1	8.9	156.8 (M:156.8)	4	16.7	48.42
Q96AG4 LRRC59	Leucine-rich repeat-containing protein 59	34.9	10.4	361.4 (M:361.4)	7	29.0	46.60
Q15005 SPCS2	ER membrane protein complex subunit 2	34.8	6.1	148.0 (M:148.0)	3	14.8	48.69
Q9HC38 GLOD4	Glyoxalase domain-containing protein 4	34.8	5.3	89.1 (M:89.1)	2	6.1	34.18
Q12904 AIMP1	Nucleoporin NUP53	34.8	9.7	101.4 (M:101.4)	3	13.5	39.16
P11908 PRPS2	Ribose-phosphate pyrophosphokinase 2	34.7	6.2	79.5 (M:79.5)	2	8.8	51.86
Q9NVM6 DNAJC17	DnaJ homolog subfamily C member 17	34.7	9.3	78.3 (M:78.3)	2	8.6	56.14
Q8NFV4 ABHD11	Alpha/beta hydrolase domain-containing protein 11	34.7	10.0	126.3 (M:126.3)	2	10.5	76.16
Q9NQ48 LZTFL1	Leucine zipper transcription factor-like protein 1	34.6	5.2	205.3 (M:205.3)	4	17.7	328.56
Q15785 TOMM34	Mitochondrial import receptor subunit TOM34	34.5	9.8	215.4 (M:215.4)	5	20.7	41.36
P46777 RPL5	60S ribosomal protein L5	34.3	10.2	100.6 (M:100.6)	2	9.4	40.19
Q8NFH5 NUP35	Aminoacyl tRNA synthase complex-interacting multifunctional protein 1	34.3	9.4	147.4 (M:147.4)	4	19.6	45.81
P05388 RPLP0	60S acidic ribosomal protein P0	34.3	5.6	415.1 (M:415.1)	9	43.2	40.96
Q53GQ0 HSD17B12	Estradiol 17-beta-dehydrogenase 12	34.3	9.8	189.7 (M:189.7)	4	17.3	319.38
P00387 CYB5R3	NADH-cytochrome b5 reductase 3	34.2	7.9	119.6 (M:119.6)	3	14.3	17.07
Q12846 STX4	Syntaxin-4	34.2	5.9	63.6 (M:63.6)	2	10.1	50.10
P06493 CDK1	Cyclin-dependent kinase 1	34.1	9.0	117.3 (M:117.3)	2	10.8	39.50
O43765 SGTA	Small glutamine-rich tetratricopeptide repeat-containing protein alpha	34.0	4.6	258.0 (M:258.0)	5	19.8	73.74
Q9NUJ1 ABHD10	Mycophenolic acid acyl-glucuronide esterase, mitochondrial	33.9	9.6	143.2 (M:143.2)	2	11.4	61.39
Q8NBJ7 SUMF2	Sulfatase-modifying factor 2	33.8	8.9	189.6 (M:189.6)	4	12.3	93.20
P46108 CRK	Adapter molecule crk	33.8	5.3	147.3 (M:147.3)	2	11.5	61.56
P19623 SRM	Spermidine synthase	33.8	5.2	111.0 (M:111.0)	2	7.0	65.77
Q9H4A6 GOLPH3	Golgi phosphoprotein 3	33.8	6.0	179.8 (M:179.8)	3	15.8	36.07
P46109 CRKL	Crk-like protein	33.8	6.3	121.5 (M:121.5)	3	14.9	356.15
Q99439 CNN2	Calponin-2	33.7	7.7	131.6 (M:131.6)	3	12.6	31.04
Q6FI81 CIAPIN1	Anamorsin	33.6	5.3	92.1 (M:92.1)	2	8.0	40.22
Q92600 RQCD1	Cell differentiation protein RCD1 homolog	33.6	9.2	139.0 (M:139.0)	3	12.4	122.30
Q9GZS3 WDR61	WD repeat-containing protein 61	33.6	5.2	98.7 (M:98.7)	2	11.8	42.18
Q01105 SET	Protein SET	33.5	4.1	253.6 (M:253.6)	3	12.1	56.89
P53004 BLVRA	Biliverdin reductase A	33.4	6.0	252.7 (M:252.7)	7	28.0	33.21
O75792 RNASEH2A	Ribonuclease H2 subunit A	33.4	5.0	141.3 (M:141.3)	2	10.0	53.42
Q99623 PHB2	Prohibitin-2	33.3	10.2	279.8 (M:279.8)	6	26.1	18.22
Q04323 UBXN1	UBX domain-containing protein 1	33.3	5.1	156.3 (M:156.3)	2	13.8	202.20
P50135 HNMT	Histamine N-methyltransferase	33.3	5.1	93.7 (M:93.7)	3	17.8	62.25
P54920 NAPA	Alpha-soluble NSF attachment protein	33.2	5.1	295.3 (M:295.3)	6	26.4	21.62
Q99685 MGLL	Monoglyceride lipase	33.2	6.5	111.3 (M:111.3)	3	15.8	21.55
P06753 TPM3	Tropomyosin alpha-3 chain	32.9	4.7	275.5 (M:275.5)	6	16.8	25.08
P52907 CAPZA1	F-actin-capping protein subunit alpha-1	32.9	5.4	240.4 (M:240.4)	4	21.3	54.94
P08865 RPSA	40S ribosomal protein SA	32.8	4.6	203.3 (M:203.3)	5	26.4	129.75
P05141 SLC25A5	ADP/ATP translocase 2	32.8	10.2	238.9 (M:238.9)	6	20.5	63.47
Q53H82 LACTB2	Beta-lactamase-like protein 2	32.8	6.3	90.2 (M:90.2)	3	14.6	61.59
Q9H4A5 GOLPH3L	Golgi phosphoprotein 3-like	32.7	5.5	86.2 (M:86.2)	2	10.9	40.08
Q15181 PPA1	Inorganic pyrophosphatase	32.6	5.5	153.9 (M:153.9)	4	21.1	269.17
Q969X5 ERGIC1	Endoplasmic reticulum-Golgi intermediate compartment protein 1	32.6	6.7	175.8 (M:175.8)	3	14.8	514.28
P06748 NPM1	Nucleophosmin	32.6	4.5	347.3 (M:347.3)	6	19.4	31.18
P43307 SSR1	Translocon-associated protein subunit alpha	32.2	4.2	122.4 (M:122.4)	3	11.9	37.63
Q14192 FHL2	Four and a half LIM domains protein 2	32.2	9.2	117.2 (M:117.2)	2	10.4	86.91
Q9H3N1 TMX1	Thioredoxin-related transmembrane protein 1	31.8	4.8	241.0 (M:241.0)	5	17.9	24.86
Q8NCW5 APOA1BP	NAD(P)H-hydrate epimerase	31.7	8.8	145.1 (M:145.1)	3	17.0	40.72
P21912 SDHB	Succinate dehydrogenase [ubiquinone] iron-sulfur subunit, mitochondrial	31.6	9.9	152.7 (M:152.7)	3	11.1	64.90
Q86Y82 STX12	Syntaxin-12	31.6	5.3	93.4 (M:93.4)	2	10.5	36.30
P45880 VDAC2	Voltage-dependent anion-selective channel protein 2	31.5	8.7	226.7 (M:226.7)	6	28.9	48.89
Q15404 RSU1	Ras suppressor protein 1	31.5	9.1	165.1 (M:165.1)	3	11.9	68.70
P10768 ESD	S-formylglutathione hydrolase	31.4	6.6	141.2 (M:141.2)	3	18.1	46.44
O75663 TIPRL	TIP41-like protein	31.4	5.5	93.3 (M:93.3)	2	10.7	481.47
P30084 ECHS1	Enoyl-CoA hydratase, mitochondrial	31.4	9.4	129.7 (M:129.7)	3	15.2	48.40
P19387 POLR2C	DNA-directed RNA polymerase II subunit	31.4	4.6	72.1 (M:72.1)	2	8.7	22.54
Q07021 C1QBP	Complement component 1 Q subcomponent-binding protein, mitochondrial	31.3	4.6	310.7 (M:310.7)	6	22.0	40.70
Q7L4N0 CAPZB	F-actin-capping protein subunit beta	31.3	5.2	124.0 (M:124.0)	3	11.6	16.93
P15880 RPS2	40S ribosomal protein S2	31.3	11.0	169.1 (M:169.1)	4	16.0	53.22
Q96FW1 OTUB1	Ubiquitin thioesterase OTUB1	31.3	4.7	241.0 (M:241.0)	5	22.5	44.68
Q13243 SRSF5	Serine/arginine-rich splicing factor 5	31.2	12.2	221.3 (M:221.3)	3	13.2	33.74
P29692 EEF1D	Elongation factor 1-delta	31.1	4.8	358.9 (M:358.9)	6	29.9	35.08
O75828 CBR3	Carbonyl reductase [NADPH] 3	30.8	5.8	308.0 (M:308.0)	6	28.2	47.06
P21796 VDAC1	Voltage-dependent anion-selective channel protein 1	30.8	9.2	433.9 (M:433.9)	7	33.9	41.34
P60174 TPI1	Triosephosphate isomerase	30.8	5.6	1201.7 (M:1201.7)	16	66.8	37.70
P48507 GCLM	Glutamate--cysteine ligase regulatory subunit	30.7	5.6	175.9 (M:175.9)	2	10.2	77.57
Q9BTT0 ANP32E	Acidic leucine-rich nuclear phosphoprotein 32 family member E ANP32E	30.7	3.6	362.7 (M:362.7)	7	29.5	40.54
Q13162 PRDX4	Peroxiredoxin-4	30.5	5.8	190.4 (M:190.4)	4	15.9	56.56
P27707 DCK	Deoxycytidine kinase	30.5	5.0	118.3 (M:118.3)	3	15.0	52.14
Q9UBV8 PEF1	Peflin	30.4	6.1	137.0 (M:137.0)	3	12.3	18.58
P16152 CBR1	Carbonyl reductase [NADPH] 1	30.4	9.5	468.9 (M:468.9)	11	53.8	350.92
Q9UBW8 COPS7A	COP9 signalosome complex subunit 7a COPS7A	30.3	9.2	126.2 (M:126.2)	3	15.3	341.13
O75489 NDUFS3	NADH dehydrogenase [ubiquinone] iron-sulfur protein 3, mitochondrial	30.2	7.8	311.5 (M:311.5)	8	38.3	40.77
Q9NQ88 TIGAR	Fructose-2,6-bisphosphatase TIGAR	30.0	8.9	148.4 (M:148.4)	2	10.4	83.15
P21964 COMT	Catechol O-methyltransferase	30.0	5.2	170.9 (M:170.9)	3	17.3	18.32
Q9Y680 FKBP7	Peptidyl-prolyl cis-trans isomerase FKBP7	30.0	6.1	121.0 (M:121.0)	2	8.9	50.97
Q15691 MAPRE1	Microtubule-associated protein RP/EB family member 1 MAPRE1	30.0	4.9	146.9 (M:146.9)	3	14.2	40.98
P62424 RPL7A	60S ribosomal protein L7a	30.0	11.3	200.6 (M:200.6)	4	13.5	37.64
P01911 HLA-DRB1	HLA class II histocompatibility antigen, DRB1-15 beta chain	29.9	8.9	147.5 (M:147.5)	4	18.0	50.20
P61247 RPS3A	40S ribosomal protein S3a	29.9	10.4	247.6 (M:247.6)	5	21.2	33.37
Q8WXX5 DNAJC9	DnaJ homolog subfamily C member 9	29.9	5.5	138.8 (M:138.8)	3	13.5	37.34
P35232 PHB	Prohibitin	29.8	5.5	631.2 (M:631.2)	12	62.5	32.54
Q14847 LASP1	LIM and SH3 domain protein 1	29.7	6.7	171.5 (M:171.5)	4	17.6	60.71
Q9Y5M8 SRPRB	Signal recognition particle receptor subunit beta	29.7	9.9	176.1 (M:176.1)	3	16.2	44.56
Q9H9Q2 COPS7B	COP9 signalosome complex subunit 7b	29.6	5.8	92.5 (M:92.5)	2	11.4	57.61
P62701 RPS4X	40S ribosomal protein S4, X isoform	29.6	10.8	327.3 (M:327.3)	6	27.8	52.37
P40261 NNMT	Nicotinamide N-methyltransferase	29.6	5.5	221.4 (M:221.4)	5	29.5	56.94
P25786 PSMA1	Proteasome subunit alpha type-1	29.5	6.2	155.2 (M:155.2)	3	14.4	81.35
P61289 PSME3	Proteasome activator complex subunit 3	29.5	5.6	314.0 (M:314.0)	7	35.0	60.74
P25789 PSMA4	Proteasome subunit alpha type-4	29.5	8.7	89.9 (M:89.9)	2	6.9	35.00
P18124 RPL7	60S ribosomal protein L7	29.2	11.1	125.1 (M:125.1)	3	15.7	35.38
P62258 YWHAE	14-3-3 protein epsilon	29.2	4.5	493.3 (M:493.3)	9	32.9	41.65
O75822 EIF3J	Eukaryotic translation initiation factor 3 subunit J	29.0	4.6	118.2 (M:118.2)	3	14.0	33.14
P50402 EMD	Emerin	29.0	5.2	238.0 (M:238.0)	4	22.4	66.54
P30040 ERP29	Endoplasmic reticulum resident protein 29	29.0	7.5	348.9 (M:348.9)	7	28.4	50.50
O95721 SNAP29	Synaptosomal-associated protein 29	29.0	5.5	72.2 (M:72.2)	2	8.5	36.17
P24539 ATP5F1	ATP synthase F(0) complex subunit B1, mitochondrial ATP5F1	28.9	9.8	58.7 (M:58.7)	2	10.2	30.07
P12004 PCNA	Proliferating cell nuclear antigen	28.8	4.4	357.1 (M:357.1)	8	37.2	49.69
P18669 PGAM1	Phosphoglycerate mutase 1	28.8	6.8	405.3 (M:405.3)	7	35.4	37.55
Q92688 ANP32B	Acidic leucine-rich nuclear phosphoprotein 32 family member B	28.8	3.8	472.6 (M:472.6)	9	31.1	29.87
Q9Y696 CLIC4	Chloride intracellular channel protein 4	28.8	5.3	253.1 (M:253.1)	5	22.9	42.54
P62753 RPS6	40S ribosomal protein S6	28.7	11.5	115.5 (M:115.5)	4	18.9	497.36
Q06323 PSME1	Proteasome activator complex subunit 1	28.7	5.7	511.1 (M:511.1)	8	36.1	34.63
P39687 ANP32A	Acidic leucine-rich nuclear phosphoprotein 32 family member A	28.6	3.8	268.1 (M:268.1)	4	19.3	11.67
P67936 TPM4	Tropomyosin alpha-4 chain	28.5	4.5	669.4 (M:669.4)	11	31.0	31.76
P28074 PSMB5	Proteasome subunit beta type-5	28.5	6.5	119.9 (M:119.9)	2	11.0	57.87
P25788 PSMA3	Proteasome subunit alpha type-3	28.4	5.1	101.7 (M:101.7)	2	8.6	25.83
P09661 SNRPA1	U2 small nuclear ribonucleoprotein A'	28.4	9.4	233.2 (M:233.2)	4	20.0	57.24
P04632 CAPNS1	Calpain small subunit 1	28.3	4.9	448.2 (M:448.2)	8	37.7	60.85
Q8N120 KRTHB1	Protein canopy homolog 4	28.3	4.4	55.9 (M:55.9)	2	9.3	20.89
P61981 YWHAG	14-3-3 protein gamma	28.3	4.7	441.3 (M:441.3)	8	43.7	40.36
Q5RKV6 EXOSC6	Exosome complex component MTR3	28.2	6.0	122.5 (M:122.5)	2	14.7	72.71
Q04917 YWHAH	14-3-3 protein eta	28.2	4.6	693.3 (M:693.3)	10	50.8	42.87
O60499 STX10	Syntaxin-10	28.1	4.7	138.4 (M:138.4)	2	10.8	45.82
P31946 YWHAB	14-3-3 protein beta/alpha	28.1	4.6	675.4 (M:675.4)	10	52.4	46.60
O15305 PMM2	Phosphomannomutase 2	28.1	6.4	106.0 (M:106.0)	2	9.3	50.56
Q9Y224 C14orf166	UPF0568 protein C14orf166	28.1	6.2	305.5 (M:305.5)	6	34.4	31.16
P51572 BCAP31	B-cell receptor-associated protein 31	28.0	9.1	74.4 (M:74.4)	2	11.4	3.39
Q9H446 RWDD1	RWD domain-containing protein 1	27.9	3.9	62.9 (M:62.9)	2	7.4	166.91
O14818 PSMA7	Proteasome subunit alpha type-7	27.9	9.3	191.0 (M:191.0)	4	21.8	47.78
O95571 ETHE1	Persulfide dioxygenase ETHE1, mitochondrial	27.9	6.4	186.4 (M:186.4)	4	20.1	25.85
P38117 ETFB	Electron transfer flavoprotein subunit beta	27.8	9.2	257.2 (M:257.2)	6	27.8	54.69
P27348 YWHAQ	14-3-3 protein theta	27.7	4.5	758.1 (M:758.1)	10	46.1	40.22
Q07955 SRSF1	Serine/arginine-rich splicing factor 1	27.7	10.8	421.6 (M:421.6)	9	35.9	43.96
P63104 YWHAZ	14-3-3 protein zeta/delta	27.7	4.6	723.9 (M:723.9)	10	42.9	31.55
P30048 PRDX3	Thioredoxin-dependent peroxide reductase, mitochondrial	27.7	8.9	110.6 (M:110.6)	2	10.2	52.97
Q9NX40 OCIAD1	OCIA domain-containing protein 1	27.6	7.8	131.7 (M:131.7)	2	9.8	79.04
Q9H2J4 PDCL3	Phosducin-like protein 3	27.6	4.6	71.5 (M:71.5)	2	9.6	77.28
P78417 GSTO1	Glutathione S-transferase omega-1	27.5	6.3	214.2 (M:214.2)	4	18.7	36.57
O95336 PGLS	6-phosphogluconolactonase	27.5	5.7	288.2 (M:288.2)	5	24.8	35.99
Q9UL46 PSME2	Proteasome activator complex subunit 2	27.4	5.4	566.1 (M:566.1)	11	54.0	44.94
Q16629 SRSF7	Serine/arginine-rich splicing factor 7	27.4	12.4	117.2 (M:117.2)	4	18.5	61.65
P60900 PSMA6	Proteasome subunit alpha type-6	27.4	6.4	242.0 (M:242.0)	5	25.2	40.83
Q15056 EIF4H	Eukaryotic translation initiation factor 4H	27.4	7.5	280.4 (M:280.4)	4	17.7	20.35
Q99426 TBCB	Tubulin-folding cofactor B	27.3	4.9	160.8 (M:160.8)	4	15.6	538.72
P54821 PRRX1	Paired mesoderm homeobox protein 1	27.3	9.9	109.2 (M:109.2)	2	10.6	37.64
Q9BVK6 TMED9	Transmembrane emp24 domain-containing protein 9	27.3	8.9	86.2 (M:86.2)	2	7.7	66.64
O95292 VAPB	Vesicle-associated membrane protein-associated protein B/C	27.2	7.7	289.3 (M:289.3)	5	22.6	40.91
P09496 CLTA	Clathrin light chain A	27.1	4.3	140.1 (M:140.1)	4	13.3	20.86
O00299 CLIC1	Chloride intracellular channel protein 1	26.9	4.9	472.0 (M:472.0)	7	40.7	34.70
Q86V81 ALYREF	THO complex subunit 4	26.9	11.6	161.8 (M:161.8)	2	11.3	77.11
P51858 HDGF	Hepatoma-derived growth factor	26.8	4.6	207.3 (M:207.3)	6	32.9	47.09
P23396 RPS3	EF-hand domain-containing protein D2	26.7	5.0	195.2 (M:195.2)	4	17.9	92.22
Q96C19 EFHD2	40S ribosomal protein S3	26.7	10.3	361.2 (M:361.2)	7	32.1	24.24
P54819 AK2	Adenylate kinase 2, mitochondrial	26.5	8.9	305.8 (M:305.8)	8	33.9	35.77
P28066 PSMA5	Proteasome subunit alpha type-5	26.4	4.6	266.1 (M:266.1)	5	22.8	189.68
Q13907 IDI1	Isopentenyl-diphosphate Delta-isomerase 1	26.3	5.9	241.3 (M:241.3)	5	31.7	31.01
A6NL28 TMPL3	Putative tropomyosin alpha-3 chain-like protein	26.3	4.3	187.4 (M:187.4)	2	10.3	43.54
Q9HB71 CACYBP	Calcyclin-binding protein	26.2	9.0	105.6 (M:105.6)	3	11.8	19.99
O43809 NUDT21	Cleavage and polyadenylation specificity factor subunit 5	26.2	9.4	195.9 (M:195.9)	4	18.5	260.40
Q15631 TSN	Translin	26.2	6.0	105.1 (M:105.1)	2	13.2	44.55
P15374 UCHL3	Ubiquitin carboxyl-terminal hydrolase isozyme L3	26.2	4.7	199.2 (M:199.2)	5	22.6	377.39
Q9NX63 CHCHD3	Coiled-coil-helix-coiled-coil-helix domain-containing protein 3, mitochondrial	26.1	9.3	253.8 (M:253.8)	4	21.6	52.40
P17931 LGALS3	Galectin-3	26.1	9.1	211.6 (M:211.6)	5	20.4	136.35
P36543 ATP6V1E1	V-type proton ATPase subunit E 1	26.1	8.8	76.4 (M:76.4)	2	10.2	76.69
Q9BVG4 PBDC1	Protein PBDC1	26.0	4.6	85.2 (M:85.2)	2	10.7	38.24
P25787 PSMA2	Proteasome subunit alpha type-2	25.9	7.7	146.6 (M:146.6)	4	27.8	36.50
Q96CT7 CCDC124	Coiled-coil domain-containing protein 124	25.8	10.0	91.4 (M:91.4)	3	18.4	215.77
P28161 GSTM2	Glutathione S-transferase Mu 2	25.7	6.0	248.9 (M:248.9)	5	31.7	395.87
Q15102 PAFAH1B3	Platelet-activating factor acetylhydrolase IB subunit gamma	25.7	6.4	101.8 (M:101.8)	2	11.3	28.73
P09488 GSTM1	Glutathione S-transferase Mu 1	25.7	6.3	252.7 (M:252.7)	5	29.8	45.24
Q9HD15 SRA1	Steroid receptor RNA activator 1	25.7	6.7	78.1 (M:78.1)	2	10.2	40.07
Q9UIJ7 AK3	GTP:AMP phosphotransferase AK3, mitochondrial	25.5	9.5	329.1 (M:329.1)	6	33.5	35.64
Q01130 SRSF2	Serine/arginine-rich splicing factor 2	25.5	12.4	86.7 (M:86.7)	2	6.8	23.87
P28161 GSTM2	Glutathione S-transferase Mu 2	25.5	5.5	223.3 (M:223.3)	4	26.1	28.18
Q9UM22 EPDR1	Mammalian ependymin-related protein 1	25.4	7.1	129.7 (M:129.7)	3	13.4	37.91
Q9UK41 VPS28	Vacuolar protein sorting-associated protein 28 homolog	25.4	5.2	80.2 (M:80.2)	2	13.1	433.41
P28072 PSMB6	Proteasome subunit beta type-6	25.3	4.7	62.8 (M:62.8)	2	8.8	38.41
P62993 GRB2	Growth factor receptor-bound protein 2	25.2	5.9	82.7 (M:82.7)	2	8.8	69.95
Q13445 TMED1	Transmembrane emp24 domain-containing protein 1	25.2	4.2	89.0 (M:89.0)	2	9.7	21.04
Q00688 FKBP3	Peptidyl-prolyl cis-trans isomerase FKBP3	25.2	9.8	192.6 (M:192.6)	4	18.3	60.41
P06730 EIF4E	Eukaryotic translation initiation factor 4E	25.1	5.8	194.8 (M:194.8)	5	21.2	75.88
Q9UBQ5 EIF3K	Eukaryotic translation initiation factor 3 subunit K	25.0	4.7	138.9 (M:138.9)	3	18.8	51.22
P30041 PRDX6	Peroxiredoxin-6	25.0	6.0	620.0 (M:620.0)	11	64.3	53.91
P78330 PSPH	Phosphoserine phosphatase	25.0	5.4	82.3 (M:82.3)	2	10.7	476.83
P09429 HMGB1	High mobility group protein B1	24.9	5.5	216.5 (M:216.5)	4	26.5	44.06
P46776 RPL27A	Ras-related protein Rab-27A	24.9	4.9	69.4 (M:69.4)	2	8.6	87.62
Q9H444 CHMP4B	Charged multivesicular body protein 4b	24.9	4.6	77.8 (M:77.8)	2	11.2	52.60
Q6P587 FAHD1	Acylpyruvase FAHD1, mitochondrial	24.8	7.8	74.5 (M:74.5)	2	13.4	42.82
P09936 UCHL1	Ubiquitin carboxyl-terminal hydrolase isozyme L1	24.8	5.2	332.0 (M:332.0)	7	40.8	29.82
P24534 EEF1B2	Elongation factor 1-beta	24.7	4.3	334.4 (M:334.4)	4	25.3	361.33
P04179 SOD2	Superoxide dismutase [Mn], mitochondrial	24.7	9.1	199.5 (M:199.5)	4	22.1	42.29
Q9BUL8 PDCD10	Programmed cell death protein 10	24.7	8.8	185.2 (M:185.2)	4	20.3	27.94
O00233 PSMD9	26S proteasome non-ATPase regulatory subunit 9	24.7	6.5	99.0 (M:99.0)	2	8.5	36.49
P22061 PCMT1	Protein-L-isoaspartate(D-aspartate) O-methyltransferase	24.6	6.9	147.5 (M:147.5)	3	16.3	28.99
O00194 RAB27B	Ras-related protein Rab-27B	24.6	5.2	99.9 (M:99.9)	2	11.9	89.50
O75396 SEC22B	Vesicle-trafficking protein SEC22b	24.6	6.5	142.6 (M:142.6)	3	15.8	29.66
P00492 HPRT1	Hypoxanthine-guanine phosphoribosyltransferase	24.6	6.2	307.6 (M:307.6)	6	44.0	42.90
Q15907 RAB11B	Ras-related protein Rab-11B	24.5	5.6	285.6 (M:285.6)	5	29.4	65.68
P62826 RAN	GTP-binding nuclear protein Ran	24.4	7.8	257.2 (M:257.2)	5	27.3	57.67
O60936 NOL3	Nucleolar protein 3	24.3	12.2	110.4 (M:110.4)	2	17.4	48.11
P26373 RPL13	60S ribosomal protein L13	24.2	12.2	151.4 (M:151.4)	5	24.2	79.35
P82979 SARNP	40S ribosomal protein S8	24.2	11.0	315.3 (M:315.3)	8	39.9	44.53
P61313 RPL15	60S ribosomal protein L15	24.1	12.2	174.6 (M:174.6)	3	16.2	63.41
P61106 RAB14	Ras-related protein Rab-14	23.9	5.8	158.7 (M:158.7)	3	19.1	35.94
Q16763 UBE2S	Ubiquitin-conjugating enzyme E2 S	23.8	9.3	100.3 (M:100.3)	2	11.7	39.66
P23919 DTYMK	Thymidylate kinase	23.8	9.3	86.9 (M:86.9)	2	9.4	667.89
O15173 PGRMC2	Membrane-associated progesterone receptor component 2	23.8	4.6	302.0 (M:302.0)	4	22.4	61.01
P23284 PPIB	Peptidyl-prolyl cis-trans isomerase B	23.7	9.9	192.7 (M:192.7)	3	15.7	394.36
P82979 SARNP	SAP domain-containing ribonucleoprotein	23.7	6.1	235.8 (M:235.8)	4	22.9	37.87
P61019 RAB2A	Ras-related protein Rab-2A	23.5	6.1	163.2 (M:163.2)	3	19.8	284.47
P51149 RAB7A	Ras-related protein Rab-7a	23.5	7.2	269.8 (M:269.8)	7	45.9	32.00
P51148 RAB5C	Ras-related protein Rab-5C	23.5	9.5	130.0 (M:130.0)	2	10.6	56.76
P84098 RPL19	60S ribosomal protein L19	23.5	12.1	172.6 (M:172.6)	2	13.3	43.51
P50914 RPL14	60S ribosomal protein L14	23.4	11.6	116.7 (M:116.7)	2	10.7	29.86
P09211 GSTP1	Glutathione S-transferase P	23.3	5.3	534.1 (M:534.1)	9	60.5	36.39
P43487 RANBP1	Ran-specific GTPase-activating protein	23.3	5.1	192.3 (M:192.3)	4	26.9	193.63
P48047 ATP5O	ATP synthase subunit O, mitochondrial	23.3	10.5	111.1 (M:111.1)	3	17.8	42.32
P52565 ARHGDIA	Rho GDP-dissociation inhibitor 1	23.2	4.9	117.8 (M:117.8)	2	15.2	43.78
P49720 PSMB3	Proteasome subunit beta type-3	22.9	6.2	108.4 (M:108.4)	3	20.0	59.65
P46782 RPS5	40S ribosomal protein S5	22.9	10.4	149.6 (M:149.6)	4	27.5	284.23
Q9Y5Z4 HEBP2	Heme-binding protein 2	22.9	4.4	195.6 (M:195.6)	3	19.5	60.68
P49721 PSMB2	Proteasome subunit beta type-2	22.8	6.6	159.1 (M:159.1)	2	12.9	65.39
P04792 HSPB1	Heat shock protein beta-1	22.8	6.0	450.7 (M:450.7)	10	46.8	58.09
P61758 VBP1	Prefoldin subunit 3	22.6	7.5	60.1 (M:60.1)	2	11.2	20.69
Q9BRP8 WIBG	Partner of Y14 and mago	22.6	9.9	70.1 (M:70.1)	2	15.7	86.50
P46781 RPS9	40S ribosomal protein S9	22.6	11.2	104.0 (M:104.0)	3	11.9	118.23
Q9NP77 SSU72	RNA polymerase II subunit A C-terminal domain phosphatase SSU72	22.6	5.0	110.1 (M:110.1)	2	12.4	62.94
P61026 RAB10	Ras-related protein Rab-10	22.5	9.4	171.6 (M:171.6)	3	16.5	44.92
P61086 UBE2K	Ubiquitin-conjugating enzyme E2 K	22.4	5.2	99.6 (M:99.6)	2	13.5	49.77
P37802 TAGLN2	Transgelin-2	22.4	9.3	280.2 (M:280.2)	6	36.7	33.49
Q14919 DRAP1	Dr1-associated corepressor	22.3	4.9	113.7 (M:113.7)	2	11.7	117.96
O43399 TPD52L2	Tumor protein D54	22.2	5.1	560.1 (M:560.1)	10	52.9	104.92
P61106 RAB14	Ras-related protein Rab-14	22.2	5.4	224.0 (M:224.0)	4	28.4	43.97
P62081 RPS7	40S ribosomal protein S7	22.1	10.6	90.1 (M:90.1)	2	11.9	39.22
Q06830 PRDX1	Peroxiredoxin-1	22.1	9.2	245.0 (M:245.0)	6	27.6	37.20
O43583 DENR	Density-regulated protein	22.1	5.1	209.8 (M:209.8)	4	18.7	35.96
P30044 PRDX5	Peroxiredoxin-5, mitochondrial	22.1	9.9	78.4 (M:78.4)	2	13.6	65.27
P08134 RHOC	Rho-related GTP-binding protein RhoC	22.0	6.2	254.3 (M:254.3)	4	25.4	62.54
P32119 PRDX2	Peroxiredoxin-2	21.9	5.6	182.8 (M:182.8)	5	23.7	456.64
P32969 RPL9	60S ribosomal protein L9	21.8	10.5	104.8 (M:104.8)	3	22.4	32.55
O00264 PGRMC1	Membrane-associated progesterone receptor component 1	21.7	4.4	289.5 (M:289.5)	5	32.8	47.57
Q07020 RPL18	60S ribosomal protein L18	21.6	12.3	157.6 (M:157.6)	3	16.5	25.52
P15153 RAC2	Ras-related C3 botulinum toxin substrate 2	21.4	8.9	76.3 (M:76.3)	2	9.9	622.46
P18621 RPL17	60S ribosomal protein L17	21.4	10.9	81.2 (M:81.2)	2	13.0	46.50
P16403 HIST1H1C	Histone H1.2	21.4	11.4	117.5 (M:117.5)	2	11.3	37.25
P30086 PEBP1	Phosphatidylethanolamine-binding protein 1	21.0	7.8	370.2 (M:370.2)	6	44.9	26.88
P62834 RAP1A	Ras-related protein Rap-1A	21.0	7.2	153.7 (M:153.7)	3	19.0	42.55
P61081 UBE2M	NEDD8-conjugating enzyme Ubc12	20.9	8.8	85.8 (M:85.8)	2	14.8	33.09
Q02543 RPL18A	60S ribosomal protein L18a	20.7	11.7	154.2 (M:154.2)	3	19.3	102.27
Q13442 PDAP1	28 kDa heat- and acid-stable phosphoprotein	20.6	9.4	145.0 (M:145.0)	3	21.5	63.44
P61204 ARF3	ADP-ribosylation factor 3	20.6	7.7	147.1 (M:147.1)	3	21.5	55.34
P21291 CSRP1	Cysteine and glycine-rich protein 1	20.6	10.0	64.5 (M:64.5)	2	19.2	36.40
P18085 ARF4	ADP-ribosylation factor 4	20.5	7.5	134.5 (M:134.5)	3	18.9	36.16
P62913 RPL11	60S ribosomal protein L11	20.2	10.3	155.8 (M:155.8)	3	20.2	59.05
Q99497 PARK7	Protein DJ-1	19.9	6.4	188.9 (M:188.9)	6	48.7	25.68
O14950 MYL12B	Myosin regulatory light chain 12B	19.8	4.5	93.3 (M:93.3)	2	12.2	29.41
P59998 ARPC4	Actin-related protein 2/3 complex subunit 4	19.7	9.4	64.3 (M:64.3)	2	11.3	96.04
Q15185 PTGES3	Prostaglandin E synthase 3	18.7	4.2	137.1 (M:137.1)	2	15.6	12.00
P23528 CFL1	Cofilin-1	18.5	9.1	197.0 (M:197.0)	4	37.3	34.21
Q9NWV4 C1orf123	UPF0587 protein C1orf123	18.0	4.8	83.0 (M:83.0)	2	19.4	33.64
P62937 PPIA	Peptidyl-prolyl cis-trans isomerase A	18.0	9.0	245.4 (M:245.4)	4	28.5	55.94
P30050 RPL12	60S ribosomal protein L12	17.8	10.3	192.3 (M:192.3)	3	24.2	55.39
P62269 RPS18	40S ribosomal protein S18	17.7	11.5	68.6 (M:68.6)	2	13.2	50.80
P62750 RPL23A	60S ribosomal protein L23a	17.7	10.9	63.0 (M:63.0)	2	13.5	45.54
Q04941 PLP2	Proteolipid protein 2	16.7	7.7	90.8 (M:90.8)	2	18.4	551.68
O14880 MGST3	Microsomal glutathione S-transferase 3	16.5	10.1	78.1 (M:78.1)	2	17.8	96.26
P62263 RPS14	40S ribosomal protein S14	16.3	10.9	84.5 (M:84.5)	2	15.9	58.70
P07737 PFN1	Profilin-1	15.0	9.4	225.5 (M:225.5)	5	41.4	300.41
P35268 RPL22	60S ribosomal protein L22	14.8	9.7	213.6 (M:213.6)	3	30.5	53.63
P62899 RPL31	60S ribosomal protein L31	14.5	11.0	56.5 (M:56.5)	2	18.4	696.66
UPN933 Unstressed Cells, Replicate #2
Accession Gene Name	Protein	MW [kDa]	pI	Score	#Peptides	SC [%]	RMS90 [ppm]
Q09666 AHNAK	Neuroblast differentiation-associated protein AHNAK	628.7	5.7	4148.2 (M:4148.2)	79	19.5	48.30
Q8IVF2 AHNAK2	Protein AHNAK2	616.2	5.1	1015.5 (M:1015.5)	18	4.4	42.35
Q14204 DYNC1H1	Cytoplasmic dynein 1 heavy chain 1	532.1	6.0	1618.3 (M:1618.3)	35	10.4	42.62
Q15149 PLEC	Plectin	531.5	5.7	2726.3 (M:2726.3)	57	15.4	44.63
P78527 PRKDC	DNA-dependent protein kinase catalytic subunit	468.8	6.8	786.2 (M:786.2)	17	5.5	56.39
P12111 COL6A3	Collagen alpha-3(VI) chain	343.5	6.3	214.8 (M:214.8)	4	1.8	49.77
P78559 MAP1A	Microtubule-associated protein 1A	305.3	4.7	251.0 (M:251.0)	5	2.5	58.75
Q92616 GCN1	Translational activator GCN1	292.6	7.6	191.4 (M:191.4)	4	2.7	28.56
Q14315 FLNC	Filamin-C	290.8	5.6	1998.4 (M:1998.4)	32	16.2	45.64
Q13813 SPTAN1	Spectrin alpha chain, non-erythrocytic 1	284.4	5.1	1631.5 (M:1631.5)	32	17.0	40.18
P21333 FLNA	Filamin-A	280.6	5.7	3479.7 (M:3479.7)	63	34.8	40.49
O75369 FLNB	Filamin-B	278.0	5.4	1136.0 (M:1136.0)	23	12.3	46.19
Q01082 SPTBN1	Spectrin beta chain, non-erythrocytic 1	274.4	5.3	995.5 (M:995.5)	20	10.8	43.35
P11717 IGF2R	Cation-independent mannose-6-phosphate receptor	274.2	5.6	113.9 (M:113.9)	3	1.4	376.91
P49327 FASN	Fatty acid synthase	273.3	6.0	1200.7 (M:1200.7)	25	15.1	44.10
P46821 MAP1B	Microtubule-associated protein 1B	270.5	4.6	673.2 (M:673.2)	12	7.2	66.45
Q9Y490 TLN1	Talin-1	269.6	5.7	2058.9 (M:2058.9)	45	26.6	42.66
P12270 TPR	Nucleoprotein TPR	267.1	4.8	281.3 (M:281.3)	7	4.7	44.93
P02751 FN1	Fibronectin	262.5	5.4	167.5 (M:167.5)	4	2.8	148.30
Q14980 NUMA1	Nuclear mitotic apparatus protein 1	238.1	5.5	86.2 (M:86.2)	2	1.1	66.68
Q9NZM1 MYOF	Myoferlin	234.6	5.8	182.0 (M:182.0)	3	1.9	57.37
P35579 MYH9	Myosin-9	226.4	5.4	2012.4 (M:2012.4)	35	23.7	42.51
P49750 YLPM1	YLP motif-containing protein 1	219.8	6.1	72.2 (M:72.2)	2	1.8	466.29
Q00610 CLTC	Clathrin heavy chain 1	191.5	5.4	1260.2 (M:1260.2)	27	20.4	33.72
Q02952 AKAP12	A-kinase anchor protein 12	191.4	4.2	331.8 (M:331.8)	7	5.6	64.17
P46940 IQGAP1	Ras GTPase-activating-like protein IQGAP1	189.1	6.1	522.6 (M:522.6)	14	12.7	47.65
Q9Y4K1 AIM1	Absent in melanoma 1 protein	188.6	5.5	118.5 (M:118.5)	2	1.8	519.18
Q9C0C2 TNKS1BP1	182 kDa tankyrase-1-binding protein	181.7	4.6	406.2 (M:406.2)	9	7.9	49.99
P11047 LAMC1	Laminin subunit gamma-1	177.5	4.9	198.6 (M:198.6)	3	2.7	363.51
Q9NYU2 UGGT1	Eukaryotic translation initiation factor 4 gamma 1	175.4	5.1	515.2 (M:515.2)	10	9.1	41.20
Q5SW79 CEP170	Centrosomal protein of 170 kDa	175.2	6.7	168.1 (M:168.1)	3	2.5	80.31
Q08378 GOLGA3	Golgin subfamily A member 3	167.3	5.2	151.7 (M:151.7)	3	2.2	57.82
Q14152 EIF3A	Eukaryotic translation initiation factor 3 subunit A	166.5	6.4	647.6 (M:647.6)	15	13.2	48.81
Q15075 EEA1	Early endosome antigen 1	162.4	5.4	152.4 (M:152.4)	4	3.6	37.45
P30622 CLIP1	CAP-Gly domain-containing linker protein 1	162.1	5.2	200.3 (M:200.3)	4	3.8	65.24
P42704 LRPPRC	Leucine-rich PPR motif-containing protein, mitochondrial	157.8	5.8	648.8 (M:648.8)	14	14.3	44.48
Q15021 NCAPD2	Condensin complex subunit 1	157.1	6.2	148.0 (M:148.0)	3	3.1	82.65
Q86UP2 KTN1	Kinectin	156.2	5.4	426.2 (M:426.2)	9	7.5	348.17
Q9P2E9 RRBP1	Ribosome-binding protein 1	152.4	9.3	553.7 (M:553.7)	10	10.6	52.97
O75533 SF3B1	Splicing factor 3B subunit 1	145.7	6.7	102.2 (M:102.2)	3	3.0	53.03
O15067 PFAS	Phosphoribosylformylglycinamidine synthase	144.6	5.4	171.8 (M:171.8)	4	4.3	582.22
P41252 IARS	Isoleucine--tRNA ligase, cytoplasmic	144.4	5.8	156.3 (M:156.3)	3	2.7	16.67
Q9H2G2 SLK	STE20-like serine/threonine-protein kinase	142.6	4.9	128.2 (M:128.2)	3	2.9	640.05
Q00341 HDLBP	Vigilin	141.4	6.4	295.4 (M:295.4)	5	5.6	62.25
O60610 DIAPH1	Protein diaphanous homolog 1	141.3	5.2	207.7 (M:207.7)	4	4.2	36.07
Q08211 DHX9	ATP-dependent RNA helicase A	140.9	6.4	121.5 (M:121.5)	3	2.8	566.77
P26640 VARS	Valine--tRNA ligase	140.4	8.4	78.0 (M:78.0)	2	2.5	62.27
Q86VP6 CAND1	Cullin-associated NEDD8-dissociated protein 1	136.3	5.4	366.8 (M:366.8)	8	7.5	48.25
O94979 SEC31A	Protein transport protein Sec31A	132.9	6.4	160.6 (M:160.6)	3	2.5	57.25
Q9NQC3 RTN4	Reticulon-4	129.9	4.3	64.1 (M:64.1)	2	1.7	63.92
P18206 VCL	Vinculin	123.7	5.4	1533.6 (M:1533.6)	26	28.8	46.89
O00410 IPO5	Importin-5	123.5	4.7	867.7 (M:867.7)	18	25.3	46.63
O14980 XPO1	Exportin-1	123.3	5.7	282.8 (M:282.8)	5	6.5	47.52
O75044 SRGAP2	SLIT-ROBO Rho GTPase-activating protein 2	120.8	6.3	103.9 (M:103.9)	2	2.3	43.96
P53396 ACLY	ATP-citrate synthase	120.8	7.1	205.2 (M:205.2)	4	5.4	36.03
O95373 IPO7	Importin-7	119.4	4.6	342.1 (M:342.1)	9	11.8	51.63
Q8TEX9 IPO4	Importin-4	118.6	4.7	183.5 (M:183.5)	3	4.6	45.93
P53992 SEC24C	Protein transport protein Sec24C	118.2	6.8	73.5 (M:73.5)	2	2.5	39.66
A0AVT1 UBA6	Ubiquitin-like modifier-activating enzyme 6	117.9	5.7	126.2 (M:126.2)	3	3.2	23.64
P22314 UBA1	Ubiquitin-like modifier-activating enzyme 1	117.8	5.4	1036.9 (M:1036.9)	18	26.5	40.92
Q5JRX3 PITRM1	Presequence protease, mitochondrial	117.3	6.4	89.3 (M:89.3)	2	2.6	61.91
P08648 ITGA5	Integrin alpha-5	114.5	5.4	114.8 (M:114.8)	2	3.1	65.04
Q9NSE4 IARS2	Isoleucine--tRNA ligase, mitochondrial	113.7	6.9	70.4 (M:70.4)	2	2.3	57.10
P09874 PARP1	Poly [ADP-ribose] polymerase 1	113.0	9.6	102.3 (M:102.3)	2	2.8	28.37
P05023 ATP1A1	Sodium/potassium-transporting ATPase subunit alpha-1	112.8	5.2	70.3 (M:70.3)	2	2.7	132.11
Q9Y4L1 HYOU1	Hypoxia up-regulated protein 1	111.3	5.0	114.8 (M:114.8)	2	2.8	24.56
P55060 CSE1L	Exportin-2	110.3	5.4	418.8 (M:418.8)	7	9.6	31.95
O43592 XPOT	Exportin-T	109.9	5.1	101.0 (M:101.0)	3	4.0	58.33
P33176 KIF5B	Kinesin-1 heavy chain	109.6	6.1	376.6 (M:376.6)	7	8.7	60.16
O60282 KIF5C	Kinesin heavy chain isoform 5C	109.4	5.8	220.8 (M:220.8)	5	6.4	372.10
P12110 COL6A2	Collagen alpha-2(VI) chain	108.5	5.8	72.5 (M:72.5)	2	2.8	42.86
P12109 COL6A1	Collagen alpha-1(VI) chain	108.5	5.1	118.7 (M:118.7)	2	3.1	33.78
O60716 CTNND1	Catenin delta-1	108.1	5.8	171.9 (M:171.9)	4	4.6	337.00
O60763 USO1	General vesicular transport factor p115	107.8	4.7	364.6 (M:364.6)	6	8.6	43.29
O94906 PRPF6	Pre-mRNA-processing factor 6	106.9	9.3	90.7 (M:90.7)	2	3.1	47.04
Q14697 GANAB	Neutral alpha-glucosidase AB	106.8	5.7	229.2 (M:229.2)	5	7.0	507.27
P49588 AARS	Alanine--tRNA ligase, cytoplasmic	106.7	5.2	622.4 (M:622.4)	12	16.0	35.22
P36776 LONP1	Lon protease homolog, mitochondrial	106.4	6.0	391.1 (M:391.1)	8	11.3	25.88
O43707 ACTN4	Alpha-actinin-4	104.8	5.2	1312.7 (M:1312.7)	22	31.1	46.18
P63010 AP2B1	AP-2 complex subunit beta	104.5	5.1	305.2 (M:305.2)	6	8.2	21.04
O94973 AP2A2	AP-2 complex subunit alpha-2	103.9	6.6	80.6 (M:80.6)	2	3.3	43.69
Q9BZQ8 FAM129A	Protein Niban	103.1	4.6	145.5 (M:145.5)	2	2.6	519.31
P12814 ACTN1	Alpha-actinin-1	103.0	5.1	1099.7 (M:1099.7)	18	26.8	40.31
Q8N163 CCAR2	Cell cycle and apoptosis regulator protein 2	102.8	5.0	177.1 (M:177.1)	3	5.4	53.29
P19367 HK1	Hexokinase-1	102.4	6.4	163.1 (M:163.1)	3	3.9	38.02
P52789 HK2	Hexokinase-2	102.3	5.7	129.8 (M:129.8)	3	4.3	21.70
P78344 EIF4G2	Eukaryotic translation initiation factor 4 gamma 2	102.3	6.8	284.0 (M:284.0)	7	10.6	52.10
Q92973 TNPO1	Transportin-1	102.3	4.7	207.6 (M:207.6)	4	6.5	43.97
Q7KZF4 SND1	Staphylococcal nuclease domain-containing protein 1	101.9	6.8	254.0 (M:254.0)	5	8.5	135.83
P11586 MTHFD1	C-1-tetrahydrofolate synthase, cytoplasmic	101.5	7.0	765.0 (M:765.0)	16	20.0	33.71
Q13435 SF3B2	Splicing factor 3B subunit 2	100.2	5.4	97.0 (M:97.0)	2	3.5	58.88
P35221 CTNNA1	Catenin alpha-1	100.0	5.9	213.5 (M:213.5)	4	6.4	40.57
Q14764 MVP	Major vault protein	99.3	5.2	382.5 (M:382.5)	9	13.3	39.31
P53814 SMTN	Smoothelin	99.0	10.0	98.1 (M:98.1)	2	4.1	70.97
P50570 DNM2	Dynamin-2	98.0	7.2	166.7 (M:166.7)	4	6.8	237.41
Q14974 KPNB1	Importin subunit beta-1	97.1	4.5	701.5 (M:701.5)	12	19.7	42.68
P11216 PYGB	Glycogen phosphorylase, brain form	96.6	6.4	296.5 (M:296.5)	4	6.8	541.31
P33991 MCM4	DNA replication licensing factor MCM4	96.5	6.3	281.3 (M:281.3)	6	9.2	217.39
Q8WUM4 PDCD6IP	Programmed cell death 6-interacting protein	96.0	6.1	222.8 (M:222.8)	4	5.6	46.95
P45974 USP5	Ubiquitin carboxyl-terminal hydrolase 5	95.7	4.8	207.9 (M:207.9)	4	5.9	75.04
Q12906 ILF3	Interleukin enhancer-binding factor 3	95.3	9.3	119.6 (M:119.6)	2	2.1	53.38
P13639 EEF2	Elongation factor 2	95.3	6.4	1176.1 (M:1176.1)	23	30.8	29.09
P43243 MATR3	Matrin-3	94.6	5.8	267.6 (M:267.6)	7	11.2	39.43
Q05682 CALD1	Caldesmon	93.2	5.5	317.5 (M:317.5)	5	9.2	57.73
Q14566 MCM6	DNA replication licensing factor MCM6	92.8	5.2	108.1 (M:108.1)	2	3.4	34.72
P11387 TOP1	Endoplasmin	92.4	4.6	1255.1 (M:1255.1)	22	33.4	26.89
Q99459 CDC5L	Cell division cycle 5-like protein	92.2	8.9	159.0 (M:159.0)	3	5.1	23.47
Q96QK1 VPS35	Vacuolar protein sorting-associated protein 35	91.6	5.2	235.9 (M:235.9)	4	8.2	66.37
P25205 MCM3	DNA replication licensing factor MCM3	90.9	5.4	121.5 (M:121.5)	3	5.3	33.67
P11387 TOP1	DNA topoisomerase 1	90.7	9.9	226.2 (M:226.2)	7	11.9	51.02
Q00839 HNRNPU	Heterogeneous nuclear ribonucleoprotein U	90.5	5.7	124.2 (M:124.2)	3	5.3	615.49
O43290 SART1	U4/U6.U5 tri-snRNP-associated protein 1	90.2	5.8	283.1 (M:283.1)	4	7.0	530.20
O94874 UFL1	E3 UFM1-protein ligase 1	89.5	6.3	69.4 (M:69.4)	2	2.8	565.04
P55072 VCP	Transitional endoplasmic reticulum ATPase	89.3	5.0	963.5 (M:963.5)	17	29.0	33.60
Q15459 SF3A1	Splicing factor 3A subunit 1	88.8	5.0	96.5 (M:96.5)	3	5.8	45.73
Q13263 TRIM28	Transcription intermediary factor 1-beta	88.5	5.4	458.7 (M:458.7)	8	14.3	37.41
P05556 ITGB1	Integrin beta-1	88.4	5.1	346.4 (M:346.4)	7	9.6	33.37
P05106 ITGB3	Integrin beta-3	87.0	5.0	150.6 (M:150.6)	3	5.1	20.14
Q08J23 NSUN2	tRNA (cytosine(34)-C(5))-methyltransferase	86.4	6.3	83.2 (M:83.2)	3	7.0	51.89
Q12797 ASPH	Aspartyl/asparaginyl beta-hydroxylase	85.8	4.8	448.6 (M:448.6)	9	17.4	33.80
P06396 GSN	Gelsolin	85.6	5.9	383.1 (M:383.1)	8	16.9	47.57
Q01813 PFKP	6-phosphofructokinase type C	85.5	8.5	266.6 (M:266.6)	5	9.7	279.06
P49589 CARS	Cysteine--tRNA ligase, cytoplasmic	85.4	6.3	324.2 (M:324.2)	6	9.0	68.58
Q99798 ACO2	Aconitate hydratase, mitochondrial	85.4	7.9	307.7 (M:307.7)	7	12.8	52.12
Q1KMD3 HNRNPUL2	Heterogeneous nuclear ribonucleoprotein U-like protein 2	85.1	4.7	67.5 (M:67.5)	2	4.7	511.13
P02786 TFRC	Transferrin receptor protein 1	84.8	6.2	83.6 (M:83.6)	2	3.2	367.92
O00469 PLOD2	Procollagen-lysine,2-oxoglutarate 5-dioxygenase 2	84.6	6.2	324.2 (M:324.2)	6	12.1	44.98
P07900 HSP90AA1	Heat shock protein HSP 90-alpha	84.6	4.8	1241.7 (M:1241.7)	22	29.6	50.55
Q96TA1 FAM129B	Niban-like protein 1	84.1	5.8	211.5 (M:211.5)	5	9.8	23.00
Q16891 IMMT	Mitochondrial inner membrane protein	83.6	6.1	112.6 (M:112.6)	3	3.8	22.24
Q02809 PLOD1	Procollagen-lysine,2-oxoglutarate 5-dioxygenase 1	83.5	6.5	79.5 (M:79.5)	2	3.6	617.79
Q32P28 P3H1	Prolyl 3-hydroxylase 1	83.3	4.9	68.2 (M:68.2)	2	3.1	577.41
O95202 LETM1	LETM1 and EF-hand domain-containing protein 1, mitochondrial	83.3	6.3	103.3 (M:103.3)	2	3.2	51.34
P08238 HSP90AB1	Heat shock protein HSP 90-beta	83.2	4.8	1166.9 (M:1166.9)	19	26.2	44.10
P41250 GARS	Glycine--tRNA ligase	83.1	6.7	134.0 (M:134.0)	3	4.9	16.50
Q86VS8 HOOK3	Protein Hook homolog 3	83.1	5.0	110.6 (M:110.6)	3	7.8	40.18
P13010 XRCC5	X-ray repair cross-complementing protein 5	82.7	5.5	153.0 (M:153.0)	5	11.5	62.52
Q9H1B7 IRF2BPL	Interferon regulatory factor 2-binding protein-like	82.6	9.6	126.8 (M:126.8)	3	6.3	78.27
Q8N9T8 KRI1	Protein KRI1 homolog	82.5	5.1	93.7 (M:93.7)	2	3.6	17.28
Q15003 NCAPH	Condensin complex subunit 2	82.5	4.8	86.4 (M:86.4)	2	3.1	617.57
Q9NY33 DPP3	Dipeptidyl peptidase 3	82.5	4.9	205.3 (M:205.3)	5	11.1	50.91
Q92499 DDX1	ATP-dependent RNA helicase	82.4	6.9	96.7 (M:96.7)	3	6.9	325.37
O00429 DNM1L	Dynamin-1-like protein	81.8	6.4	461.0 (M:461.0)	10	19.7	215.54
P16070 CD44	CD44 antigen	81.5	5.0	223.0 (M:223.0)	4	6.9	69.34
P33993 MCM7	DNA replication licensing factor	81.3	6.1	223.1 (M:223.1)	4	7.6	30.32
Q92615 LARP4B	La-related protein 4B	80.5	6.5	117.3 (M:117.3)	3	6.8	40.68
O95573 ACSL3	Long-chain-fatty-acid--CoA ligase 3	80.4	9.4	127.9 (M:127.9)	2	4.6	75.13
Q92541 RTF1	RNA polymerase-associated protein RTF1 homolog	80.3	8.9	62.7 (M:62.7)	2	3.2	35.12
Q92841 DDX17	Probable ATP-dependent RNA helicase DDX17	80.2	9.3	616.0 (M:616.0)	13	19.8	42.61
P17655 CAPN2	Calpain-2 catalytic subunit	79.9	4.7	567.8 (M:567.8)	10	23.9	33.97
P28331 NDUFS1	NADH-ubiquinone oxidoreductase 75 kDa subunit, mitochondrial	79.4	5.8	86.7 (M:86.7)	2	4.5	37.59
P52888 THOP1	Thimet oligopeptidase	78.8	5.7	92.8 (M:92.8)	3	6.4	63.83
P52272 HNRNPM	Heterogeneous nuclear ribonucleoprotein M	77.5	9.6	261.0 (M:261.0)	6	11.9	33.54
P02787 TF	Serotransferrin	77.0	7.0	235.9 (M:235.9)	5	8.7	54.42
O94808 GFPT2	Glutamine--fructose-6-phosphate aminotransferase [isomerizing] 2	76.9	7.3	319.8 (M:319.8)	5	10.3	46.33
P49915 GMPS	GMP synthase [glutamine-hydrolyzing]	76.7	6.4	88.9 (M:88.9)	2	3.5	582.03
P19338 NCL	Nucleolin	76.6	4.4	644.6 (M:644.6)	11	17.2	41.82
P23246 SFPQ	Splicing factor, proline- and glutamine-rich	76.1	9.9	134.3 (M:134.3)	3	4.8	49.74
P08133 ANXA6	Annexin A6	75.8	5.3	282.1 (M:282.1)	7	13.7	34.54
P54136 RARS	Arginine--tRNA ligase, cytoplasmic	75.3	6.3	185.7 (M:185.7)	4	7.3	65.76
Q15582 TGFBI	Transforming growth factor-beta-induced protein ig-h3	74.6	8.6	204.6 (M:204.6)	4	8.2	51.94
Q9UJS0 SLC25A13	Calcium-binding mitochondrial carrier protein Aralar2	74.1	9.4	76.9 (M:76.9)	2	3.9	513.72
P02545 LMNA	Prelamin-A/C	74.1	6.6	1800.2 (M:1800.2)	31	51.7	39.98
P38646 HSPA9	Stress-70 protein, mitochondrial	73.6	5.8	935.6 (M:935.6)	12	25.2	44.38
O00571 DDX3X	ATP-dependent RNA helicase DDX3X	73.2	6.8	353.4 (M:353.4)	8	15.1	112.20
Q92945 KHSRP	Far upstream element-binding protein 2	73.1	7.0	530.1 (M:530.1)	9	16.7	38.87
P13667 PDIA4	Protein disulfide-isomerase A4	72.9	4.8	297.2 (M:297.2)	8	17.8	27.17
Q8WVM8 SCFD1	Sec1 family domain-containing protein 1	72.3	5.9	79.1 (M:79.1)	2	4.7	475.44
P11021 HSPA5	78 kDa glucose-regulated protein	72.3	4.9	1340.4 (M:1340.4)	23	42.0	39.25
Q13409 DYNC1I2	Cytoplasmic dynein 1 intermediate chain 2	71.4	4.9	71.4 (M:71.4)	2	5.6	62.82
Q9NVI7 ATAD3A	ATPase family AAA domain-containing protein 3A	71.3	9.7	194.3 (M:194.3)	4	6.5	21.54
O43390 HNRNPR	Heterogeneous nuclear ribonucleoprotein R	70.9	8.8	224.7 (M:224.7)	5	8.8	46.97
P11142 HSPA8	Heat shock cognate 71 kDa protein	70.9	5.2	1534.1 (M:1534.1)	26	45.5	32.97
P13797 PLS3	Plastin-3	70.8	5.3	389.2 (M:389.2)	7	14.1	35.04
Q9UHB9 SRP68	Signal recognition particle subunit SRP68	70.7	9.4	149.2 (M:149.2)	3	5.3	746.74
P11940 PABPC1	Polyadenylate-binding protein 1	70.6	10.0	341.4 (M:341.4)	7	17.1	24.03
P08107 HSPA1A/B	Heat shock 70 kDa protein 1A/1B	70.0	5.4	562.2 (M:562.2)	7	12.6	29.45
P54652 HSPA2	Heat shock-related 70 kDa protein 2	70.0	5.4	629.9 (M:629.9)	11	17.2	36.16
P12956 XRCC6	X-ray repair cross-complementing protein 6	69.8	6.2	265.0 (M:265.0)	6	12.6	31.53
O60506 SYNCRIP	Heterogeneous nuclear ribonucleoprotein Q	69.6	9.1	293.8 (M:293.8)	8	16.9	32.28
Q96PK6 RBM14	RNA-binding protein 14	69.4	10.0	78.6 (M:78.6)	2	3.6	70.00
P15311 EZR	Ezrin	69.4	5.9	230.7 (M:230.7)	4	8.7	51.90
P02768 ALB	Serum albumin	69.3	5.9	206.3 (M:206.3)	5	7.1	57.64
P04844 RPN2	Dolichyl-diphosphooligosaccharide--protein glycosyltransferase subunit 2	69.2	5.4	92.6 (M:92.6)	3	8.7	43.60
P17844 DDX5	Probable ATP-dependent RNA helicase DDX5	69.1	9.7	408.1 (M:408.1)	10	18.2	22.98
Q9H0B6 KLC2	Kinesin light chain 2	68.9	6.8	98.4 (M:98.4)	3	5.1	65.51
P04843 RPN1	Dolichyl-diphosphooligosaccharide--protein glycosyltransferase subunit 1	68.5	5.9	173.0 (M:173.0)	3	6.4	40.85
Q01844 EWSR1	RNA-binding protein EWS	68.4	9.7	91.9 (M:91.9)	2	3.5	52.56
Q15642 TRIP10	Cdc42-interacting protein 4	68.3	5.4	215.1 (M:215.1)	4	8.8	29.40
Q8TAT6 NPLOC4	Nuclear protein localization protein 4 homolog	68.1	5.9	153.1 (M:153.1)	3	7.6	53.23
Q15046 KARS	Lysine--tRNA ligase	68.0	5.9	180.1 (M:180.1)	4	9.9	56.95
P08195 SLC3A2	4F2 cell-surface antigen heavy chain	68.0	4.7	267.6 (M:267.6)	6	15.1	54.65
P29401 TKT	Transketolase	67.8	8.5	389.3 (M:389.3)	9	23.1	65.40
P26038 MSN	Moesin	67.8	6.0	348.7 (M:348.7)	8	14.6	47.68
Q03252 LMNB2	Lamin-B2	67.6	5.2	467.2 (M:467.2)	13	22.2	43.29
P27824 CANX	Calnexin	67.5	4.3	628.2 (M:628.2)	10	19.9	42.41
Q96AE4 FUBP1	Far upstream element-binding protein 1	67.5	7.8	123.1 (M:123.1)	3	5.1	46.46
O94826 TOMM70A	Mitochondrial import receptor subunit TOM70	67.4	6.9	121.6 (M:121.6)	2	4.8	12.97
P61221 ABCE1	ATP-binding cassette sub-family E member 1	67.3	9.5	138.0 (M:138.0)	3	7.0	448.34
Q9Y262 EIF3L	Eukaryotic translation initiation factor 3 subunit L	66.7	5.9	93.3 (M:93.3)	2	4.6	634.97
P20700 LMNB1	Lamin-B1	66.4	5.0	494.3 (M:494.3)	8	15.5	40.70
O75083 WDR1	WD repeat-containing protein 1	66.2	6.2	132.3 (M:132.3)	2	4.0	427.98
Q9NSD9 FARSB	Phenylalanine--tRNA ligase beta subunit	66.1	6.4	198.2 (M:198.2)	4	7.1	70.49
P04264 KRT1	Keratin, type II cytoskeletal 1	66.0	8.8	69.4 (M:69.4)	2	3.4	102.03
Q07065 CKAP4	Cytoskeleton-associated protein 4	66.0	5.6	392.9 (M:392.9)	6	14.1	32.57
Q9UHD8 SEPT9	Septin-9	65.4	9.7	265.8 (M:265.8)	7	13.8	74.54
Q07866 KLC1	Kinesin light chain 1	65.3	5.8	189.4 (M:189.4)	6	12.7	45.61
P30153 PPP2R1A	Serine/threonine-protein phosphatase 2A 65 kDa regulatory subunit A alpha isoform PPP2R1A	65.3	4.9	367.6 (M:367.6)	9	18.5	51.27
P31939 ATIC	Bifunctional purine biosynthesis protein PURH	64.6	6.3	210.5 (M:210.5)	4	10.1	62.59
Q86UE4 MTDH	Protein LYRIC	63.8	9.8	198.8 (M:198.8)	4	9.6	246.25
O00425 IGF2BP3	Insulin-like growth factor 2 mRNA-binding protein 3	63.7	9.6	247.6 (M:247.6)	6	15.9	244.59
P46060 RANGAP1	Ran GTPase-activating protein 1	63.5	4.5	343.3 (M:343.3)	6	14.0	40.55
P21589 NT5E	5'-nucleotidase	63.3	6.6	66.7 (M:66.7)	2	4.9	57.41
P06744 GPI	Glucose-6-phosphate isomerase	63.1	9.1	241.1 (M:241.1)	4	9.1	43.21
P31948 STIP1	Stress-induced-phosphoprotein 1	62.6	6.4	334.5 (M:334.5)	6	13.1	29.83
Q16555 DPYSL2	Dihydropyrimidinase-related protein 2	62.3	5.9	468.5 (M:468.5)	10	23.3	42.92
Q9HA77 CARS2	Probable cysteine--tRNA ligase, mitochondrial	62.2	9.4	62.5 (M:62.5)	2	4.3	63.36
Q14195 DPYSL3	Dihydropyrimidinase-related protein 3	61.9	6.0	271.3 (M:271.3)	5	12.5	46.81
P40222 TXLNA	Alpha-taxilin	61.9	6.1	200.0 (M:200.0)	4	8.6	34.63
Q14247 CTTN	Src substrate cortactin	61.5	5.1	497.5 (M:497.5)	8	15.1	48.57
P36871 PGM1	Phosphoglucomutase-1	61.4	6.3	218.7 (M:218.7)	5	11.2	90.38
P00367 GLUD1	Glutamate dehydrogenase 1, mitochondrial	61.4	8.5	107.3 (M:107.3)	4	7.5	299.69
Q15942 ZYX	Zyxin	61.2	6.2	167.6 (M:167.6)	4	11.5	60.77
Q5SSJ5 HP1BP3	Heterochromatin protein 1-binding protein 3	61.2	10.2	109.9 (M:109.9)	2	3.4	44.85
P10809 HSPD1	60 kDa heat shock protein, mitochondrial	61.0	5.6	1222.1 (M:1222.1)	20	48.0	36.21
P13674 P4HA1	Prolyl 4-hydroxylase subunit alpha-1	61.0	5.6	277.4 (M:277.4)	6	14.6	34.50
P33240 CSTF2	Cleavage stimulation factor subunit 2	60.9	6.4	78.9 (M:78.9)	2	3.8	63.33
O15460 P4HA2	Prolyl 4-hydroxylase subunit alpha-2	60.9	5.4	231.0 (M:231.0)	4	9.2	63.78
Q9H4M9 EHD1	EH domain-containing protein 1	60.6	6.4	213.9 (M:213.9)	4	7.9	598.68
P49368 CCT3	T-complex protein 1 subunit gamma	60.5	6.1	514.7 (M:514.7)	8	16.7	48.41
P17987 TCP1	T-complex protein 1 subunit alpha	60.3	5.7	323.8 (M:323.8)	4	13.1	212.83
O60684 KPNA6	Importin subunit alpha-7	60.0	4.7	82.5 (M:82.5)	2	5.4	32.04
Q9NPQ8 RIC8A	Synembryn-A RIC8A	59.7	5.1	102.6 (M:102.6)	2	6.4	60.50
P25705 ATP5A1	ATP synthase subunit alpha, mitochondrial	59.7	9.6	470.5 (M:470.5)	7	15.4	298.34
P48643 CCT5	T-complex protein 1 subunit epsilon	59.6	5.3	309.8 (M:309.8)	8	19.0	35.43
P50990 CCT8	T-complex protein 1 subunit theta	59.6	5.3	342.4 (M:342.4)	8	18.1	321.25
P14314 PRKCSH	Glucosidase 2 subunit beta	59.4	4.2	495.0 (M:495.0)	8	16.3	60.86
Q14498 RBM39	RNA-binding protein 39	59.3	10.7	111.8 (M:111.8)	2	6.0	61.50
Q99832 CCT7	T-complex protein 1 subunit eta	59.3	8.6	303.1 (M:303.1)	5	14.2	40.21
O15355 PPM1G	Protein phosphatase 1G	59.2	4.1	121.0 (M:121.0)	3	6.2	52.52
P11413 G6PD	Glucose-6-phosphate 1-dehydrogenase	59.2	6.4	104.7 (M:104.7)	2	5.2	51.40
P54577 YARS	Tyrosine--tRNA ligase, cytoplasmic	59.1	6.7	307.0 (M:307.0)	8	14.4	65.00
Q13596 SNX1	Sorting nexin-1	59.0	4.9	203.9 (M:203.9)	4	8.6	41.17
Q9BZZ5 API5	Apoptosis inhibitor 5	59.0	7.7	133.2 (M:133.2)	3	8.0	28.58
P49591 SARS	Serine--tRNA ligase, cytoplasmic	58.7	6.0	205.9 (M:205.9)	5	15.2	72.86
Q8WXF1 PSPC1	Paraspeckle component 1	58.7	6.2	94.6 (M:94.6)	3	7.3	658.96
O60749 SNX2	Sorting nexin-2	58.4	4.9	217.3 (M:217.3)	5	10.4	38.63
Q58FF6 HSP90AB4P	Putative heat shock protein HSP 90-beta 4	58.2	4.5	179.7 (M:179.7)	3	5.9	40.15
P35269 GTF2F1	General transcription factor IIF subunit 1	58.2	7.7	156.4 (M:156.4)	2	5.6	58.10
P40227 CCT6A	T-complex protein 1 subunit zeta	58.0	6.2	136.3 (M:136.3)	5	14.1	36.19
P14618 PKM	Pyruvate kinase PKM	57.9	9.0	1109.3 (M:1109.3)	18	40.5	33.50
P50991 CCT4	T-complex protein 1 subunit delta	57.9	9.0	338.2 (M:338.2)	9	21.0	21.51
O00629 KPNA4	Importin subunit alpha-3	57.9	4.7	59.0 (M:59.0)	2	6.0	34.44
P52292 KPNA2	Importin subunit alpha-1	57.8	5.1	151.2 (M:151.2)	3	9.1	49.59
P78371 CCT2	T-complex protein 1 subunit beta	57.5	6.0	704.4 (M:704.4)	12	26.9	36.15
Q9Y285 FARSA	Phenylalanine--tRNA ligase alpha subunit	57.5	7.9	159.4 (M:159.4)	3	7.5	682.04
P12081 HARS	Histidine--tRNA ligase, cytoplasmic	57.4	5.6	161.0 (M:161.0)	4	9.2	29.12
Q01581 HMGCS1	Hydroxymethylglutaryl-CoA synthase, cytoplasmic	57.3	5.1	260.7 (M:260.7)	6	16.3	178.64
P26599 PTBP1	Polypyrimidine tract-binding protein 1	57.2	9.8	116.1 (M:116.1)	2	7.0	8.54
P07237 P4HB	Protein disulfide-isomerase	57.1	4.6	720.9 (M:720.9)	13	24.4	42.25
Q9H9C1 VIPAS39	Spermatogenesis-defective protein 39 homolog	57.0	7.1	70.0 (M:70.0)	2	5.3	53.79
P30101 PDIA3	Protein disulfide-isomerase A3	56.7	5.9	886.5 (M:886.5)	16	36.6	59.41
O43175 PHGDH	D-3-phosphoglycerate dehydrogenase	56.6	6.3	820.1 (M:820.1)	14	31.5	59.11
P06576 ATP5B	ATP synthase subunit beta, mitochondrial	56.5	5.1	429.0 (M:429.0)	8	21.0	41.34
P47895 ALDH1A3	Aldehyde dehydrogenase family 1 member A3	56.1	7.7	287.8 (M:287.8)	5	12.1	42.51
P28838 LAP3	Cytosol aminopeptidase	56.1	9.0	256.6 (M:256.6)	6	13.5	44.68
P34897 SHMT2	Serine hydroxymethyltransferase, mitochondrial	56.0	9.5	252.8 (M:252.8)	6	14.7	32.37
P12268 IMPDH2	Inosine-5'-monophosphate dehydrogenase 2	55.8	6.5	404.3 (M:404.3)	9	20.6	274.70
P43490 NAMPT	Nicotinamide phosphoribosyltransferase	55.5	6.8	843.7 (M:843.7)	16	41.1	44.54
Q7Z3B4 NUP54	Nucleoporin p54	55.4	6.6	115.1 (M:115.1)	2	5.7	35.66
Q9Y3I0 RTCB	tRNA-splicing ligase RtcB homolog	55.2	6.9	101.8 (M:101.8)	2	4.6	64.30
O60701 UGDH	UDP-glucose 6-dehydrogenase	55.0	6.9	95.9 (M:95.9)	2	6.7	43.80
P07954 FH	Fumarate hydratase, mitochondrial	54.6	9.4	87.3 (M:87.3)	2	4.7	35.93
Q16658 FSCN1	Fascin	54.5	7.0	78.4 (M:78.4)	2	7.5	52.02
Q96HE7 ERO1A	ERO1-like protein alpha	54.4	5.4	253.5 (M:253.5)	5	12.0	39.84
Q14108 SCARB2	Lysosome membrane protein 2	54.3	4.9	96.0 (M:96.0)	2	4.8	25.71
Q9Y6W5 WASF2	Wiskott-Aldrich syndrome protein family member 2	54.3	5.2	70.9 (M:70.9)	2	5.2	31.85
P09622 DLD	Dihydrolipoyl dehydrogenase, mitochondrial	54.1	8.9	74.0 (M:74.0)	2	4.9	32.82
P08670 VIM	Vimentin	53.6	4.9	2067.7 (M:2067.7)	35	72.3	31.63
P26368 U2AF2	Splicing factor U2AF 65 kDa subunit	53.5	9.8	97.0 (M:97.0)	2	5.1	95.42
Q6NUK1 SLC25A24	Calcium-binding mitochondrial carrier protein SCaMC-1	53.3	6.0	115.9 (M:115.9)	3	8.6	53.79
Q9ULV4 CORO1C	Coronin-1C	53.2	6.7	55.6 (M:55.6)	2	7.6	40.77
P52209 PGD	6-phosphogluconate dehydrogenase, decarboxylating	53.1	7.0	285.3 (M:285.3)	5	14.9	29.71
P23381 WARS	Tryptophan--tRNA ligase, cytoplasmic	53.1	5.8	214.6 (M:214.6)	3	8.5	53.14
Q16719 KYNU	Kynureninase	52.3	6.6	117.8 (M:117.8)	3	5.6	66.90
P60228 EIF3E	Eukaryotic translation initiation factor 3 subunit E	52.2	5.7	117.5 (M:117.5)	3	7.6	67.20
Q13283 G3BP1	Ras GTPase-activating protein-binding protein 1	52.1	5.3	219.9 (M:219.9)	4	12.2	35.51
Q01518 CAP1	Adenylyl cyclase-associated protein 1	51.9	9.1	243.4 (M:243.4)	4	15.2	12.31
O75390 CS	Citrate synthase, mitochondrial	51.7	9.1	178.4 (M:178.4)	5	11.8	504.67
P61201 COPS2	COP9 signalosome complex subunit 2	51.6	5.2	112.3 (M:112.3)	2	6.3	60.27
O95232 LUC7L3	Luc7-like protein 3	51.4	10.5	139.7 (M:139.7)	2	6.7	50.87
Q9Y230 RUVBL2	RuvB-like 2	51.1	5.4	138.5 (M:138.5)	4	9.9	92.67
P61978 HNRNPK	Heterogeneous nuclear ribonucleoprotein K	50.9	5.3	473.0 (M:473.0)	8	23.3	47.69
P48735 IDH2	Isocitrate dehydrogenase [NADP], mitochondrial	50.9	9.6	219.6 (M:219.6)	6	15.5	50.71
P39656 DDOST	Dolichyl-diphosphooligosaccharide--protein glycosyltransferase 48 kDa subunit	50.8	6.1	66.1 (M:66.1)	2	5.3	33.07
P42167 TMPO	Lamina-associated polypeptide 2, isoforms beta/gamma	50.6	9.8	109.6 (M:109.6)	3	13.7	70.07
P50395 GDI2	Rab GDP dissociation inhibitor beta	50.6	6.1	167.4 (M:167.4)	4	13.5	315.08
Q07960 ARHGAP1	Rho GTPase-activating protein 1	50.4	5.8	138.5 (M:138.5)	2	6.4	89.89
Q13509 TUBB3	Tubulin beta-3 chain	50.4	4.7	1158.3 (M:1158.3)	20	43.3	46.84
Q9Y265 RUVBL1	RuvB-like 1	50.2	6.0	182.5 (M:182.5)	6	18.9	43.45
P68363 TUBA1B	Tubulin alpha-1B chain	50.1	4.8	964.6 (M:964.6)	17	49.7	31.85
Q9UKX7 NUP50	Nuclear pore complex protein Nup50	50.1	6.8	72.9 (M:72.9)	2	6.0	50.68
P68104 EEF1A1	Elongation factor 1-alpha 1	50.1	9.7	337.0 (M:337.0)	7	19.7	47.72
Q71U36 TUBA1A	Tubulin alpha-1A chain	50.1	4.8	926.1 (M:926.1)	17	49.7	33.26
P26641 EEF1G	Elongation factor 1-gamma	50.1	6.3	373.0 (M:373.0)	9	21.7	41.96
P13489 RNH1	Ribonuclease inhibitor	49.9	4.6	390.9 (M:390.9)	6	16.3	59.27
Q9Y6N5 SQRDL	Sulfide:quinone oxidoreductase, mitochondrial	49.9	9.7	261.2 (M:261.2)	6	17.6	32.57
Q9BVA1 TUBB2B	Tubulin beta-2B chain	49.9	4.6	1111.6 (M:1111.6)	20	47.0	44.69
P68366 TUBA4A	Tubulin alpha-4A chain	49.9	4.8	770.5 (M:770.5)	16	45.3	28.70
Q9BQE3 TUBA1C	Tubulin alpha-1C chain	49.9	4.8	911.7 (M:911.7)	17	51.0	37.27
Q9BUF5 TUBB6	Tubulin beta-6 chain	49.8	4.6	1042.4 (M:1042.4)	20	54.5	51.78
P68371 TUBB4B	Tubulin beta-4B chain	49.8	4.6	1427.4 (M:1427.4)	25	55.1	44.66
P07437 TUBB	Tubulin beta chain	49.6	4.6	1283.2 (M:1283.2)	26	61.3	38.92
P04350 TUBB4A	Tubulin beta-4A chain	49.6	4.6	1130.2 (M:1130.2)	22	49.8	42.95
P49411 TUFM	Elongation factor Tu, mitochondrial	49.5	7.9	183.3 (M:183.3)	3	7.3	58.66
Q9Y6E0 STK24	Serine/threonine-protein kinase 24	49.3	5.4	102.6 (M:102.6)	2	5.6	71.11
P31943 HNRNPH1	Heterogeneous nuclear ribonucleoprotein H	49.2	5.9	316.2 (M:316.2)	8	29.8	56.17
P55010 EIF5	Eukaryotic translation initiation factor 5	49.2	5.3	120.3 (M:120.3)	2	5.1	43.69
P17980 PSMC3	26S protease regulatory subunit 6A	49.2	5.0	129.1 (M:129.1)	3	9.3	37.70
P62191 PSMC1	26S protease regulatory subunit 4	49.2	5.8	182.5 (M:182.5)	3	8.2	31.51
P36957 DLST	Dihydrolipoyllysine-residue succinyltransferase component of 2-oxoglutarate dehydrogenase complex, mitochondrial DLST	48.7	9.9	149.8 (M:149.8)	3	10.2	38.44
P35998 PSMC2	26S protease regulatory subunit 7	48.6	5.6	125.3 (M:125.3)	3	8.5	358.77
P22695 UQCRC2	Cytochrome b-c1 complex subunit 2, mitochondrial	48.4	9.3	131.5 (M:131.5)	2	6.4	82.24
Q9UJU6 DBNL	Drebrin-like protein	48.2	4.9	81.5 (M:81.5)	2	6.0	94.28
P27797 CALR	Calreticulin	48.1	4.1	344.6 (M:344.6)	6	23.0	47.83
Q15084 PDIA6	Protein disulfide-isomerase A6	48.1	4.8	456.2 (M:456.2)	8	23.9	42.03
Q9Y6E2 BZW2	Basic leucine zipper and W2 domain-containing protein 2	48.1	6.3	54.4 (M:54.4)	2	6.2	53.35
P37268 FDFT1	Squalene synthase	48.1	6.1	235.6 (M:235.6)	5	15.3	347.11
P23526 AHCY	Adenosylhomocysteinase	47.7	5.9	148.2 (M:148.2)	3	7.4	630.78
P36578 RPL4	60S ribosomal protein L4	47.7	11.8	254.8 (M:254.8)	6	17.3	33.01
Q13501 SQSTM1	Sequestosome-1	47.7	5.0	110.1 (M:110.1)	2	6.6	54.67
Q09028 RBBP4	Histone-binding protein RBBP4	47.6	4.6	142.1 (M:142.1)	2	4.9	57.60
Q8NBS9 TXNDC5	Thioredoxin domain-containing protein 5	47.6	5.6	116.5 (M:116.5)	3	6.5	115.47
P00505 GOT2	Aspartate aminotransferase, mitochondrial	47.5	9.8	125.4 (M:125.4)	3	9.1	23.79
O00231 PSMD11	26S proteasome non-ATPase regulatory subunit 11	47.4	6.1	241.4 (M:241.4)	6	17.1	56.60
P61158 ACTR3	Actin-related protein 3	47.3	5.5	330.3 (M:330.3)	6	18.2	59.24
P09104 ENO2	Gamma-enolase ENO2	47.2	4.8	627.4 (M:627.4)	9	31.3	21.12
P06733 ENO1	Alpha-enolase ENO1	47.1	7.7	1411.1 (M:1411.1)	22	59.7	45.34
P22234 PAICS	Multifunctional protein ADE2	47.0	7.7	127.8 (M:127.8)	3	8.9	72.19
O60664 PLIN3	Perilipin-3	47.0	5.2	491.8 (M:491.8)	8	23.5	51.82
Q9BS26 ERP44	Endoplasmic reticulum resident protein 44	46.9	5.0	158.2 (M:158.2)	3	9.6	28.37
P05455 SSB	Lupus La protein SSB	46.8	6.8	387.4 (M:387.4)	8	23.0	41.26
O75874 IDH1	Isocitrate dehydrogenase [NADP] cytoplasmic	46.6	6.6	314.6 (M:314.6)	9	22.9	70.80
P00966 ASS1	Argininosuccinate synthase	46.5	8.9	175.2 (M:175.2)	5	13.1	43.36
Q9Y383 LUC7L2	Putative RNA-binding protein Luc7-like 2	46.5	10.8	208.6 (M:208.6)	3	11.7	57.18
Q96I99 SUCLG2	Succinyl-CoA ligase [GDP-forming] subunit beta, mitochondrial	46.5	6.1	206.1 (M:206.1)	4	12.5	42.42
P50454 SERPINH1	Serpin H1	46.4	9.3	211.7 (M:211.7)	4	13.6	125.06
P16930 FAH	Fumarylacetoacetase	46.3	6.5	98.8 (M:98.8)	2	6.0	134.14
Q9BT78 COPS4	COP9 signalosome complex subunit 4	46.2	5.5	279.8 (M:279.8)	6	19.0	44.39
P17174 GOT1	Aspartate aminotransferase, cytoplasmic	46.2	6.6	289.8 (M:289.8)	7	19.1	55.42
P60842 EIF4A1	Eukaryotic initiation factor 4A-I	46.1	5.2	235.2 (M:235.2)	4	13.1	72.90
P39023 RPL3	60S ribosomal protein L3	46.1	10.8	95.3 (M:95.3)	3	6.5	48.18
Q99442 SEC62	Translocation protein SEC62	45.8	6.8	58.0 (M:58.0)	2	4.3	53.78
P52597 HNRNPF	Heterogeneous nuclear ribonucleoprotein F	45.6	5.3	271.5 (M:271.5)	4	13.5	683.42
P63092 GNAS	Guanine nucleotide-binding protein G(s) subunit alpha isoforms short	45.6	5.5	95.6 (M:95.6)	2	7.4	68.12
P62195 PSMC5	26S protease regulatory subunit 8	45.6	7.8	143.0 (M:143.0)	4	11.1	70.21
P55209 NAP1L1	Nucleosome assembly protein 1-like 1	45.3	4.2	196.4 (M:196.4)	4	14.3	45.18
P24752 ACAT1	Acetyl-CoA acetyltransferase, mitochondrial	45.2	9.6	137.8 (M:137.8)	2	7.0	25.04
Q8NC51 SERBP1	Plasminogen activator inhibitor 1 RNA-binding protein	44.9	9.3	139.7 (M:139.7)	2	8.3	51.55
P31350 RRM2	Ribonucleoside-diphosphate reductase subunit M2	44.8	5.2	68.7 (M:68.7)	2	6.2	44.36
Q9BTV4 TMEM43	Transmembrane protein 43	44.8	8.7	91.2 (M:91.2)	3	11.8	56.46
Q9NTK5 OLA1	Obg-like ATPase 1	44.7	8.6	244.6 (M:244.6)	4	13.6	22.68
P00558 PGK1	Phosphoglycerate kinase 1	44.6	9.2	877.6 (M:877.6)	15	50.1	60.34
Q16543 CDC37	Hsp90 co-chaperone Cdc37	44.4	5.0	284.6 (M:284.6)	5	18.0	67.33
Q15427 SF3B4	Splicing factor 3B subunit 4	44.4	8.5	83.6 (M:83.6)	2	9.0	66.38
P49354 FNTA	Protein farnesyltransferase/geranylgeranyltransferase type-1 subunit alpha	44.4	4.8	65.2 (M:65.2)	2	8.4	26.78
Q13561 DCTN2	Dynactin subunit 2	44.2	5.0	176.4 (M:176.4)	3	11.0	88.29
P62333 PSMC6	26S protease regulatory subunit 10B	44.1	7.8	233.9 (M:233.9)	5	16.2	281.27
P21283 ATP6V1C1	V-type proton ATPase subunit C 1	43.9	7.7	66.6 (M:66.6)	2	6.8	53.01
Q9UQ80 PA2G4	Proliferation-associated protein 2G4	43.8	6.1	247.2 (M:247.2)	7	19.8	53.96
O75521 ECI2	Enoyl-CoA delta isomerase 2, mitochondrial	43.6	9.8	158.8 (M:158.8)	3	11.4	73.04
Q6NZI2 PTRF	Polymerase I and transcript release factor	43.4	5.4	347.9 (M:347.9)	6	17.7	41.05
Q12905 ILF2	Interleukin enhancer-binding factor 2	43.0	5.0	140.5 (M:140.5)	2	8.2	53.60
P10644 PRKAR1A	cAMP-dependent protein kinase type I-alpha regulatory subunit	43.0	5.1	140.7 (M:140.7)	3	10.5	42.55
Q9UNM6 PSMD13	26S proteasome non-ATPase regulatory subunit 13	42.9	5.5	126.8 (M:126.8)	4	12.8	45.40
Q99733 NAP1L4	Nucleosome assembly protein 1-like 4	42.8	4.4	112.4 (M:112.4)	3	8.8	36.32
P61163 ACTR1A	Alpha-centractin	42.6	6.2	66.8 (M:66.8)	2	9.3	58.35
P39748 FEN1	Flap endonuclease 1	42.6	9.5	192.4 (M:192.4)	3	10.0	50.42
Q9HB07 C12orf10	UPF0160 protein MYG1, mitochondrial	42.4	6.2	146.8 (M:146.8)	4	11.2	58.03
Q9NVD7 PARVA	Alpha-parvin	42.2	5.6	166.5 (M:166.5)	3	11.8	49.30
P51570 GALK1	Galactokinase	42.2	6.0	101.5 (M:101.5)	3	10.5	51.37
P68032 ACTC1	Actin, alpha cardiac muscle 1	42.0	5.1	431.3 (M:431.3)	8	22.5	39.63
P68133 ACTA1	Actin, alpha skeletal muscle	42.0	5.1	612.9 (M:612.9)	11	24.7	43.08
Q15738 NSDHL	Sterol-4-alpha-carboxylate 3-dehydrogenase, decarboxylating	41.9	9.0	65.0 (M:65.0)	2	8.3	33.99
P63261 ACTG1	Actin, cytoplasmic 2	41.8	5.2	622.0 (M:622.0)	11	38.4	132.91
P60709 ACTB	Actin, cytoplasmic 1	41.7	5.2	981.8 (M:981.8)	16	48.5	52.21
Q15435 PPP1R7	Protein phosphatase 1 regulatory subunit 7	41.5	4.7	190.0 (M:190.0)	3	11.4	63.07
Q99873 PRMT1	Protein arginine N-methyltransferase 1	41.5	5.1	92.9 (M:92.9)	2	6.6	47.45
Q99961 SH3GL1	Endophilin-A2	41.5	5.2	200.5 (M:200.5)	5	13.0	44.00
Q15019 SEPT2	Septin-2	41.5	6.1	223.7 (M:223.7)	3	11.6	77.59
P01892 HLA-A	HLA class I histocompatibility antigen, A-2 alpha chain	40.9	6.6	337.9 (M:337.9)	6	25.5	49.47
P55036 PSMD4	26S proteasome non-ATPase regulatory subunit 4	40.7	4.5	136.2 (M:136.2)	3	11.1	280.86
Q9UNZ2 NSFL1C	NSFL1 cofactor p47	40.5	4.9	197.2 (M:197.2)	4	14.6	336.80
P30479 HLA-B	HLA class I histocompatibility antigen, B-41 alpha chain	40.5	6.1	187.8 (M:187.8)	4	16.3	57.64
Q9UBS4 DNAJB11	DnaJ homolog subfamily B member 11	40.5	5.8	177.8 (M:177.8)	2	7.5	513.24
Q9Y617 PSAT1	Phosphoserine aminotransferase	40.4	8.7	129.6 (M:129.6)	3	8.6	90.51
Q31612 HLA-B	HLA class I histocompatibility antigen, B-73 alpha chain	40.4	5.8	91.6 (M:91.6)	2	10.2	34.84
P30483 HLA-B	HLA class I histocompatibility antigen, B-45 alpha chain	40.4	6.0	85.5 (M:85.5)	2	9.4	67.21
Q9NR45 NANS	Sialic acid synthase	40.3	6.3	101.0 (M:101.0)	2	8.9	45.98
Q9BWF3 RBM4	RNA-binding protein 4	40.3	6.7	120.8 (M:120.8)	2	6.9	697.99
Q12907 LMAN2	Vesicular integral-membrane protein VIP36	40.2	6.5	208.6 (M:208.6)	4	12.6	36.89
P16989 YBX3	Y-box-binding protein 3	40.1	10.1	294.8 (M:294.8)	4	16.9	547.91
P35249 RFC4	Replication factor C subunit 4 RFC4	39.7	9.3	182.5 (M:182.5)	5	17.9	53.57
P51991 HNRNPA3	Heterogeneous nuclear ribonucleoprotein A3	39.6	9.6	306.8 (M:306.8)	4	14.6	59.12
P50213 IDH3A	Isocitrate dehydrogenase [NAD] subunit alpha, mitochondrial	39.6	6.5	333.0 (M:333.0)	6	20.2	30.96
O43488 AKR7A2	Aflatoxin B1 aldehyde reductase member 2	39.6	6.8	177.5 (M:177.5)	4	15.6	347.17
Q9NZL4 HSPBP1	Hsp70-binding protein 1	39.4	5.0	155.7 (M:155.7)	4	11.6	41.57
P09972 ALDOC	Fructose-bisphosphate aldolase C	39.4	6.5	288.0 (M:288.0)	6	25.3	46.34
P04075 ALDOA	Fructose-bisphosphate aldolase A	39.4	9.2	972.2 (M:972.2)	15	61.3	36.03
O75794 CDC123	Cell division cycle protein 123 homolog	39.1	4.5	84.5 (M:84.5)	3	11.0	337.06
Q9UBE0 SAE1	Reticulocalbin-1	38.9	4.9	384.7 (M:384.7)	6	19.6	37.66
O14745 SLC9A3R1	Na(+)/H(+) exchange regulatory cofactor NHE-RF1	38.8	5.5	113.7 (M:113.7)	3	15.1	98.71
P35250 RFC2	Replication factor C subunit 2	39.1	6.0	97.6 (M:97.6)	2	8.5	58.77
Q9Y3F4 STRAP	Heterogeneous nuclear ribonucleoprotein A1	38.7	9.6	457.6 (M:457.6)	6	22.3	52.61
P04083 ANXA1	Annexin A1	38.7	6.7	1334.9 (M:1334.9)	22	67.1	46.97
P07355 ANXA2	Annexin A2	38.6	8.5	1110.5 (M:1110.5)	19	59.6	34.64
Q15366 PCBP2	Poly(rC)-binding protein 2	38.6	6.4	254.4 (M:254.4)	6	20.0	55.40
Q9UJZ1 STOML2	Stomatin-like protein 2, mitochondrial	38.5	7.7	321.4 (M:321.4)	6	23.6	36.38
P40121 CAPG	Macrophage-capping protein	38.5	5.8	203.0 (M:203.0)	4	13.5	46.80
Q9Y3F4 STRAP	Serine-threonine kinase receptor-associated protein	38.4	4.8	224.9 (M:224.9)	3	14.0	67.04
Q14103 HNRPD	Heterogeneous nuclear ribonucleoprotein D0	38.4	8.5	208.2 (M:208.2)	4	11.3	76.58
P20042 EIF2S2	Eukaryotic translation initiation factor 2 subunit 2	38.4	5.5	179.0 (M:179.0)	4	16.8	57.02
Q9UBE0 SAE1	SUMO-activating enzyme subunit 1	38.4	5.0	225.2 (M:225.2)	5	18.5	71.82
Q9Y394 DHRS7	Dehydrogenase/reductase SDR family member 7	38.3	9.5	69.0 (M:69.0)	2	5.6	24.60
Q9Y266 NUDC	Nuclear migration protein nudC	38.2	5.1	307.1 (M:307.1)	5	16.6	62.09
P25685 DNAJB1	DnaJ homolog subfamily B member 1	38.0	9.4	245.4 (M:245.4)	5	18.2	68.06
Q9H2U2 PPA2	Inorganic pyrophosphatase 2, mitochondrial	37.9	7.8	166.1 (M:166.1)	5	18.3	330.72
P07858 CTSB	Cathepsin B	37.8	5.9	147.2 (M:147.2)	2	8.6	54.21
O00170 AIP	AH receptor-interacting protein	37.6	5.9	195.6 (M:195.6)	5	19.1	62.98
Q9Y5K5 UCHL5	Ubiquitin carboxyl-terminal hydrolase isozyme L5	37.6	5.1	100.9 (M:100.9)	3	17.3	73.40
Q9NZL9 MAT2B	Methionine adenosyltransferase 2 subunit beta	37.5	7.1	138.6 (M:138.6)	4	16.8	399.00
P62937 PPIA	Serine/threonine-protein phosphatase PP1-alpha catalytic subunit	37.5	5.9	373.4 (M:373.4)	7	23.6	28.11
Q15365 PCBP1	Poly(rC)-binding protein 1	37.5	6.8	387.2 (M:387.2)	8	27.8	49.49
O00303 EIF3F	Eukaryotic translation initiation factor 3 subunit F	37.5	5.1	177.7 (M:177.7)	2	10.1	54.78
P37837 TALDO1	Transaldolase	37.5	6.4	78.6 (M:78.6)	2	7.1	29.14
Q96D15 RCN3	Reticulocalbin-3	37.5	4.6	186.2 (M:186.2)	5	18.6	46.46
P22626 HNRNPA2B1	Heterogeneous nuclear ribonucleoproteins A2/B1	37.4	9.3	394.7 (M:394.7)	6	22.7	33.86
O95218 ZRANB2	Zinc finger Ran-binding domain-containing protein 2	37.4	10.8	200.0 (M:200.0)	5	15.2	363.27
O76003 GLRX3	Glutaredoxin-3	37.4	5.2	218.2 (M:218.2)	4	14.9	43.16
Q9UJ70 NAGK	N-acetyl-D-glucosamine kinase	37.4	5.8	265.4 (M:265.4)	5	19.8	66.67
O43852 CALU	Calumenin	37.1	4.3	185.1 (M:185.1)	3	13.7	75.50
O14662 STX16	Syntaxin-16	37.0	5.7	88.5 (M:88.5)	2	7.1	177.34
Q13427 PPIG	Serine/threonine-protein phosphatase PP1-gamma catalytic subunit	37.0	6.1	360.6 (M:360.6)	7	24.5	32.53
Q9NQG5 RPRD1B	Regulation of nuclear pre-mRNA domain-containing protein 1B	36.9	5.6	217.5 (M:217.5)	4	14.7	57.65
Q14257 RCN2	Reticulocalbin-2	36.9	4.1	177.4 (M:177.4)	3	14.8	288.94
P00338 LDHA	L-lactate dehydrogenase A chain	36.7	9.3	518.4 (M:518.4)	9	28.9	46.89
P07195 LDHB	L-lactate dehydrogenase B chain	36.6	5.7	359.6 (M:359.6)	8	26.0	53.48
O00273 DFFA	DNA fragmentation factor subunit alpha	36.5	4.5	99.6 (M:99.6)	2	10.0	56.66
P14550 AKR1A1	Alcohol dehydrogenase [NADP(+)]	36.5	6.4	156.8 (M:156.8)	4	12.0	80.34
Q13347 EIF3I	Eukaryotic translation initiation factor 3 subunit I	36.5	5.3	123.3 (M:123.3)	3	9.2	45.15
P40925 MDH1	Malate dehydrogenase, cytoplasmic MDH1	36.4	7.7	349.0 (M:349.0)	7	26.0	33.05
Q99729 HNRNPAB	Heterogeneous nuclear ribonucleoprotein A/B HNRNPAB	36.2	8.8	181.0 (M:181.0)	4	11.7	62.97
Q15717 ELAVL1	ELAV-like protein 1	36.1	9.8	84.0 (M:84.0)	2	6.7	583.48
Q96KB5 PBK	Lymphokine-activated killer T-cell-originated protein kinase	36.1	4.8	69.5 (M:69.5)	2	6.5	637.12
Q8N335 GPD1L	Glyceraldehyde-3-phosphate dehydrogenase	36.0	9.3	680.1 (M:680.1)	9	39.1	43.24
O14908 GIPC1	PDZ domain-containing protein GIPC1	36.0	5.9	69.8 (M:69.8)	2	8.7	72.01
P08758 ANXA5	Annexin A5	35.9	4.8	1018.9 (M:1018.9)	18	61.2	55.27
P67809 YBX1	Nuclease-sensitive element-binding protein 1	35.9	0.0	323.4 (M:323.4)	4	19.8	548.92
Q92820 GGH	Gamma-glutamyl hydrolase	35.9	6.8	108.8 (M:108.8)	3	13.2	47.19
P09525 ANXA4	Annexin A4	35.9	5.8	183.0 (M:183.0)	4	15.7	44.81
Q9NT62 ATG3	Ubiquitin-like-conjugating enzyme ATG3	35.8	4.5	137.6 (M:137.6)	3	12.1	48.67
P15121 AKR1B1	Aldose reductase	35.8	6.6	122.4 (M:122.4)	3	8.5	46.95
Q13011 ECH1	Delta(3,5)-Delta(2,4)-dienoyl-CoA isomerase, mitochondrial	35.8	9.2	143.6 (M:143.6)	2	7.9	59.29
Q96CX2 KCTD12	BTB/POZ domain-containing protein KCTD12	35.7	5.4	270.2 (M:270.2)	5	20.6	44.57
O75821 EIF3G	Eukaryotic translation initiation factor 3 subunit G	35.6	5.8	124.1 (M:124.1)	2	8.4	73.62
P67775 PPP2CA	Serine/threonine-protein phosphatase 2A catalytic subunit alpha isoform	35.6	5.2	180.1 (M:180.1)	4	19.7	56.06
P55735 SEC13	DNA-(apurinic or apyrimidinic site) lyase	35.5	9.2	103.1 (M:103.1)	2	10.7	60.01
P40926 MDH2	Malate dehydrogenase, mitochondrial	35.5	9.8	475.1 (M:475.1)	10	36.1	51.07
Q13155 AIMP2	Aminoacyl tRNA synthase complex-interacting multifunctional protein 2	35.3	9.4	97.4 (M:97.4)	2	10.6	111.70
O00764 PDXK	Pyridoxal kinase	35.1	5.7	113.0 (M:113.0)	2	8.7	50.26
P13804 ETFA	Electron transfer flavoprotein subunit alpha, mitochondrial	35.1	9.5	130.0 (M:130.0)	3	12.9	523.78
P63244 GNB2L1	Guanine nucleotide-binding protein subunit beta-2-like 1	35.1	8.9	283.9 (M:283.9)	7	24.0	40.82
Q96AG4 LRRC59	Leucine-rich repeat-containing protein 59	34.9	10.4	312.9 (M:312.9)	7	29.0	26.63
Q15005 SPCS2	ER membrane protein complex subunit 2	34.8	6.1	116.3 (M:116.3)	3	11.8	81.77
Q12904 AIMP1	Nucleoporin NUP53	34.8	9.7	95.6 (M:95.6)	2	9.5	67.76
P11908 PRPS2	Ribose-phosphate pyrophosphokinase 2	34.7	6.2	124.0 (M:124.0)	2	8.8	86.31
Q8NFV4 ABHD11	Alpha/beta hydrolase domain-containing protein 11	34.7	10.0	86.9 (M:86.9)	2	10.5	27.66
Q9NQ48 LZTFL1	Leucine zipper transcription factor-like protein 1	34.6	5.2	93.0 (M:93.0)	2	9.4	42.09
Q15785 TOMM34	Mitochondrial import receptor subunit TOM34	34.5	9.8	146.2 (M:146.2)	3	12.9	385.00
O75569 PRKRA	Interferon-inducible double-stranded RNA-dependent protein kinase activator A	34.4	9.6	151.2 (M:151.2)	3	15.0	120.94
Q53GQ0 HSD17B12	Estradiol 17-beta-dehydrogenase 12	34.3	9.8	124.1 (M:124.1)	3	14.1	26.07
P05388 RPLP0	60S acidic ribosomal protein P0	34.3	5.6	485.3 (M:485.3)	9	43.2	44.62
Q32P51 HNRNPA1L2	Heterogeneous nuclear ribonucleoprotein A1-like 2	34.2	9.6	139.1 (M:139.1)	2	7.5	42.16
P00387 CYB5R3	NADH-cytochrome b5 reductase 3	34.2	7.9	165.4 (M:165.4)	4	14.3	43.34
P06493 CDK1	Cyclin-dependent kinase 1	34.1	9.0	362.5 (M:362.5)	6	24.6	47.12
O43765 SGTA	Small glutamine-rich tetratricopeptide repeat-containing protein alpha	34.0	4.6	253.8 (M:253.8)	6	24.6	47.13
P23193 TCEA1	Transcription elongation factor A protein 1	33.9	9.6	88.3 (M:88.3)	2	7.3	43.94
Q9NUJ1 ABHD10	Mycophenolic acid acyl-glucuronide esterase, mitochondrial	33.9	9.6	112.2 (M:112.2)	2	11.8	93.49
P24941 CDK2	Cyclin-dependent kinase 2	33.9	9.4	160.6 (M:160.6)	3	11.1	67.33
Q8NBJ7 SUMF2	Sulfatase-modifying factor 2	33.8	8.9	121.6 (M:121.6)	3	7.6	65.66
P46108 CRK	Adapter molecule crk	33.8	5.3	138.1 (M:138.1)	2	11.5	44.97
P19623 SRM	Spermidine synthase	33.8	5.2	81.3 (M:81.3)	2	7.0	79.16
Q9H4A6 GOLPH3	Golgi phosphoprotein 3	33.8	6.0	154.1 (M:154.1)	3	15.8	40.63
P46109 CRKL	Crk-like protein	33.8	6.3	122.9 (M:122.9)	2	10.9	335.90
Q99439 CNN2	Calponin-2	33.7	7.7	154.9 (M:154.9)	3	12.6	38.71
Q9NTX5 ECHDC1	Ethylmalonyl-CoA decarboxylase	33.7	9.2	112.3 (M:112.3)	3	12.7	41.77
Q92600 RQCD1	Cell differentiation protein RCD1 homolog	33.6	9.2	140.0 (M:140.0)	4	18.4	337.36
Q9GZS3 WDR61	WD repeat-containing protein 61	33.6	5.2	114.5 (M:114.5)	2	11.8	49.52
Q6FI81 CIAPIN1	Anamorsin	33.6	5.3	93.0 (M:93.0)	2	13.1	64.67
Q01105 SET	Protein SET	33.5	4.1	289.3 (M:289.3)	5	22.8	41.74
P53004 BLVRA	Biliverdin reductase A	33.4	6.0	250.5 (M:250.5)	6	23.6	47.36
O75792 RNASEH2A	Ribonuclease H2 subunit A	33.4	5.0	134.0 (M:134.0)	2	10.0	58.31
Q04323 UBXN1	UBX domain-containing protein 1	33.3	5.1	90.8 (M:90.8)	2	13.8	70.45
Q99623 PHB2	Prohibitin-2	33.3	10.2	236.5 (M:236.5)	4	17.1	40.32
P50135 HNMT	Histamine N-methyltransferase	33.3	5.1	70.9 (M:70.9)	2	9.6	64.12
P54920 NAPA	Alpha-soluble NSF attachment protein	33.2	5.1	303.8 (M:303.8)	7	30.8	53.22
Q99685 MGLL	Monoglyceride lipase	33.2	6.5	95.3 (M:95.3)	2	11.6	34.38
P06753 TPM3	Tropomyosin alpha-3 chain	32.9	4.7	307.1 (M:307.1)	5	10.9	43.09
P52907 CAPZA1	F-actin-capping protein subunit alpha-1	32.9	5.4	315.0 (M:315.0)	7	39.9	51.68
P08865 RPSA	40S ribosomal protein SA	32.8	4.6	300.0 (M:300.0)	6	30.2	52.19
P05141 SLC25A5	ADP/ATP translocase 2	32.8	10.2	263.9 (M:263.9)	5	17.8	28.16
Q53H82 LACTB2	Beta-lactamase-like protein 2	32.8	6.3	134.0 (M:134.0)	3	14.6	61.57
Q02878 RPL6	60S ribosomal protein L6	32.7	11.1	95.8 (M:95.8)	3	14.2	76.80
Q15181 PPA1	Inorganic pyrophosphatase	32.6	5.5	131.4 (M:131.4)	4	18.7	54.88
Q969X5 ERGIC1	Endoplasmic reticulum-Golgi intermediate compartment protein 1	32.6	6.7	111.9 (M:111.9)	2	11.4	45.14
P06748 NPM1	Nucleophosmin	32.6	4.5	365.7 (M:365.7)	6	19.4	39.51
P43307 SSR1	Translocon-associated protein subunit alpha	32.2	4.2	142.4 (M:142.4)	3	11.9	46.56
Q14192 FHL2	Four and a half LIM domains protein 2	32.2	9.2	106.9 (M:106.9)	2	11.1	49.01
Q9H3N1 TMX1	Thioredoxin-related transmembrane protein 1	31.8	4.8	244.3 (M:244.3)	5	17.9	50.83
Q8NCW5 APOA1BP	NAD(P)H-hydrate epimerase	31.7	8.8	132.6 (M:132.6)	3	17.0	59.10
Q86Y82 STX12	Syntaxin-12	31.6	5.3	97.9 (M:97.9)	2	10.5	36.08
P45880 VDAC2	Voltage-dependent anion-selective channel protein 2	31.5	8.7	149.0 (M:149.0)	4	19.7	485.99
P48739 PITPNB	Phosphatidylinositol transfer protein beta isoform	31.5	6.5	121.1 (M:121.1)	3	12.5	50.59
P54709 ATP1B3	Sodium/potassium-transporting ATPase subunit beta-3	31.5	9.3	67.4 (M:67.4)	2	8.6	39.74
Q15404 RSU1	Ras suppressor protein 1	31.5	9.1	186.7 (M:186.7)	5	30.0	21.77
P10768 ESD	S-formylglutathione hydrolase	31.4	6.6	154.8 (M:154.8)	3	14.9	33.31
P30084 ECHS1	Enoyl-CoA hydratase, mitochondrial	31.4	9.4	150.3 (M:150.3)	3	15.2	32.02
P10768 ESD	S-formylglutathione hydrolase	31.4	6.6	170.8 (M:170.8)	4	25.9	269.17
P19387 POLR2C	DNA-directed RNA polymerase II subunit	31.4	4.6	116.4 (M:116.4)	3	17.1	91.94
Q07021 C1QBP	Complement component 1 Q subcomponent-binding protein, mitochondrial	31.3	4.6	315.1 (M:315.1)	5	22.0	58.26
Q7L4N0 CAPZB	F-actin-capping protein subunit beta	31.3	5.2	154.7 (M:154.7)	3	11.6	8.74
P15880 RPS2	40S ribosomal protein S2	31.3	11.0	207.3 (M:207.3)	6	23.5	31.81
P09012 SNRPA	U1 small nuclear ribonucleoprotein A	31.3	10.3	82.0 (M:82.0)	2	6.4	50.86
O75494 SRSF10	Serine/arginine-rich splicing factor 10	31.3	11.8	98.6 (M:98.6)	2	10.3	33.23
Q96FW1 OTUB1	Ubiquitin thioesterase	31.3	4.7	215.3 (M:215.3)	5	21.8	61.44
Q13243 SRSF5	Serine/arginine-rich splicing factor 5	31.2	12.2	206.4 (M:206.4)	4	15.8	71.99
P29692 EEF1D	Elongation factor 1-delta	31.1	4.8	438.6 (M:438.6)	7	30.2	52.10
P60174 TPI1	Triosephosphate isomerase TPI1	30.8	5.6	1002.3 (M:1002.3)	14	56.3	44.74
P21796 VDAC1	Voltage-dependent anion-selective channel protein 1	30.8	9.2	378.4 (M:378.4)	7	29.7	54.49
O75828 CBR3	Carbonyl reductase [NADPH] 3	30.8	5.8	343.9 (M:343.9)	7	31.0	62.29
Q9BTT0 ANP32E	Acidic leucine-rich nuclear phosphoprotein 32 family member E	30.7	3.6	378.2 (M:378.2)	7	29.5	49.64
P48507 GCLM	Glutamate--cysteine ligase regulatory subunit	30.7	5.6	113.5 (M:113.5)	3	15.3	85.19
Q9NQR4 NIT2	Omega-amidase NIT2	30.6	7.6	99.1 (M:99.1)	2	11.6	64.19
Q13162 PRDX4	Peroxiredoxin-4	30.5	5.8	225.3 (M:225.3)	5	23.2	50.15
Q9UBV8 PEF1	Peflin	30.4	6.1	93.5 (M:93.5)	2	6.7	29.14
O94903 PROSC	Proline synthase co-transcribed bacterial homolog protein	30.3	7.9	85.6 (M:85.6)	2	8.0	46.60
Q9UBW8 COPS7A	COP9 signalosome complex subunit 7a	30.3	9.2	120.4 (M:120.4)	3	17.5	49.89
O75489 NDUFS3	NADH dehydrogenase [ubiquinone] iron-sulfur protein 3, mitochondrial	30.2	7.8	227.5 (M:227.5)	5	26.9	38.31
Q9NQ88 TIGAR	Fructose-2,6-bisphosphatase TIGAR	30.0	8.9	151.7 (M:151.7)	2	10.4	81.72
P21964 COMT	Catechol O-methyltransferase	30.0	5.2	175.0 (M:175.0)	4	23.6	17.92
Q9NVS9 PNPO	Pyridoxine-5'-phosphate oxidase	30.0	6.7	130.7 (M:130.7)	3	13.8	50.35
P16152 CBR1	Carbonyl reductase [NADPH] 1	30.4	9.5	459.3 (M:459.3)	12	52.7	45.85
Q15691 MAPRE1	Microtubule-associated protein RP/EB family member 1	30.0	4.9	123.9 (M:123.9)	3	10.1	30.02
P62424 RPL7A	60S ribosomal protein L7a RPL7A	30.0	11.3	212.5 (M:212.5)	4	15.8	67.91
P01911 HLA-DRB1	HLA class II histocompatibility antigen, DRB1-15 beta chain	29.9	8.9	115.8 (M:115.8)	3	15.8	49.16
P61247 RPS3A	40S ribosomal protein S3a	29.9	10.4	297.9 (M:297.9)	7	28.0	37.94
Q8WXX5 DNAJC9	DnaJ homolog subfamily C member 9	29.9	5.5	327.1 (M:327.1)	5	29.6	58.98
Q99623 PHB2	Prohibitin	29.8	5.5	623.0 (M:623.0)	11	55.1	42.20
O15400 STX7	Syntaxin-7	29.8	5.3	105.7 (M:105.7)	3	14.9	504.26
Q14847 LASP1	LIM and SH3 domain protein 1	29.7	6.7	160.8 (M:160.8)	4	17.6	67.97
Q9Y5M8 SRPRB	Signal recognition particle receptor subunit beta	29.7	9.9	168.3 (M:168.3)	3	19.2	73.53
Q9H9Q2 COPS7B	COP9 signalosome complex subunit 7b	29.6	5.8	108.9 (M:108.9)	3	20.1	37.06
P62701 RPS4X	40S ribosomal protein S4, X isoform	29.6	10.8	337.2 (M:337.2)	7	27.4	38.43
P40261 NNMT	Nicotinamide N-methyltransferase	29.6	5.5	191.3 (M:191.3)	3	16.7	24.14
Q9NQT5 EXOSC3	Exosome complex component RRP40	29.6	9.5	142.6 (M:142.6)	2	12.7	56.78
P25786 PSMA1	Proteasome subunit alpha type-1	29.5	6.2	215.0 (M:215.0)	6	27.4	61.79
P61289 PSME3	Proteasome activator complex subunit 3	29.5	5.6	373.5 (M:373.5)	6	27.2	46.89
P25789 PSMA4	Proteasome subunit alpha type-4	29.5	8.7	168.4 (M:168.4)	4	13.4	41.23
Q9Y676 MRPS18B	28S ribosomal protein S18b, mitochondrial	29.4	10.2	62.0 (M:62.0)	2	10.5	41.15
P18124 RPL7	60S ribosomal protein L7	29.2	11.1	214.3 (M:214.3)	5	25.8	53.64
O43752 STX6	Syntaxin-6	29.2	4.7	157.5 (M:157.5)	2	12.5	75.39
P62258 YWHAE	14-3-3 protein epsilon	29.2	4.5	590.7 (M:590.7)	10	40.4	51.69
O75822 EIF3J	Eukaryotic translation initiation factor 3 subunit J	29.0	4.6	101.8 (M:101.8)	2	7.8	51.64
P50402 EMD	Emerin	29.0	5.2	184.3 (M:184.3)	3	17.3	588.77
O14618 CCS	Copper chaperone for superoxide dismutase	29.0	5.2	114.8 (M:114.8)	2	7.3	47.41
P30040 ERP29	Endoplasmic reticulum resident protein 29	29.0	7.5	323.9 (M:323.9)	6	24.5	36.13
Q9GZU8 FAM192A	Protein FAM192A	28.9	5.2	86.6 (M:86.6)	2	9.8	97.05
P12004 PCNA	Proliferating cell nuclear antigen	28.8	4.4	378.7 (M:378.7)	7	31.0	238.47
P18669 PGAM1	Phosphoglycerate mutase 1	28.8	6.8	367.8 (M:367.8)	8	38.6	41.08
AN32B_HUMAN ANP32B	Acidic leucine-rich nuclear phosphoprotein 32 family member B	28.8	3.8	373.2 (M:373.2)	8	30.7	17.71
Q9Y696 CLIC4	Chloride intracellular channel protein 4	28.8	5.3	283.4 (M:283.4)	6	25.7	34.49
P62753 RPS6	40S ribosomal protein S6	28.7	11.5	163.8 (M:163.8)	4	18.9	273.75
Q06323 PSME1	Proteasome activator complex subunit 1	28.7	5.7	519.1 (M:519.1)	10	44.6	52.09
P39687 ANP32A	Acidic leucine-rich nuclear phosphoprotein 32 family member A	28.6	3.8	386.4 (M:386.4)	6	28.1	27.22
Q9H3R5 CENPH	Centromere protein H	28.5	5.1	62.9 (M:62.9)	2	11.3	455.90
Q9H0R4 HDHD2	Haloacid dehalogenase-like hydrolase domain-containing protein 2	28.5	5.8	75.8 (M:75.8)	2	11.2	42.22
P67936 TPM4	Tropomyosin alpha-4 chain	28.5	4.5	689.0 (M:689.0)	12	39.5	43.21
P28074 PSMB5	Proteasome subunit beta type-5	28.5	6.5	159.2 (M:159.2)	3	14.1	628.92
P25788 PSMA3	Proteasome subunit alpha type-3	28.4	5.1	158.0 (M:158.0)	2	8.6	48.64
P09661 SNRPA1	U2 small nuclear ribonucleoprotein A'	28.4	9.4	275.7 (M:275.7)	5	24.7	57.27
P13984 GTF2F2	General transcription factor IIF subunit 2	28.4	9.7	118.4 (M:118.4)	3	16.5	25.63
P04632 CAPNS1	Calpain small subunit 1	28.3	4.9	327.4 (M:327.4)	6	28.4	46.36
P61981 YWHAG	14-3-3 protein gamma	28.3	4.7	529.8 (M:529.8)	9	43.7	50.49
Q5RKV6 EXOSC6	Exosome complex component MTR3	28.2	6.0	148.4 (M:148.4)	4	24.3	161.05
Q04917 YWHAH	14-3-3 protein eta	28.2	4.6	688.7 (M:688.7)	12	52.0	49.33
P31946 YWHAB	14-3-3 protein beta/alpha	28.1	4.6	694.0 (M:694.0)	11	52.4	55.24
Q9Y224 C14orf166	UPF0568 protein C14orf166	28.1	6.2	294.1 (M:294.1)	5	28.7	280.60
O14818 PSMA7	Proteasome subunit alpha type-7	27.9	9.3	265.2 (M:265.2)	3	16.1	44.59
O95571 ETHE1	Persulfide dioxygenase ETHE1, mitochondrial	27.9	6.4	198.1 (M:198.1)	4	20.9	47.83
P38117 ETFB	Electron transfer flavoprotein subunit beta	27.8	9.2	181.1 (M:181.1)	4	18.0	36.15
P27348 YWHAQ	14-3-3 protein theta	27.7	4.5	697.8 (M:697.8)	11	46.1	53.21
Q07955 SRSF1	Serine/arginine-rich splicing factor 1	27.7	10.8	420.3 (M:420.3)	10	35.9	53.19
P63104 YWHAZ	14-3-3 protein zeta/delta	27.7	4.6	747.4 (M:747.4)	11	52.2	50.28
P30048 PRDX3	Thioredoxin-dependent peroxide reductase, mitochondrial	27.7	8.9	106.5 (M:106.5)	2	10.2	58.29
Q9NX40 OCIAD1	OCIA domain-containing protein 1	27.6	7.8	85.9 (M:85.9)	2	9.8	18.17
Q9H2J4 PDCL3	Phosducin-like protein 3	27.6	4.6	59.7 (M:59.7)	2	9.6	51.58
Q2TAA2 IAH1	Isoamyl acetate-hydrolyzing esterase 1 homolog	27.6	5.0	82.1 (M:82.1)	2	10.1	455.26
P78417 GSTO1	Glutathione S-transferase omega-1	27.5	6.3	314.6 (M:314.6)	6	24.9	55.30
O95336 PGLS	6-phosphogluconolactonase	27.5	5.7	316.5 (M:316.5)	6	31.0	36.46
Q9UL46 PSME2	Proteasome activator complex subunit 2	27.4	5.4	510.2 (M:510.2)	10	51.5	39.47
P60900 PSMA6	Proteasome subunit alpha type-6	27.4	6.4	238.9 (M:238.9)	5	22.4	31.85
Q15056 EIF4H	Eukaryotic translation initiation factor 4H	27.4	7.5	185.2 (M:185.2)	3	14.1	42.71
Q16629 SRSF7	Serine/arginine-rich splicing factor 7	27.4	12.4	125.0 (M:125.0)	2	8.8	58.35
Q99426 TBCB	Tubulin-folding cofactor B	27.3	4.9	99.2 (M:99.2)	2	8.2	81.65
Q9BVK6 TMED9	Transmembrane emp24 domain-containing protein 9	27.3	8.9	60.0 (M:60.0)	2	7.7	1.36
O95292 VAPB	Vesicle-associated membrane protein-associated protein B/C	27.2	7.7	271.1 (M:271.1)	5	22.6	48.00
P09496 CLTA	Clathrin light chain A	27.1	4.3	114.9 (M:114.9)	4	13.3	31.03
Q712K3 UBE2R2	Ubiquitin-conjugating enzyme E2 R2	27.1	4.1	83.4 (M:83.4)	2	10.1	77.77
O00299 CLIC1	Chloride intracellular channel protein 1	26.9	4.9	524.0 (M:524.0)	7	42.7	39.83
Q86V81 ALYREF	THO complex subunit 4	26.9	11.6	139.7 (M:139.7)	3	19.5	445.85
P51858 HDGF	Hepatoma-derived growth factor	26.8	4.6	111.6 (M:111.6)	3	21.7	66.02
P23396 RPS3	40S ribosomal protein S3	26.7	10.3	363.8 (M:363.8)	6	28.8	51.33
Q96C19 EFHD2	EF-hand domain-containing protein D2	26.7	5.0	233.7 (M:233.7)	5	21.7	57.82
P54819 AK2	Adenylate kinase 2, mitochondrial	26.5	8.9	316.6 (M:316.6)	8	41.0	51.95
P28066 PSMA5	Proteasome subunit alpha type-5	26.4	4.6	242.9 (M:242.9)	6	22.4	35.93
Q13907 IDI1	Isopentenyl-diphosphate Delta-isomerase 1	26.3	5.9	172.6 (M:172.6)	5	31.7	41.90
A6NL28 TPML3	Putative tropomyosin alpha-3 chain-like protein	26.3	4.3	169.8 (M:169.8)	2	10.3	61.49
O43809 NUDT21	Cleavage and polyadenylation specificity factor subunit 5	26.2	9.4	97.5 (M:97.5)	3	18.5	39.89
Q9HB71 CACYBP	Calcyclin-binding protein	26.2	9.0	122.2 (M:122.2)	3	11.8	34.60
P15374 UCHL3	Ubiquitin carboxyl-terminal hydrolase isozyme L3	26.2	4.7	143.8 (M:143.8)	3	16.5	40.90
Q9NX63 CHCHD3	Coiled-coil-helix-coiled-coil-helix domain-containing protein 3, mitochondrial	26.1	9.3	235.0 (M:235.0)	4	21.6	61.30
P17931 LGALS3	Galectin-3	26.1	9.1	210.7 (M:210.7)	5	20.4	34.33
P36543 ATP6V1E1	V-type proton ATPase subunit E 1	26.1	8.8	75.2 (M:75.2)	2	10.2	46.63
Q14696 MESDC2	LDLR chaperone MESD	26.1	8.8	71.1 (M:71.1)	2	9.8	84.55
O75391 SPAG7	Sperm-associated antigen 7	26.0	8.8	148.9 (M:148.9)	3	21.1	58.90
Q9BVG4 PBDC1	Protein PBDC1	26.0	4.6	74.0 (M:74.0)	2	10.7	379.11
P25787 PSMA2	Proteasome subunit alpha type-2	25.9	7.7	131.7 (M:131.7)	3	23.1	45.16
Q96CT7 CCDC124	Coiled-coil domain-containing protein 124	25.8	10.0	134.6 (M:134.6)	3	15.7	248.19
P68402 PAFAH1B2	Platelet-activating factor acetylhydrolase IB subunit beta	25.6	5.5	81.8 (M:81.8)	2	12.2	67.49
Q9UIJ7 AK3	GTP:AMP phosphotransferase AK3, mitochondrial	25.5	9.5	194.8 (M:194.8)	5	27.8	62.42
Q03013 GSTM4	Glutathione S-transferase Mu 4	25.5	5.5	151.0 (M:151.0)	3	20.2	52.22
Q01130 SRSF2	Serine/arginine-rich splicing factor 2	25.5	12.4	78.4 (M:78.4)	2	6.8	58.61
Q9UM22 EPDR1	Mammalian ependymin-related protein 1	25.4	7.1	120.4 (M:120.4)	3	13.4	55.27
Q9UK41 VPS28	Vacuolar protein sorting-associated protein 28 homolog	25.4	5.2	60.8 (M:60.8)	2	13.1	54.80
Q13445 TMED1	Transmembrane emp24 domain-containing protein 1	25.2	4.2	71.0 (M:71.0)	2	9.7	47.76
P09497 CLTB	Clathrin light chain B	25.2	4.4	129.3 (M:129.3)	3	11.4	571.08
Q00688 FKBP3	Peptidyl-prolyl cis-trans isomerase FKBP3	25.2	9.8	212.3 (M:212.3)	3	13.4	58.58
P30041 PRDX6	Peroxiredoxin-6	25.0	6.0	497.0 (M:497.0)	11	64.3	61.45
Q9UBQ5 EIF3K	Eukaryotic translation initiation factor 3 subunit K	25.0	4.7	171.4 (M:171.4)	3	22.0	41.00
P67870 CSNK2B	Casein kinase II subunit beta	24.9	5.2	147.7 (M:147.7)	2	12.6	52.83
P09429 HMGB1	High mobility group protein B1	24.9	5.5	96.1 (M:96.1)	2	14.0	35.67
P09936 UCHL1	Ubiquitin carboxyl-terminal hydrolase isozyme L1	24.8	5.2	332.7 (M:332.7)	7	30.9	31.35
P24534 EEF1B2	Elongation factor 1-beta	24.7	4.3	260.8 (M:260.8)	3	20.4	53.46
P04179 SOD2	Superoxide dismutase [Mn], mitochondrial	24.7	9.1	193.3 (M:193.3)	5	28.4	27.95
Q9BUL8 PDCD10	Programmed cell death protein 10	24.7	8.8	182.1 (M:182.1)	3	14.2	29.96
O00233 PSMD9	26S proteasome non-ATPase regulatory subunit 9	24.7	6.5	64.6 (M:64.6)	2	8.5	42.87
P22061 PCMT1	Protein-L-isoaspartate(D-aspartate) O-methyltransferase	24.6	6.9	99.4 (M:99.4)	2	8.8	51.63
O75396 SEC22B	Vesicle-trafficking protein SEC22b	24.6	6.5	108.8 (M:108.8)	2	11.2	19.45
P00492 HPRT1	Hypoxanthine-guanine phosphoribosyltransferase	24.6	6.2	262.8 (M:262.8)	5	30.3	42.70
Q9NZZ3 CHMP5	Charged multivesicular body protein 5	24.6	4.5	166.6 (M:166.6)	2	15.5	66.43
P62826 RAN	GTP-binding nuclear protein Ran	24.4	7.8	170.9 (M:170.9)	4	21.3	65.35
P62491 RAB11A	Ras-related protein Rab-11A	24.4	6.1	159.5 (M:159.5)	3	16.2	59.90
P26373 RPL13	60S ribosomal protein L13	24.2	12.2	135.2 (M:135.2)	3	13.3	66.45
P62241 RPS8	40S ribosomal protein S8	24.2	11.0	253.0 (M:253.0)	6	26.9	53.16
P61313 RPL15	60S ribosomal protein L15	24.1	12.2	169.0 (M:169.0)	3	16.2	50.34
P61106 RAB14	Ras-related protein Rab-14	23.9	5.8	158.6 (M:158.6)	3	19.1	43.31
Q16763 UBE2S	Ubiquitin-conjugating enzyme E2 S	23.8	9.3	94.0 (M:94.0)	2	11.7	52.58
O15173 PGRMC2	Membrane-associated progesterone receptor component 2	23.8	4.6	273.5 (M:273.5)	4	22.4	59.18
P23284 PPIB	Peptidyl-prolyl cis-trans isomerase B	23.7	9.9	108.7 (M:108.7)	2	12.0	10.94
P82979 SARNP	SAP domain-containing ribonucleoprotein	23.7	6.1	266.7 (M:266.7)	5	27.6	55.48
P61006 RAB8A	Ras-related protein Rab-8A	23.7	9.8	183.3 (M:183.3)	3	17.4	37.33
P61019 RAB2A	Ras-related protein Rab-2A	23.5	6.1	185.6 (M:185.6)	5	30.2	470.11
P51149 RAB7A	Ras-related protein Rab-7a	23.5	7.2	330.6 (M:330.6)	6	38.2	36.93
P51148 RAB5C	Ras-related protein Rab-5C	23.5	9.5	100.7 (M:100.7)	2	10.6	51.02
P84098 RPL19	60S ribosomal protein L19	23.5	12.1	169.9 (M:169.9)	2	13.3	41.94
P50914 RPL14	60S ribosomal protein L14	23.4	11.6	128.4 (M:128.4)	3	16.3	45.20
Q13765 NACA	Nascent polypeptide-associated complex subunit alpha	23.4	4.4	198.0 (M:198.0)	2	13.5	66.47
P09211 GSTP1	Glutathione S-transferase P	23.3	5.3	332.9 (M:332.9)	5	34.8	58.44
P43487 RANBP1	Ran-specific GTPase-activating protein	23.3	5.1	173.6 (M:173.6)	3	15.4	53.25
P48047 ATP5O	ATP synthase subunit O, mitochondrial	23.3	10.5	82.5 (M:82.5)	2	10.3	50.22
P52565 ARHGDIA	Rho GDP-dissociation inhibitor 1	23.2	4.9	99.8 (M:99.8)	2	15.2	65.71
P49720 PSMB3	Proteasome subunit beta type-3	22.9	6.2	82.2 (M:82.2)	2	11.2	39.10
P46782 RPS5	40S ribosomal protein S5	22.9	10.4	163.5 (M:163.5)	4	25.5	191.18
Q9Y5Z4 HEBP2	Heme-binding protein 2	22.9	4.4	120.0 (M:120.0)	4	24.4	490.02
P49721 PSMB2	Proteasome subunit beta type-2	22.8	6.6	93.2 (M:93.2)	2	12.9	66.91
P04792 HSPB1	Heat shock protein beta-1	22.8	6.0	328.2 (M:328.2)	7	39.0	38.96
Q9BRP8 PYM1	Partner of Y14 and mago	22.6	9.9	88.2 (M:88.2)	2	15.7	63.37
P16401 HIST1H1B	Histone H1.5	22.6	11.4	108.1 (M:108.1)	3	14.2	48.48
Q9NP77 SSU72	RNA polymerase II subunit A C-terminal domain phosphatase SSU72	22.6	5.0	93.5 (M:93.5)	2	12.4	66.87
Q92522 H1FX	Histone H1x	22.5	11.2	91.4 (M:91.4)	2	10.3	39.31
P61086 UBE2K	Ubiquitin-conjugating enzyme E2 K	22.4	5.2	125.0 (M:125.0)	2	13.5	438.97
P37802 TAGLN2	Transgelin-2	22.4	9.3	304.3 (M:304.3)	4	25.6	38.66
Q14919 DRAP1	Dr1-associated corepressor	22.3	4.9	152.3 (M:152.3)	3	17.1	71.84
O43399 TPD52L2	Tumor protein D54	22.2	5.1	523.1 (M:523.1)	9	56.8	48.50
Q9H0U4 RAB1B	Ras-related protein Rab-1B	22.2	5.4	235.7 (M:235.7)	4	28.4	27.99
Q06830 PRDX1	Peroxiredoxin-1	22.1	9.2	288.0 (M:288.0)	6	27.6	38.04
O43583 DENR	Density-regulated protein	22.1	5.1	176.1 (M:176.1)	3	18.2	48.07
P08134 RHOC	Rho-related GTP-binding protein RhoC	22.0	6.2	263.6 (M:263.6)	3	19.7	21.83
P32119 PRDX2	Peroxiredoxin-2	21.9	5.6	189.1 (M:189.1)	6	32.3	263.05
O00264 PGRMC1	Membrane-associated progesterone receptor component 1	21.7	4.4	311.6 (M:311.6)	5	32.8	54.02
Q07020 RPL18	60S ribosomal protein L18	21.6	12.3	147.4 (M:147.4)	2	12.8	43.62
P18621 RPL17	60S ribosomal protein L17	21.4	10.9	73.2 (M:73.2)	2	14.1	28.90
P16403 HIST1H1C	Histone H1.2	21.4	11.4	211.5 (M:211.5)	4	15.5	35.66
P30086 PEBP1	Phosphatidylethanolamine-binding protein 1	21.0	7.8	297.1 (M:297.1)	6	44.9	43.77
P61081 UBE2M	NEDD8-conjugating enzyme Ubc12	20.9	8.8	85.2 (M:85.2)	2	14.8	348.13
P61224 RAP1B	Ras-related protein Rap-1b	20.8	5.5	137.7 (M:137.7)	3	19.0	52.80
Q02543 RPL18A	60S ribosomal protein L18a	20.7	11.7	150.6 (M:150.6)	3	20.5	40.60
Q13442 PDAP1	28 kDa heat- and acid-stable phosphoprotein	20.6	9.4	188.4 (M:188.4)	3	21.5	99.00
P61204 ARF3	ADP-ribosylation factor 3	20.6	7.7	124.0 (M:124.0)	3	23.8	32.07
P21291 CSRP1	Cysteine and glycine-rich protein 1	20.6	10.0	57.9 (M:57.9)	2	19.2	54.25
P18085 ARF4	ADP-ribosylation factor 4	20.5	7.5	175.5 (M:175.5)	4	30.6	39.33
P62913 RPL11	60S ribosomal protein L11	20.2	10.3	103.2 (M:103.2)	3	16.9	649.77
Q99497 PARK7	Protein DJ-1	19.9	6.4	194.3 (M:194.3)	5	36.5	40.05
O14950 MYL12B	Myosin regulatory light chain 12B	19.8	4.5	146.2 (M:146.2)	3	18.6	57.68
P59998 ARPC4	Actin-related protein 2/3 complex subunit 4	19.7	9.4	73.3 (M:73.3)	2	11.3	116.13
P46783 RPS10	40S ribosomal protein S10	18.9	10.5	89.4 (M:89.4)	2	13.9	59.47
Q9Y281 CFL2	Cofilin-2	18.7	8.8	170.0 (M:170.0)	3	28.9	235.35
Q15185 PTGES3	Prostaglandin E synthase 3	18.7	4.2	145.5 (M:145.5)	3	20.6	35.66
P23528 CFL1	Cofilin-1	18.5	9.1	267.7 (M:267.7)	4	37.3	37.99
P62280 RPS11	40S ribosomal protein S11	18.4	11.0	121.9 (M:121.9)	2	12.7	37.57
P62937 PPIA	Peptidyl-prolyl cis-trans isomerase A	18.0	9.0	311.8 (M:311.8)	6	34.5	29.74
P30050 RPL12	60S ribosomal protein L12	17.8	10.3	208.7 (M:208.7)	4	33.9	75.38
P83731 RPL24	60S ribosomal protein L24	17.8	12.0	109.1 (M:109.1)	2	11.5	52.52
P62269 RPS18	40S ribosomal protein S18	17.7	11.5	124.6 (M:124.6)	2	13.2	58.85
Q04837 SSBP1	Single-stranded DNA-binding protein, mitochondrial	17.2	9.9	103.8 (M:103.8)	2	15.5	742.66
P60660 MYL6	Myosin light polypeptide 6	16.9	4.4	106.0 (M:106.0)	2	13.9	907.77
Q04941 PLP2	Proteolipid protein 2	16.7	7.7	63.7 (M:63.7)	2	18.4	60.30
P62249 RPS16	40S ribosomal protein S16	16.4	10.8	102.1 (M:102.1)	2	14.4	65.66
O43169 CYB5B	Cytochrome b5 type B	16.3	4.7	94.5 (M:94.5)	2	31.5	50.67
P62263 RPS14	40S ribosomal protein S14	16.3	10.9	103.1 (M:103.1)	2	15.9	69.06
P39019 RPS19	40S ribosomal protein S19	16.1	10.7	82.4 (M:82.4)	2	15.2	37.39
Q14019 COTL1	Coactosin-like protein	15.9	5.4	88.5 (M:88.5)	2	19.7	25.08
P07737 PFN1	Profilin-1	15.0	9.4	191.3 (M:191.3)	4	41.4	47.27
P35268 RPL22	60S ribosomal protein L22	14.8	9.7	138.6 (M:138.6)	3	30.5	60.32
P62899 RPL31	60S ribosomal protein L31	14.5	11.0	82.8 (M:82.8)	2	18.4	665.16
Q96KK5 HIST1H2AH	Histone H2A type 1-H	13.9	11.3	65.1 (M:65.1)	2	21.9	41.06
UPN933 Stressed (DTT Tx) Cells, Replicate #1
Accession Gene Name	Protein	MW [kDa]	pI	Score	#Peptides	SC [%]	RMS90 [ppm]
Q09666 AHNAK	Neuroblast differentiation-associated protein AHNAK	628.7	5.7	2724.5 (M:2724.5)	55	13.7	54.43
Q8IVF2 AHNAK2	Protein AHNAK2	616.2	5.1	216.0 (M:216.0)	6	1.3	56.60
Q14204 DYNC1H1	Cytoplasmic dynein 1 heavy chain 1	532.1	6.0	1354.9 (M:1354.9)	30	9.3	48.55
Q15149 PLEC	Plectin	531.5	5.7	3025.6 (M:3025.6)	65	17.0	53.51
P78527 PRKDC	DNA-dependent protein kinase catalytic subunit	468.8	6.8	881.0 (M:881.0)	20	6.6	50.69
P12111 COL6A3	Collagen alpha-3(VI) chain	343.5	6.3	295.9 (M:295.9)	8	4.5	60.44
P78559 MAP1A	Microtubule-associated protein 1A	305.3	4.7	131.9 (M:131.9)	3	1.5	302.62
Q92616 GCN1	Translational activator GCN1	292.6	7.6	153.4 (M:153.4)	3	2.1	51.31
Q14315 FLNC	Filamin-C	290.8	5.6	1567.7 (M:1567.7)	29	15.3	62.10
Q13813 SPTAN1	Spectrin alpha chain, non-erythrocytic 1	284.4	5.1	126.2 (M:126.2)	4	2.5	32.61
P21333 FLNA	Filamin-A	280.6	5.7	1826.6 (M:1826.6)	31	16.8	66.78
O75369 FLNB	Filamin-B	278.0	5.4	640.5 (M:640.5)	13	7.5	69.04
Q01082 SPTBN1	Spectrin beta chain, non-erythrocytic 1	274.4	5.3	961.8 (M:961.8)	21	12.0	35.08
Q6P2Q9 PRPF8	Pre-mRNA-processing-splicing factor 8	273.4	9.5	73.0 (M:73.0)	2	1.7	3.79
P49327 FASN	Fatty acid synthase	273.3	6.0	1138.9 (M:1138.9)	26	15.1	50.53
P46821 MAP1B	Microtubule-associated protein 1B	270.5	4.6	387.3 (M:387.3)	6	3.2	68.28
Q9Y490 TLN1	Talin-1	269.6	5.7	1819.5 (M:1819.5)	32	18.8	77.58
P12270 TPR	Nucleoprotein TPR	267.1	4.8	130.3 (M:130.3)	3	1.9	329.84
Q14980 NUMA1	Nuclear mitotic apparatus protein 1	238.1	5.5	137.4 (M:137.4)	2	1.2	370.04
Q9NZM1 MYOF	Myoferlin	234.6	5.8	183.6 (M:183.6)	2	1.3	25.10
Q92614 MYO18A	Unconventional myosin-XVIIIa	233.0	5.9	55.7 (M:55.7)	2	1.3	56.36
P35579 MYH9	Myosin-9	226.4	5.4	2633.5 (M:2633.5)	54	32.8	47.34
P49750 YLPM1	YLP motif-containing protein 1	219.8	6.1	84.2 (M:84.2)	2	1.8	244.64
Q5VYK3 ECM29	Proteasome-associated protein ECM29 homolog	204.2	6.8	100.9 (M:100.9)	3	3.0	52.17
Q07157 TJP1	Tight junction protein ZO-1	195.3	6.2	87.7 (M:87.7)	2	1.4	50.29
Q00610 CLTC	Clathrin heavy chain 1	191.5	5.4	1443.2 (M:1443.2)	30	24.3	38.63
P46940 IQGAP1	Ras GTPase-activating-like protein IQGAP1	189.1	6.1	734.8 (M:734.8)	18	15.3	49.89
Q9Y4K1 AIM1	Absent in melanoma 1 protein	188.6	5.5	152.9 (M:152.9)	4	3.4	58.11
Q8TCU6 PREX1	Phosphatidylinositol 3,4,5-trisphosphate-dependent Rac exchanger 1 protein	186.1	6.0	91.7 (M:91.7)	2	1.4	49.85
P26358 DNMT1	DNA (cytosine-5)-methyltransferase 1	183.0	8.9	83.8 (M:83.8)	2	2.4	401.30
Q9C0C2 TNKS1BP1	182 kDa tankyrase-1-binding protein	181.7	4.6	492.5 (M:492.5)	9	7.3	168.41
P11047 LAMC1	Laminin subunit gamma-1	177.5	4.9	263.9 (M:263.9)	6	5.1	75.59
Q9NYU2 UGGT1	UDP-glucose:glycoprotein glucosyltransferase 1	177.1	5.3	120.9 (M:120.9)	3	2.3	29.38
Q04637 EIF4G1	Eukaryotic translation initiation factor 4 gamma 1	175.4	5.1	377.6 (M:377.6)	9	6.6	97.32
Q5SW79 CEP170	Centrosomal protein of 170 kDa	175.2	6.7	162.7 (M:162.7)	3	2.5	66.86
P07814 EPRS	Bifunctional glutamate/proline--tRNA ligase	170.5	7.2	614.3 (M:614.3)	14	13.2	256.44
Q08378 GOLGA3	Golgin subfamily A member 3	167.3	5.2	179.6 (M:179.6)	4	3.1	683.41
Q14152 EIF3A	Eukaryotic translation initiation factor 3 subunit A	166.5	6.4	606.3 (M:606.3)	12	11.2	44.69
P30622 CLIP1	CAP-Gly domain-containing linker protein 1	162.1	5.2	192.6 (M:192.6)	4	3.1	695.19
P42704 LRPPRC	Leucine-rich PPR motif-containing protein, mitochondrial	157.8	5.8	1003.5 (M:1003.5)	24	21.7	44.14
Q15021 NCAPD2	Condensin complex subunit 1	157.1	6.2	241.2 (M:241.2)	6	5.3	234.96
Q86UP2 KTN1	Kinectin	156.2	5.4	555.1 (M:555.1)	13	10.3	55.34
Q9P2E9 RRBP1	Ribosome-binding protein 1	152.4	9.3	650.2 (M:650.2)	11	9.4	240.54
Q9BQG0 MYBBP1A	Myb-binding protein 1A	148.8	10.0	165.4 (M:165.4)	3	3.0	52.50
O15067 PFAS	Phosphoribosylformylglycinamidine synthase	144.6	5.4	392.8 (M:392.8)	8	8.2	60.25
P41252 IARS	Isoleucine--tRNA ligase, cytoplasmic	144.4	5.8	557.3 (M:557.3)	12	13.1	42.18
Q14683 SMC1A	Structural maintenance of chromosomes protein 1A	143.1	8.2	99.9 (M:99.9)	2	2.4	576.35
Q9H2G2 SLK	STE20-like serine/threonine-protein kinase	142.6	4.9	93.5 (M:93.5)	2	2.3	61.49
Q14203 DCTN1	Dynactin subunit 1	141.6	5.5	206.2 (M:206.2)	6	7.0	56.87
Q00341 HDLBP	Vigilin	141.4	6.4	426.9 (M:426.9)	9	9.9	51.22
O60610 DIAPH1	Protein diaphanous homolog 1	141.3	5.2	208.8 (M:208.8)	6	6.0	51.99
Q92797 SYMPK	Symplekin	141.1	5.8	58.6 (M:58.6)	2	2.6	47.85
Q08211 DHX9	ATP-dependent RNA helicase A	140.9	6.4	368.9 (M:368.9)	9	8.2	55.35
P26640 VARS	Valine--tRNA ligase	140.4	8.4	263.6 (M:263.6)	6	6.6	77.27
Q86VP6 CAND1	Cullin-associated NEDD8-dissociated protein 1	136.3	5.4	231.1 (M:231.1)	7	7.7	41.80
O00410 IPO5	Vinculin	123.7	5.4	928.1 (M:928.1)	17	18.7	50.43
Q6PKG0 LARP1	Importin-5	123.5	4.7	558.2 (M:558.2)	14	19.9	42.09
O14980 XPO1	Exportin-1	123.3	5.7	298.7 (M:298.7)	7	10.2	38.24
O95373 IPO7	Importin-7	119.4	4.6	277.4 (M:277.4)	6	7.7	37.12
P22314 UBA1	Ubiquitin-like modifier-activating enzyme 1	117.8	5.4	796.5 (M:796.5)	17	25.7	63.06
P55060 CSE1L	Exportin-2	110.3	5.4	510.2 (M:510.2)	10	14.5	43.35
P33176 KIF5B	Kinesin-1 heavy chain	109.6	6.1	197.9 (M:197.9)	4	6.4	52.57
O60763 USO1	General vesicular transport factor p115	107.8	4.7	227.8 (M:227.8)	6	7.7	82.57
Q14697 GANAB	Neutral alpha-glucosidase AB	106.8	5.7	182.4 (M:182.4)	5	7.8	77.95
P49588 AARS	Alanine--tRNA ligase, cytoplasmic	106.7	5.2	272.5 (M:272.5)	4	5.9	52.88
P36776 LONP1	Lon protease homolog, mitochondrial	106.4	6.0	246.5 (M:246.5)	5	6.4	443.18
B5ME19 EIF3CL	Eukaryotic translation initiation factor 3 subunit C-like protein	105.4	5.5	106.8 (M:106.8)	2	2.8	79.70
O43707 ACTN4	Alpha-actinin-4	104.8	5.2	1142.4 (M:1142.4)	20	27.2	47.62
P63010 AP2B1	AP-2 complex subunit beta	104.5	5.1	273.0 (M:273.0)	6	7.9	29.86
O94973 AP2A2	AP-2 complex subunit alpha-2	103.9	6.6	97.4 (M:97.4)	2	3.3	70.66
P12814 ACTN1	Alpha-actinin-1	103.0	5.1	949.6 (M:949.6)	17	24.6	51.53
P19367 HK1	Hexokinase-1	102.4	6.4	219.0 (M:219.0)	5	6.8	431.80
P52789 HK2	Hexokinase-2	102.3	5.7	145.0 (M:145.0)	3	4.1	41.04
P78344 EIF4G2	Eukaryotic translation initiation factor 4 gamma 2	102.3	6.8	104.1 (M:104.1)	3	3.4	40.48
Q92973 TNPO1	Transportin-1	102.3	4.7	75.2 (M:75.2)	2	2.8	79.72
Q7KZF4 SND1	Staphylococcal nuclease domain-containing protein 1	101.9	6.8	262.8 (M:262.8)	7	9.9	59.58
P11586 MTHFD1	C-1-tetrahydrofolate synthase, cytoplasmic	101.5	7.0	641.3 (M:641.3)	12	16.0	94.31
Q14764 MVP	Major vault protein	99.3	5.2	243.8 (M:243.8)	5	7.4	50.81
P50570 DNM2	Dynamin-2	98.0	7.2	76.0 (M:76.0)	2	3.4	41.72
Q9Y678 COPG1	Coatomer subunit gamma-1	97.7	5.2	95.4 (M:95.4)	2	2.9	8.83
Q14974 KPNB1	Importin subunit beta-1	97.1	4.5	437.5 (M:437.5)	10	15.4	36.34
Q92598 HSPH1	Heat shock protein 105 kDa	96.8	5.1	184.1 (M:184.1)	3	4.5	49.32
P11216 PYGB	Glycogen phosphorylase, brain form	96.6	6.4	145.8 (M:145.8)	3	5.0	57.72
P33991 MCM4	DNA replication licensing factor MCM4	96.5	6.3	121.0 (M:121.0)	2	2.7	5.18
Q8WUM4 PDCD6IP	Programmed cell death 6-interacting protein	96.0	6.1	241.3 (M:241.3)	5	7.6	28.00
P13639 EEF2	Elongation factor 2	95.3	6.4	1187.7 (M:1187.7)	26	35.8	61.40
Q12906 ILF3	Interleukin enhancer-binding factor 3	95.3	9.3	71.2 (M:71.2)	2	2.1	85.91
P43243 MATR3	Matrin-3	94.6	5.8	163.3 (M:163.3)	3	5.3	64.79
P34932 HSPA4	Heat shock 70 kDa protein 4	94.3	5.0	172.7 (M:172.7)	4	6.8	247.96
Q05682 CALD1	Caldesmon	93.2	5.5	245.8 (M:245.8)	4	6.8	70.92
Q14566 MCM6	DNA replication licensing factor MCM6	92.8	5.2	174.4 (M:174.4)	4	6.6	632.09
P11387 TOP1	Endoplasmin	92.4	4.6	903.3 (M:903.3)	19	26.8	52.26
Q09161 NCBP1	Nuclear cap-binding protein subunit 1	91.8	6.0	97.7 (M:97.7)	3	3.9	431.34
Q96QK1 VPS35	Vacuolar protein sorting-associated protein 35	91.6	5.2	218.1 (M:218.1)	3	5.0	49.77
P25205 MCM3	DNA replication licensing factor MCM3	90.9	5.4	147.0 (M:147.0)	3	5.0	430.82
P55072 VCP	Transitional endoplasmic reticulum ATPase	89.3	5.0	724.7 (M:724.7)	15	23.6	56.70
O75534 CSDE1	Cold shock domain-containing protein E1	88.8	5.8	81.3 (M:81.3)	2	3.4	57.67
Q13263 TRIM28	Transcription intermediary factor 1-beta	88.5	5.4	380.0 (M:380.0)	9	16.3	78.07
P05556 ITGB1	Integrin beta-1	88.4	5.1	162.1 (M:162.1)	4	5.8	60.70
Q16666 IFI16	Gamma-interferon-inducible protein 16	88.2	9.9	77.0 (M:77.0)	2	2.4	37.98
P42224 STAT1	Signal transducer and activator of transcription 1-alpha/beta	87.3	5.7	74.1 (M:74.1)	2	3.6	599.30
Q12797 ASPH	Aspartyl/asparaginyl beta-hydroxylase	85.8	4.8	249.4 (M:249.4)	5	10.7	271.58
P06396 GSN	Gelsolin	85.6	5.9	311.1 (M:311.1)	6	11.9	43.74
P49589 CARS	Cysteine--tRNA ligase, cytoplasmic	85.4	6.3	231.6 (M:231.6)	5	7.2	96.90
Q99798 ACO2	Aconitate hydratase, mitochondrial	85.4	7.9	241.0 (M:241.0)	5	9.7	64.57
O60568 PLOD3	Procollagen-lysine,2-oxoglutarate 5-dioxygenase 3	84.7	5.6	144.2 (M:144.2)	3	6.2	91.29
P07900 HSP90AA1	Heat shock protein HSP 90-alpha	84.6	4.8	1307.9 (M:1307.9)	23	31.0	59.27
O00469 PLOD2	Procollagen-lysine,2-oxoglutarate 5-dioxygenase 2	84.6	6.2	86.8 (M:86.8)	2	4.2	307.67
Q96TA1 FAM129B	Niban-like protein 1	84.1	5.8	168.5 (M:168.5)	2	2.8	1.97
Q16891 IMMT	Mitochondrial inner membrane protein	83.6	6.1	184.8 (M:184.8)	4	6.7	235.87
P08238 HSP90AB1	Heat shock protein HSP 90-beta	83.2	4.8	1214.5 (M:1214.5)	24	34.7	60.13
P41250 GARS	Glycine--tRNA ligase	83.1	6.7	268.6 (M:268.6)	8	15.0	32.56
Q8TBA6 GOLGA5	Golgin subfamily A member 5	83.0	5.5	86.2 (M:86.2)	2	3.3	46.61
P40939 HADHA	Trifunctional enzyme subunit alpha, mitochondrial	82.9	9.8	149.6 (M:149.6)	3	5.8	378.46
P13010 XRCC5	X-ray repair cross-complementing protein 5	82.7	5.5	80.3 (M:80.3)	2	4.5	15.58
Q9NY33 DPP3	Dipeptidyl peptidase 3	82.5	4.9	213.2 (M:213.2)	6	11.1	300.25
O00429 DNM1L	Dynamin-1-like protein	81.8	6.4	297.2 (M:297.2)	7	13.9	67.44
P16070 CD44	CD44 antigen	81.5	5.0	122.9 (M:122.9)	3	4.7	67.26
P33993 MCM7	DNA replication licensing factor MCM7	81.3	6.1	261.9 (M:261.9)	6	10.2	41.18
O95573 ACSL3	Long-chain-fatty-acid--CoA ligase 3	80.4	9.4	114.7 (M:114.7)	2	4.6	85.51
Q92841 DDX17	Probable ATP-dependent RNA helicase DDX17	80.2	9.3	492.9 (M:492.9)	8	14.3	65.00
P17655 CAPN2	Calpain-2 catalytic subunit	79.9	4.7	558.9 (M:558.9)	11	25.0	57.73
P28331 NDUFS1	NADH-ubiquinone oxidoreductase 75 kDa subunit, mitochondrial	79.4	5.8	80.4 (M:80.4)	2	3.6	531.52
P52888 THOP1	Thimet oligopeptidase	78.8	5.7	168.1 (M:168.1)	4	9.4	59.14
Q06210 GFPT1	Glutamine--fructose-6-phosphate aminotransferase [isomerizing] 1	78.8	6.7	147.2 (M:147.2)	4	7.3	303.81
Q14444 CAPRIN1	Caprin-1	78.3	5.0	109.9 (M:109.9)	3	4.8	48.60
P52272 HNRNPM	Heterogeneous nuclear ribonucleoprotein M	77.5	9.6	326.4 (M:326.4)	7	11.9	47.21
P21980 TGM2	Protein-glutamine gamma-glutamyltransferase 2	77.3	5.0	77.1 (M:77.1)	2	4.1	57.99
P02787 TF	Serotransferrin	77.0	7.0	260.2 (M:260.2)	5	8.7	283.65
O94808 GFPT2	Glutamine--fructose-6-phosphate aminotransferase [isomerizing] 2	76.9	7.3	370.6 (M:370.6)	7	13.3	53.74
P49915 GMPS	GMP synthase [glutamine-hydrolyzing]	76.7	6.4	157.9 (M:157.9)	4	9.4	37.47
P19338 NCL	Nucleolin	76.6	4.4	438.7 (M:438.7)	8	11.8	45.76
P08133 ANXA6	Annexin A6	75.8	5.3	587.9 (M:587.9)	11	18.3	43.82
P42166 TMPO	Lamina-associated polypeptide 2, isoform alpha	75.4	8.5	83.9 (M:83.9)	2	3.9	103.63
P54136 RARS	Arginine--tRNA ligase, cytoplasmic	75.3	6.3	385.6 (M:385.6)	10	18.2	52.69
O75746 SLC25A12	Calcium-binding mitochondrial carrier protein Aralar1	74.7	9.2	155.0 (M:155.0)	4	6.9	376.90
Q15582 TGFBI	Transforming growth factor-beta-induced protein ig-h3	74.6	8.6	116.0 (M:116.0)	2	4.0	46.73
O76094 SRP72	Signal recognition particle subunit SRP72	74.6	9.9	138.2 (M:138.2)	3	5.8	69.94
P02545 LMNA	Prelamin-A/C	74.1	6.6	1501.4 (M:1501.4)	27	43.4	55.99
P38646 HSPA9	Stress-70 protein, mitochondrial	73.6	5.8	920.2 (M:920.2)	12	24.2	52.41
O00571 DDX3X	ATP-dependent RNA helicase DDX3X	73.2	6.8	505.5 (M:505.5)	8	16.2	35.67
Q92945 KHSRP	Far upstream element-binding protein 2	73.1	7.0	403.3 (M:403.3)	7	13.9	51.87
P13667 PDIA4	Protein disulfide-isomerase A4	72.9	4.8	408.1 (M:408.1)	10	22.9	57.16
O00116 AGPS	Alkyldihydroxyacetonephosphate synthase, peroxisomal	72.9	7.2	122.9 (M:122.9)	2	4.6	79.81
P31040 SDHA	Succinate dehydrogenase [ubiquinone] flavoprotein subunit, mitochondrial	72.6	7.3	84.4 (M:84.4)	3	5.7	443.90
Q8WVM8 SCFD1	Sec1 family domain-containing protein 1	72.3	5.9	164.4 (M:164.4)	4	8.6	328.18
P11021 HSPA5	78 kDa glucose-regulated protein	72.3	4.9	1406.4 (M:1406.4)	24	42.4	51.69
Q8NBJ5 COLGALT1	Procollagen galactosyltransferase 1	71.6	7.0	83.7 (M:83.7)	2	3.9	79.89
Q9NVI7 ATAD3A	ATPase family AAA domain-containing protein 3A	71.3	9.7	101.4 (M:101.4)	2	3.0	64.10
O43390 HNRNPR	Heterogeneous nuclear ribonucleoprotein R	70.9	8.8	206.6 (M:206.6)	5	8.8	30.13
P11142 HSPA8	Heat shock cognate 71 kDa protein	70.9	5.2	1516.4 (M:1516.4)	25	43.0	47.84
P13797 PLS3	Plastin-3	70.8	5.3	305.1 (M:305.1)	6	12.7	50.74
Q9UHB9 SRP68	Signal recognition particle subunit SRP68	70.7	9.4	113.7 (M:113.7)	2	3.5	40.11
P11940 PABPC1	Polyadenylate-binding protein 1	70.6	10.0	312.0 (M:312.0)	8	14.3	44.62
P49748 ACADVL	Very long-chain specific acyl-CoA dehydrogenase, mitochondrial	70.3	9.6	85.4 (M:85.4)	2	4.1	44.73
P34931 HSPA1L	Heat shock 70 kDa protein 1-like	70.3	5.7	449.6 (M:449.6)	6	12.6	76.61
P08107 HSPA1A/B	Heat shock 70 kDa protein 1A/1B	70.0	5.4	629.8 (M:629.8)	9	20.4	51.82
P54652 HSPA2	Heat shock-related 70 kDa protein 2	70.0	5.4	636.9 (M:636.9)	10	16.3	56.55
P12956 XRCC6	X-ray repair cross-complementing protein 6	69.8	6.2	519.5 (M:519.5)	11	21.7	41.18
O60506 SYNCRIP	Heterogeneous nuclear ribonucleoprotein Q	69.6	9.1	282.3 (M:282.3)	7	14.0	33.35
Q96PK6 RBM14	RNA-binding protein 14	69.4	10.0	117.1 (M:117.1)	2	3.7	50.86
P15311 EZR	Ezrin	69.4	5.9	356.6 (M:356.6)	6	12.1	50.89
P02768 ALB	Serum albumin	69.3	5.9	229.8 (M:229.8)	5	7.1	70.36
P04844 RPN2	Dolichyl-diphosphooligosaccharide--protein glycosyltransferase subunit 2	69.2	5.4	133.1 (M:133.1)	4	11.4	70.64
P23588 EIF4B	Eukaryotic translation initiation factor 4B	69.1	5.4	68.9 (M:68.9)	2	5.4	58.26
P17844 DDX5	Probable ATP-dependent RNA helicase DDX5	69.1	9.7	398.9 (M:398.9)	8	14.2	47.91
Q9UH65 SWAP70	Switch-associated protein 70	69.0	5.6	136.6 (M:136.6)	4	7.0	363.03
Q9H0B6 KLC2	Kinesin light chain 2	68.9	6.8	113.5 (M:113.5)	3	5.0	61.82
P04843 RPN1	Dolichyl-diphosphooligosaccharide--protein glycosyltransferase subunit 1	68.5	5.9	153.2 (M:153.2)	4	8.9	67.10
Q15642 TRIP10	Cdc42-interacting protein 4	68.3	5.4	178.8 (M:178.8)	3	7.5	64.69
P38606 ATP6V1A	V-type proton ATPase catalytic subunit A	68.3	5.2	73.9 (M:73.9)	2	4.4	48.70
Q8TAT6 NPLOC4	Nuclear protein localization protein 4 homolog	68.1	5.9	171.1 (M:171.1)	3	7.6	253.50
Q15046 KARS	Lysine--tRNA ligase	68.0	5.9	99.2 (M:99.2)	2	5.9	75.71
P08195 SLC3A2	4F2 cell-surface antigen heavy chain	68.0	4.7	192.1 (M:192.1)	3	6.8	68.92
P29401 TKT	Transketolase	67.8	8.5	419.6 (M:419.6)	10	22.5	39.34
P26038 MSN	Moesin	67.8	6.0	313.9 (M:313.9)	7	12.8	41.14
Q03252 LMNB2	Lamin-B2	67.6	5.2	398.7 (M:398.7)	8	14.7	57.05
P61764 STXBP1	Syntaxin-binding protein 1	67.5	6.5	114.6 (M:114.6)	3	6.6	87.63
P27824 CANX	Calnexin	67.5	4.3	396.5 (M:396.5)	7	14.4	38.15
Q96AE4 FUBP1	Far upstream element-binding protein 1	67.5	7.8	98.4 (M:98.4)	2	4.0	59.82
P61221 ABCE1	ATP-binding cassette sub-family E member 1	67.3	9.5	106.5 (M:106.5)	3	6.8	648.98
Q9Y262 EIF3L	Eukaryotic translation initiation factor 3 subunit L	66.7	5.9	207.3 (M:207.3)	4	9.4	71.48
P17812 CTPS1	CTP synthase 1	66.6	6.0	128.1 (M:128.1)	3	5.9	68.61
P20700 LMNB1	Lamin-B1	66.4	5.0	410.5 (M:410.5)	9	19.6	74.06
O75083 WDR1	WD repeat-containing protein 1	66.2	6.2	128.6 (M:128.6)	2	6.3	334.09
Q5JTV8 TOR1AIP1	Torsin-1A-interacting protein 1	66.2	8.9	108.4 (M:108.4)	3	6.2	602.14
Q9NSD9 FARSB	Phenylalanine--tRNA ligase beta subunit	66.1	6.4	236.9 (M:236.9)	6	11.2	37.78
O00567 NOP56	Nucleolar protein 56	66.0	9.8	93.6 (M:93.6)	3	6.6	46.12
Q07065 CKAP4	Cytoskeleton-associated protein 4	66.0	5.6	386.2 (M:386.2)	7	17.4	46.97
Q9UHD8 SEPT9	Septin-9	65.4	9.7	251.5 (M:251.5)	6	14.8	40.22
Q07866 KLC1	Kinesin light chain 1	65.3	5.8	120.3 (M:120.3)	2	4.4	89.29
P30153 PPP2R1A	Serine/threonine-protein phosphatase 2A 65 kDa regulatory subunit A alpha isoform	65.3	4.9	389.1 (M:389.1)	8	18.3	116.41
P31939 ATIC	Bifunctional purine biosynthesis protein PURH	64.6	6.3	204.8 (M:204.8)	5	10.1	87.39
O15371 EIF3D	Eukaryotic translation initiation factor 3 subunit D	63.9	5.7	193.8 (M:193.8)	5	9.7	493.33
Q86UE4 MTDH	Protein LYRIC	63.8	9.8	234.1 (M:234.1)	5	11.7	68.10
O00425 IGF2BP3	Insulin-like growth factor 2 mRNA-binding protein 3	63.7	9.6	192.8 (M:192.8)	6	13.6	234.29
P46060 RANGAP1	Ran GTPase-activating protein 1	63.5	4.5	119.9 (M:119.9)	3	7.0	78.49
P06744 GPI	Glucose-6-phosphate isomerase	63.1	9.1	349.8 (M:349.8)	6	13.4	28.15
P31948 STIP1	Stress-induced-phosphoprotein 1	62.6	6.4	309.2 (M:309.2)	6	13.4	32.34
Q16555 DPYSL2	Dihydropyrimidinase-related protein 2	62.3	5.9	381.6 (M:381.6)	9	21.5	175.81
Q9HA77 CARS2	Probable cysteine--tRNA ligase, mitochondrial	62.2	9.4	95.0 (M:95.0)	3	6.2	74.72
Q96S66 CLCC1	Chloride channel CLIC-like protein 1	62.0	5.3	101.7 (M:101.7)	2	6.5	77.21
Q14195 DPYSL3	Dihydropyrimidinase-related protein 3	61.9	6.0	293.7 (M:293.7)	5	13.3	71.15
P40222 TXLNA	Alpha-taxilin	61.9	6.1	90.2 (M:90.2)	2	3.7	62.86
Q14247 CTTN	Src substrate cortactin	61.5	5.1	584.4 (M:584.4)	12	26.0	69.25
P36871 PGM1	Phosphoglucomutase-1	61.4	6.3	280.5 (M:280.5)	4	10.0	69.56
P00367 GLUD1	Glutamate dehydrogenase 1, mitochondrial	61.4	8.5	256.1 (M:256.1)	5	10.2	79.70
Q15942 ZYX	Zyxin	61.2	6.2	84.1 (M:84.1)	2	6.3	63.39
P10809 HSPD1	60 kDa heat shock protein, mitochondrial	61.0	5.6	1347.4 (M:1347.4)	21	48.3	56.38
P13674 P4HA1	Prolyl 4-hydroxylase subunit alpha-1	61.0	5.6	262.9 (M:262.9)	6	14.4	53.27
O15460 P4HA2	Prolyl 4-hydroxylase subunit alpha-2	60.9	5.4	148.1 (M:148.1)	4	12.5	142.23
O43242 PSMD3	26S proteasome non-ATPase regulatory subunit 3	60.9	9.0	149.2 (M:149.2)	3	6.9	33.87
Q9H3P7 ACBD3	Golgi resident protein GCP60	60.6	4.9	89.1 (M:89.1)	2	5.5	76.27
Q9H4M9 EHD1	EH domain-containing protein 1	60.6	6.4	215.4 (M:215.4)	4	8.1	39.59
Q6DD88 ATL3	Atlastin-3	60.5	5.3	196.9 (M:196.9)	6	13.9	62.34
P49368 CCT3	T-complex protein 1 subunit gamma	60.5	6.1	505.2 (M:505.2)	9	19.1	50.19
P17987 TCP1	T-complex protein 1 subunit alpha	60.3	5.7	238.8 (M:238.8)	5	12.4	454.19
O60684 KPNA6	Importin subunit alpha-7	60.0	4.7	114.6 (M:114.6)	2	5.4	86.62
P04040 CAT	Catalase	59.7	7.0	92.6 (M:92.6)	2	4.9	47.78
P25705 ATP5A1	ATP synthase subunit alpha, mitochondrial	59.7	9.6	622.0 (M:622.0)	12	26.0	46.65
Q9NPQ8 RIC8A	Synembryn-A	59.7	5.1	66.2 (M:66.2)	2	6.0	74.89
P48643 CCT5	T-complex protein 1 subunit epsilon	59.6	5.3	333.6 (M:333.6)	5	11.3	51.30
P50990 CCT8	T-complex protein 1 subunit theta	59.6	5.3	372.7 (M:372.7)	7	17.2	51.27
P14314 PRKCSH	Glucosidase 2 subunit beta	59.4	4.2	325.5 (M:325.5)	6	12.3	44.64
Q14498 RBM39	RNA-binding protein 39	59.3	10.7	143.7 (M:143.7)	3	8.1	94.47
Q99832 CCT7	T-complex protein 1 subunit eta	59.3	8.6	399.3 (M:399.3)	7	20.1	44.31
O15355 PPM1G	Protein phosphatase 1G	59.2	4.1	234.4 (M:234.4)	5	13.9	346.19
P11413 G6PD	Glucose-6-phosphate 1-dehydrogenase	59.2	6.4	210.8 (M:210.8)	4	9.1	66.90
Q16630 CPSF6	Cleavage and polyadenylation specificity factor subunit 6	59.2	6.7	142.0 (M:142.0)	3	9.4	217.47
Q92783 STAM	Signal transducing adapter molecule 1	59.1	4.6	74.6 (M:74.6)	2	5.7	71.88
P54577 YARS	Tyrosine--tRNA ligase, cytoplasmic	59.1	6.7	403.7 (M:403.7)	10	18.2	60.80
Q13596 SNX1	Sorting nexin-1	59.0	4.9	195.4 (M:195.4)	3	6.7	76.23
Q9BZZ5 API5	Apoptosis inhibitor 5	59.0	7.7	156.2 (M:156.2)	4	9.5	43.67
P49591 SARS	Serine--tRNA ligase, cytoplasmic	58.7	6.0	222.2 (M:222.2)	5	14.2	54.63
P49419 ALDH7A1	Alpha-aminoadipic semialdehyde dehydrogenase	58.5	9.1	132.9 (M:132.9)	2	5.2	71.48
O60749 SNX2	Sorting nexin-2	58.4	4.9	145.6 (M:145.6)	4	8.5	71.31
P35269 GTF2F1	General transcription factor IIF subunit 1	58.2	7.7	102.3 (M:102.3)	2	5.6	93.34
P40227 CCT6A	T-complex protein 1 subunit zeta	58.0	6.2	345.3 (M:345.3)	7	17.3	43.31
P14618 PKM	Pyruvate kinase PKM	57.9	9.0	1269.0 (M:1269.0)	20	45.2	48.58
P50991 CCT4	T-complex protein 1 subunit delta	57.9	9.0	378.8 (M:378.8)	7	15.0	67.11
O00629 KPNA4	Importin subunit alpha-3	57.9	4.7	120.2 (M:120.2)	3	8.6	60.26
P52292 KPNA2	Importin subunit alpha-1	57.8	5.1	136.5 (M:136.5)	4	8.9	626.97
Q9Y285 FARSA	Phenylalanine--tRNA ligase alpha subunit	57.5	7.9	156.7 (M:156.7)	4	7.5	90.09
P78371 CCT2	T-complex protein 1 subunit beta	57.5	6.0	798.8 (M:798.8)	15	37.8	43.67
P49257 LMAN1	Protein ERGIC-53	57.5	6.3	90.2 (M:90.2)	2	3.7	53.58
Q8N2G8 GHDC	GH3 domain-containing protein	57.5	9.3	65.3 (M:65.3)	2	4.9	426.12
P12081 HARS	Histidine--tRNA ligase, cytoplasmic	57.4	5.6	279.4 (M:279.4)	5	13.9	92.71
Q01581 HMGCS1	Hydroxymethylglutaryl-CoA synthase, cytoplasmic	57.3	5.1	368.8 (M:368.8)	9	21.2	59.02
P26599 PTBP1	Polypyrimidine tract-binding protein 1	57.2	9.8	179.7 (M:179.7)	3	10.4	50.70
P30837 ALDH1B1	Aldehyde dehydrogenase X, mitochondrial	57.2	6.4	142.1 (M:142.1)	4	9.1	299.34
P07237 P4HB	Protein disulfide-isomerase	57.1	4.6	884.8 (M:884.8)	18	34.4	51.11
P30101 PDIA3	Protein disulfide-isomerase A3	56.7	5.9	971.1 (M:971.1)	18	39.6	135.08
O43175 PHGDH	D-3-phosphoglycerate dehydrogenase	56.6	6.3	830.8 (M:830.8)	13	27.2	63.79
Q9Y6G9 DYNC1LI1	Cytoplasmic dynein 1 light intermediate chain 1	56.5	6.0	119.4 (M:119.4)	2	6.9	58.47
P06576 ATP5B	ATP synthase subunit beta, mitochondrial	56.5	5.1	662.3 (M:662.3)	13	33.6	38.03
P28838 LAP3	Cytosol aminopeptidase	56.1	9.0	486.6 (M:486.6)	11	26.4	60.18
P47895 ALDH1A3	Aldehyde dehydrogenase family 1 member A3	56.1	7.7	322.9 (M:322.9)	6	13.1	38.10
P34897 SHMT2	Serine hydroxymethyltransferase, mitochondrial	56.0	9.5	281.0 (M:281.0)	5	12.3	34.36
P12268 IMPDH2	Inosine-5'-monophosphate dehydrogenase 2	55.8	6.5	394.0 (M:394.0)	8	17.7	37.00
P61011 SRP54	Signal recognition particle 54 kDa protein	55.7	9.5	61.5 (M:61.5)	1	2.0	21.87
P43490 NAMPT	Nicotinamide phosphoribosyltransferase	55.5	6.8	1098.3 (M:1098.3)	22	54.8	43.74
Q52LJ0 FAM98B	Protein FAM98A	55.4	9.8	106.8 (M:106.8)	2	7.1	63.77
Q9Y3I0 RTCB	tRNA-splicing ligase RtcB homolog	55.2	6.9	123.1 (M:123.1)	3	6.7	91.38
O60701 UGDH	UDP-glucose 6-dehydrogenase	55.0	6.9	220.4 (M:220.4)	5	11.5	102.61
Q16658 FSCN1	Fascin	54.5	7.0	184.3 (M:184.3)	4	11.8	373.71
Q96HE7 ERO1A	ERO1-like protein alpha	54.4	5.4	256.7 (M:256.7)	5	12.6	60.14
Q14108 SCARB2	Lysosome membrane protein 2	54.3	4.9	129.0 (M:129.0)	3	6.9	69.47
Q9Y6W5 WASF2	Wiskott-Aldrich syndrome protein family member 2	54.3	5.2	59.5 (M:59.5)	2	5.2	41.57
O75439 PMPCB	Mitochondrial-processing peptidase subunit beta	54.3	6.4	96.2 (M:96.2)	3	5.9	53.25
O43237 DYNC1LI2	Cytoplasmic dynein 1 light intermediate chain 2	54.1	6.0	99.3 (M:99.3)	2	6.3	41.67
P08670 VIM	Vimentin	53.6	4.9	2250.6 (M:2250.6)	35	74.5	56.87
P26368 U2AF2	Splicing factor U2AF 65 kDa subunit	53.5	9.8	118.7 (M:118.7)	3	8.8	53.41
P35637 FUS	RNA-binding protein FUS	53.4	9.7	197.5 (M:197.5)	4	6.3	276.19
Q6NUK1 SLC25A24	Calcium-binding mitochondrial carrier protein SCaMC-1	53.3	6.0	165.9 (M:165.9)	2	5.2	77.69
Q9ULV4 CORO1C	Coronin-1C	53.2	6.7	108.3 (M:108.3)	2	5.3	526.49
P52209 PGD	6-phosphogluconate dehydrogenase, decarboxylating	53.1	7.0	515.1 (M:515.1)	8	20.1	31.79
P23381 WARS	Tryptophan--tRNA ligase, cytoplasmic	53.1	5.8	312.0 (M:312.0)	6	17.0	53.87
O00232 PSMD12	26S proteasome non-ATPase regulatory subunit 12	52.9	8.5	79.8 (M:79.8)	2	5.0	69.62
Q96KP4 CNDP2	Cytosolic non-specific dipeptidase	52.8	5.6	56.9 (M:56.9)	2	6.5	49.15
P20073 ANXA7	Annexin A7	52.7	5.4	95.3 (M:95.3)	3	6.1	42.89
P31930 UQCRC1	Cytochrome b-c1 complex subunit 1, mitochondrial	52.6	5.9	137.4 (M:137.4)	3	6.0	25.17
P48637 GSS	Glutathione synthetase	52.4	5.6	170.4 (M:170.4)	3	7.6	559.14
Q16719 KYNU	Kynureninase	52.3	6.6	115.8 (M:115.8)	2	3.4	36.15
P60228 EIF3E	Eukaryotic translation initiation factor 3 subunit E	52.2	5.7	258.6 (M:258.6)	7	16.4	61.64
Q13283 G3BP1	Ras GTPase-activating protein-binding protein 1	52.1	5.3	222.0 (M:222.0)	5	14.4	34.46
Q01518 CAP1	Adenylyl cyclase-associated protein 1	51.9	9.1	306.5 (M:306.5)	6	19.4	28.81
Q02790 FKBP4	Peptidyl-prolyl cis-trans isomerase FKBP4	51.8	5.2	170.2 (M:170.2)	3	8.3	487.63
P63151 PPP2R2A	Serine/threonine-protein phosphatase 2A 55 kDa regulatory subunit B alpha isoform	51.7	5.8	85.3 (M:85.3)	2	5.6	27.71
O75390 CS	Citrate synthase, mitochondrial	51.7	9.1	231.4 (M:231.4)	4	10.3	64.70
P61201 COPS2	COP9 signalosome complex subunit 2	51.6	5.2	109.6 (M:109.6)	2	6.3	51.53
P08621 SNRNP70	U1 small nuclear ribonucleoprotein 70 kDa	51.5	10.3	62.8 (M:62.8)	2	5.7	813.76
P55084 HADHB	Trifunctional enzyme subunit beta, mitochondrial	51.3	10.0	84.2 (M:84.2)	2	4.6	73.61
Q9UL15 BAG5	BAG family molecular chaperone regulator 5	51.2	5.7	130.1 (M:130.1)	3	9.8	515.63
Q9Y230 RUVBL2	RuvB-like 2	51.1	5.4	223.5 (M:223.5)	4	9.7	108.46
P61978 HNRNPK	Heterogeneous nuclear ribonucleoprotein K	50.9	5.3	559.9 (M:559.9)	11	30.9	63.52
O75312 ZPR1	Zinc finger protein ZPR1	50.9	4.5	59.2 (M:59.2)	2	6.1	562.11
P48735 IDH2	Isocitrate dehydrogenase [NADP], mitochondrial	50.9	9.6	133.2 (M:133.2)	4	10.2	39.50
P39656 DDOST	Dolichyl-diphosphooligosaccharide--protein glycosyltransferase 48 kDa subunit	50.8	6.1	113.0 (M:113.0)	3	8.6	63.16
P42167 TMPO	Lamina-associated polypeptide 2, isoforms beta/gamma	50.6	9.8	74.0 (M:74.0)	2	8.6	231.96
P50395 GDI2	Rab GDP dissociation inhibitor beta	50.6	6.1	334.5 (M:334.5)	6	18.4	39.95
Q07960 ARHGAP1	Rho GTPase-activating protein 1	50.4	5.8	117.9 (M:117.9)	3	9.1	350.13
Q13509 TUBB3	Tubulin beta-3 chain	50.4	4.7	1088.4 (M:1088.4)	20	43.3	51.61
Q9Y265 RUVBL1	RuvB-like 1	50.2	6.0	252.0 (M:252.0)	6	18.9	52.80
Q9P2R7 SUCLA2	Succinyl-CoA ligase [ADP-forming] subunit beta, mitochondrial	50.3	7.7	109.0 (M:109.0)	2	4.8	57.25
Q5VTE0 EEF1A1P5	Putative elongation factor 1-alpha-like 3	50.2	9.8	175.2 (M:175.2)	5	11.3	431.64
P68363 TUBA1B	Tubulin alpha-1B chain	50.1	4.8	1016.8 (M:1016.8)	19	54.1	43.49
P68104 EEF1A1	Elongation factor 1-alpha 1	50.1	9.7	290.9 (M:290.9)	6	13.4	36.02
Q71U36 TUBA1A	Tubulin alpha-1A chain	50.1	4.8	918.8 (M:918.8)	18	51.2	45.85
P26641 EEF1G	Elongation factor 1-gamma	50.1	6.3	166.1 (M:166.1)	4	12.4	48.75
P30520 ADSS	Adenylosuccinate synthetase isozyme 2	50.1	6.1	82.0 (M:82.0)	2	5.5	48.47
P13489 RNH1	Ribonuclease inhibitor	49.9	4.6	639.8 (M:639.8)	9	23.4	46.61
Q9Y6N5 SQRDL	Sulfide:quinone oxidoreductase, mitochondrial	49.9	9.7	326.2 (M:326.2)	7	19.3	54.84
Q9BVA1 TUBB2B	Tubulin beta-2B chain	49.9	4.6	1078.3 (M:1078.3)	19	43.1	43.10
P68366 TUBA4A	Tubulin alpha-4A chain	49.9	4.8	905.3 (M:905.3)	17	47.5	39.64
Q13885 TUBB2A	Tubulin beta-2A chain	49.9	4.6	1090.5 (M:1090.5)	19	43.1	42.54
Q9BQE3 TUBA1C	Tubulin alpha-1C chain	49.9	4.8	876.3 (M:876.3)	16	47.2	49.10
Q9BUF5 TUBB6	Tubulin beta-6 chain	49.8	4.6	1023.6 (M:1023.6)	18	48.9	58.46
P68371 TUBB4B	Tubulin beta-4B chain	49.8	4.6	1404.0 (M:1404.0)	25	57.3	48.64
P07437 TUBB	Tubulin beta chain	49.6	4.6	1322.8 (M:1322.8)	25	55.2	44.43
P04350 TUBB4A	Tubulin beta-4A chain	49.6	4.6	1167.7 (M:1167.7)	23	55.9	47.87
P49411 TUFM	Elongation factor Tu, mitochondrial	49.5	7.9	386.4 (M:386.4)	7	18.6	68.93
Q9Y6E0 STK24	Serine/threonine-protein kinase 24	49.3	5.4	175.2 (M:175.2)	4	13.5	283.98
P31943 HNRNPH1	Heterogeneous nuclear ribonucleoprotein H	49.2	5.9	345.2 (M:345.2)	5	16.3	55.61
P55010 EIF5	Eukaryotic translation initiation factor 5	49.2	5.3	117.5 (M:117.5)	2	5.1	74.88
P17980 PSMC3	26S protease regulatory subunit 6A	49.2	5.0	138.2 (M:138.2)	3	9.3	40.99
P62191 PSMC1	26S protease regulatory subunit 4	49.2	5.8	120.3 (M:120.3)	2	6.1	63.67
P36957 DLST	Dihydrolipoyllysine-residue succinyltransferase component of 2-oxoglutarate dehydrogenase complex, mitochondrial	48.7	9.9	267.2 (M:267.2)	3	8.2	24.72
Q8WU90 ZC3H15	Zinc finger CCCH domain-containing protein 15	48.6	5.1	66.9 (M:66.9)	2	5.6	81.88
P35998 PSMC2	26S protease regulatory subunit 7	48.6	5.6	214.2 (M:214.2)	4	12.7	63.53
P04181 OAT	Ornithine aminotransferase, mitochondrial	48.5	6.6	207.4 (M:207.4)	3	9.3	42.57
P22695 UQCRC2	Cytochrome b-c1 complex subunit 2, mitochondrial	48.4	9.3	111.6 (M:111.6)	2	6.4	60.25
P27797 CALR	Calreticulin	48.1	4.1	318.3 (M:318.3)	6	20.9	36.30
Q15084 PDIA6	Protein disulfide-isomerase A6	48.1	4.8	576.4 (M:576.4)	9	29.5	65.41
Q9Y6E2 BZW2	Basic leucine zipper and W2 domain-containing protein 2	48.1	6.3	137.2 (M:137.2)	3	9.5	496.44
P37268 FDFT1	Squalene synthase	48.1	6.1	318.3 (M:318.3)	7	21.1	61.90
Q7L1Q6 BZW1	Basic leucine zipper and W2 domain-containing protein 1	48.0	5.6	110.2 (M:110.2)	2	5.0	53.27
Q13501 SQSTM1	Sequestosome-1	47.7	5.0	111.6 (M:111.6)	2	6.6	57.99
P23526 AHCY	Adenosylhomocysteinase	47.7	5.9	226.7 (M:226.7)	4	9.5	424.90
P36578 RPL4	60S ribosomal protein L4	47.7	11.8	222.4 (M:222.4)	5	14.8	78.96
Q8NBS9 TXNDC5	Thioredoxin domain-containing protein 5	47.6	5.6	104.9 (M:104.9)	3	6.5	64.88
Q09028 RBBP4	Histone-binding protein	47.6	4.6	150.9 (M:150.9)	3	7.8	509.41
P09543 CNP	2',3'-cyclic-nucleotide 3'-phosphodiesterase	47.5	9.8	84.5 (M:84.5)	2	8.8	50.19
P00505 GOT2	Aspartate aminotransferase, mitochondrial	47.5	9.8	238.1 (M:238.1)	6	17.2	37.01
O00231 PSMD11	26S proteasome non-ATPase regulatory subunit 11	47.4	6.1	419.1 (M:419.1)	8	23.9	53.88
P61158 ACTR3	Actin-related protein 3	47.3	5.5	394.4 (M:394.4)	7	22.5	61.84
Q7L0Y3 TRMT10C	Mitochondrial ribonuclease P protein 1	47.3	10.0	99.3 (M:99.3)	3	12.7	314.01
P09104 ENO2	Gamma-enolase	47.2	4.8	619.1 (M:619.1)	8	26.5	47.72
P06733 ENO1	Alpha-enolase	47.1	7.7	1510.0 (M:1510.0)	24	63.6	52.62
Q8NBX0 SCCPDH	Saccharopine dehydrogenase-like oxidoreductase	47.1	9.8	94.6 (M:94.6)	2	6.1	39.91
P22234 PAICS	Multifunctional protein ADE2	47.0	7.7	293.4 (M:293.4)	7	22.6	48.13
O60664 PLIN3	Perilipin-3	47.0	5.2	514.7 (M:514.7)	9	29.7	68.76
Q9BS26 ERP44	Endoplasmic reticulum resident protein 44	46.9	5.0	99.2 (M:99.2)	2	5.9	29.84
P05455 SSB	Lupus La protein	46.8	6.8	428.2 (M:428.2)	6	19.4	31.81
Q96M27 PRRC1	Protein PRRC1	46.7	5.5	130.4 (M:130.4)	3	10.1	129.09
P43034 PAFAH1B1	Platelet-activating factor acetylhydrolase IB subunit alpha	46.6	7.2	99.9 (M:99.9)	2	6.6	491.65
O75874 IDH1	Isocitrate dehydrogenase [NADP] cytoplasmic	46.6	6.6	284.6 (M:284.6)	5	15.0	386.98
Q9UNH7 SNX6	Sorting nexin-6	46.6	5.8	94.1 (M:94.1)	2	6.9	83.75
P00966 ASS1	Argininosuccinate synthase	46.5	8.9	396.6 (M:396.6)	9	27.7	37.64
Q9Y383 LUC7L2	Putative RNA-binding protein Luc7-like 2	46.5	10.8	188.0 (M:188.0)	2	7.7	62.94
Q96I99 SUCLG2	Succinyl-CoA ligase [GDP-forming] subunit beta, mitochondrial	46.5	6.1	300.1 (M:300.1)	5	14.8	40.23
P50454 SERPINH1	Serpin H1	46.4	9.3	308.0 (M:308.0)	6	18.4	33.45
P16930 FAH	Fumarylacetoacetase	46.3	6.5	171.4 (M:171.4)	4	12.6	67.01
Q9BT78 COPS4	COP9 signalosome complex subunit 4	46.2	5.5	148.2 (M:148.2)	4	13.1	37.39
P17174 GOT1	Aspartate aminotransferase, cytoplasmic	46.2	6.6	329.3 (M:329.3)	6	19.9	21.59
Q9BY77 POLDIP3	Polymerase delta-interacting protein 3	46.1	10.6	129.5 (M:129.5)	2	6.4	75.58
P60842 EIF4A1	Eukaryotic initiation factor 4A-I	46.1	5.2	269.6 (M:269.6)	6	17.0	63.94
P39023 RPL3	60S ribosomal protein L3	46.1	10.8	105.2 (M:105.2)	3	6.5	725.57
Q9HCJ6 VAT1L	Synaptic vesicle membrane protein VAT-1 homolog-like	45.9	4.8	98.4 (M:98.4)	2	5.3	656.11
P52597 HNRNPF	Heterogeneous nuclear ribonucleoprotein F	45.6	5.3	266.3 (M:266.3)	4	13.5	643.57
P62195 PSMC5	26S protease regulatory subunit 8	45.6	7.8	195.9 (M:195.9)	4	11.3	57.27
P13861 PRKAR2A	cAMP-dependent protein kinase type II-alpha regulatory subunit	45.5	4.8	110.2 (M:110.2)	2	5.2	636.39
P55209 NAP1L1	Nucleosome assembly protein 1-like 1	45.3	4.2	265.0 (M:265.0)	4	16.4	52.41
P24752 ACAT1	Acetyl-CoA acetyltransferase, mitochondrial	45.2	9.6	132.2 (M:132.2)	2	7.0	38.69
P67870 CSNK2B	Casein kinase II subunit alpha	45.1	7.9	97.8 (M:97.8)	3	8.7	76.47
P31350 RRM2	Ribonucleoside-diphosphate reductase subunit M2	44.8	5.2	83.9 (M:83.9)	2	6.2	60.10
Q9BTV4 TMEM43	Transmembrane protein 43	44.8	8.7	135.0 (M:135.0)	3	11.8	49.09
P31689 DNAJA1	DnaJ homolog subfamily A member 1	44.8	6.7	101.8 (M:101.8)	2	6.5	30.06
P61160 ACTR2	Actin-related protein 2	44.7	6.3	120.1 (M:120.1)	3	9.9	294.88
Q9NTK5 OLA1	Obg-like ATPase 1	44.7	8.6	272.2 (M:272.2)	7	23.5	30.73
Q13148 TARDBP	TAR DNA-binding protein 43	44.7	5.8	97.4 (M:97.4)	2	6.5	106.60
P00558 PGK1	Phosphoglycerate kinase 1	44.6	9.2	752.8 (M:752.8)	14	48.0	36.54
P07339 CTSD	Cathepsin D	44.5	6.1	61.2 (M:61.2)	2	5.1	56.70
Q16543 CDC37	Hsp90 co-chaperone Cdc37	44.4	5.0	301.1 (M:301.1)	5	18.0	490.65
P49354 FNTA	Protein farnesyltransferase/geranylgeranyltransferase type-1 subunit alpha	44.4	4.8	86.3 (M:86.3)	2	7.1	53.88
Q15427 SF3B4	Splicing factor 3B subunit 4	44.4	8.5	139.0 (M:139.0)	2	7.3	85.52
Q9Y4P1 ATG4B	Cysteine protease ATG4B	44.3	4.8	94.5 (M:94.5)	2	8.7	31.54
Q13561 DCTN2	Dynactin subunit 2	44.2	5.0	179.3 (M:179.3)	3	11.0	67.53
P62333 PSMC6	26S protease regulatory subunit 10B	44.1	7.8	209.0 (M:209.0)	5	16.2	59.84
Q9UQ80 PA2G4	Proliferation-associated protein 2G4	43.8	6.1	457.0 (M:457.0)	9	26.1	37.61
P31153 MAT2A	S-adenosylmethionine synthase isoform type-2	43.6	6.0	118.2 (M:118.2)	2	7.6	71.28
Q9NX58 LYAR	Cell growth-regulating nucleolar protein	43.6	10.2	107.7 (M:107.7)	3	14.0	204.64
O75521 ECI2	Enoyl-CoA delta isomerase 2, mitochondrial	43.6	9.8	162.5 (M:162.5)	3	11.4	59.69
P53602 MVD	Diphosphomevalonate decarboxylase	43.4	7.0	94.0 (M:94.0)	2	5.8	49.21
Q6NZI2 PTRF	Polymerase I and transcript release factor	43.4	5.4	225.8 (M:225.8)	3	11.3	24.10
P08559 PDHA1	Pyruvate dehydrogenase E1 component subunit alpha, somatic form, mitochondrial	43.3	9.3	88.7 (M:88.7)	2	5.6	74.07
P54727 RAD23B	UV excision repair protein RAD23 homolog B	43.1	4.6	79.9 (M:79.9)	2	4.6	100.10
Q12905 ILF2	Interleukin enhancer-binding factor 2	43.0	5.0	180.8 (M:180.8)	2	8.2	40.60
P10644 PRKAR1A	cAMP-dependent protein kinase type I-alpha regulatory subunit	43.0	5.1	145.8 (M:145.8)	2	7.3	51.61
Q12905 ILF2	26S proteasome non-ATPase regulatory subunit 13	42.9	5.5	324.0 (M:324.0)	7	20.2	306.41
Q99733 NAP1L4	Nucleosome assembly protein 1-like 4	42.8	4.4	143.2 (M:143.2)	3	14.1	152.47
P61163 ACTR1A	Alpha-centractin	42.6	6.2	195.5 (M:195.5)	5	18.4	32.51
P39748 FEN1	Flap endonuclease 1	42.6	9.5	231.7 (M:231.7)	4	15.3	50.12
Q9HB07 C12orf10	UPF0160 protein MYG1, mitochondrial	42.4	6.2	193.7 (M:193.7)	4	11.2	436.06
P51570 GALK1	Galactokinase	42.2	6.0	104.8 (M:104.8)	2	7.4	46.81
Q9NVD7 PARVA	Alpha-parvin	42.2	5.6	199.1 (M:199.1)	2	8.1	55.74
P68032 ACTC1	Actin, alpha cardiac muscle 1	42.0	5.1	595.3 (M:595.3)	11	24.7	53.98
Q15738 NSDHL	Sterol-4-alpha-carboxylate 3-dehydrogenase, decarboxylating	41.9	9.0	176.2 (M:176.2)	5	18.8	37.85
P63267 ACTG2	Actin, gamma-enteric smooth muscle	41.8	5.2	410.2 (M:410.2)	7	19.7	51.94
P63261 ACTG1	Actin, cytoplasmic 2	41.8	5.2	896.6 (M:896.6)	15	40.8	60.03
P60709 ACTB	Actin, cytoplasmic 1	41.7	5.2	459.5 (M:459.5)	8	26.7	60.19
Q99961 SH3GL1	Endophilin-A2	41.5	5.2	169.0 (M:169.0)	4	10.9	46.23
Q15435 PPP1R7	Protein phosphatase 1 regulatory subunit 7	41.5	4.7	163.3 (M:163.3)	4	13.1	59.09
Q15019 SEPT2	Septin-2	41.5	6.1	226.4 (M:226.4)	4	16.1	41.15
Q99873 PRMT1	Protein arginine N-methyltransferase 1	41.5	5.1	209.4 (M:209.4)	4	14.1	56.58
P50502 ST13	Hsc70-interacting protein	41.3	5.0	159.2 (M:159.2)	3	10.0	49.16
P52788 SMS	Spermine synthase	41.2	4.7	173.8 (M:173.8)	4	17.2	56.22
P19784 CSNK2A2	Casein kinase II subunit alpha	41.2	9.2	79.1 (M:79.1)	2	6.6	55.05
P01892 HLA-A	HLA class I histocompatibility antigen, A-2 alpha chain	40.9	6.6	240.7 (M:240.7)	4	17.3	76.66
Q95604 HLA-C	HLA class I histocompatibility antigen, Cw-12 alpha chain	40.9	5.9	258.8 (M:258.8)	5	19.9	278.46
P55036 PSMD4	26S proteasome non-ATPase regulatory subunit 4	40.7	4.5	181.9 (M:181.9)	4	14.1	66.11
P05534 HLA-A	HLA class I histocompatibility antigen, A-24 alpha chain	40.7	5.9	70.9 (M:70.9)	2	10.4	72.80
Q15257 PPP2R4	Serine/threonine-protein phosphatase 2A activator	40.6	5.6	85.8 (M:85.8)	2	6.4	52.43
Q9UNZ2 NSFL1C	NSFL1 cofactor p47	40.5	4.9	225.8 (M:225.8)	5	21.4	77.52
Q9Y295 DRG1	Developmentally-regulated GTP-binding protein 1	40.5	9.6	204.1 (M:204.1)	3	11.7	23.64
Q9UBS4 DNAJB11	DnaJ homolog subfamily B member 11	40.5	5.8	156.2 (M:156.2)	2	7.5	504.42
P30493 HLA-B	HLA class I histocompatibility antigen, B-55 alpha chain	40.5	5.6	216.6 (M:216.6)	4	16.3	310.05
Q9Y617 PSAT1	Phosphoserine aminotransferase	40.4	8.7	336.7 (M:336.7)	8	24.6	71.60
Q9NR45 NANS	Sialic acid synthase	40.3	6.3	82.2 (M:82.2)	2	8.9	43.88
Q12907 LMAN2	Vesicular integral-membrane protein VIP36	40.2	6.5	180.1 (M:180.1)	3	9.0	38.69
Q00325 SLC25A3	Phosphate carrier protein, mitochondrial	40.1	10.1	85.8 (M:85.8)	2	5.5	62.49
P16989 YBX3	Y-box-binding protein 3	40.1	10.1	231.6 (M:231.6)	4	16.9	532.55
Q13247 SRSF6	Serine/arginine-rich splicing factor 6	39.6	12.0	71.4 (M:71.4)	2	5.2	97.64
P51991 HNRNPA3	Heterogeneous nuclear ribonucleoprotein A3	39.6	9.6	384.4 (M:384.4)	6	19.0	53.82
Q9NYL9 TMOD3	Tropomodulin-3	39.6	4.9	101.5 (M:101.5)	2	5.7	24.81
P50213 IDH3A	Isocitrate dehydrogenase [NAD] subunit alpha, mitochondrial	39.6	6.5	318.9 (M:318.9)	6	16.7	36.43
O43488 AKR7A2	Aflatoxin B1 aldehyde reductase member 2	39.6	6.8	221.8 (M:221.8)	4	15.9	64.71
Q9NZL4 HSPBP1	Hsp70-binding protein 1	39.4	5.0	184.6 (M:184.6)	4	11.6	486.33
P09972 ALDOC	Fructose-bisphosphate aldolase C	39.4	6.5	290.4 (M:290.4)	6	24.7	48.82
P04075 ALDOA	Fructose-bisphosphate aldolase A	39.4	9.2	902.2 (M:902.2)	16	66.5	36.66
P11177 PDHB	Pyruvate dehydrogenase E1 component subunit beta, mitochondrial	39.2	6.2	141.6 (M:141.6)	3	9.7	75.59
O75477 ERLIN1	Erlin-1	38.9	8.6	144.7 (M:144.7)	3	11.0	51.39
Q9UBE0 SAE1	Reticulocalbin-1	38.9	4.9	457.1 (M:457.1)	6	19.6	51.01
O14745 SLC9A3R1	Na(+)/H(+) exchange regulatory cofactor NHE-RF1	38.8	5.5	87.0 (M:87.0)	2	11.2	52.37
Q9Y3F4 STRAP	Heterogeneous nuclear ribonucleoprotein A1	38.7	9.6	537.4 (M:537.4)	8	22.6	25.27
P04083 ANXA1	Annexin A1	38.7	6.7	1427.3 (M:1427.3)	23	68.5	46.02
P07355 ANXA2	Annexin A2	38.6	8.5	1335.6 (M:1335.6)	18	59.6	40.88
Q15366 PCBP2	Poly(rC)-binding protein 2	38.6	6.4	300.1 (M:300.1)	7	25.5	61.48
Q9UJZ1 STOML2	Stomatin-like protein 2, mitochondrial	38.5	7.7	384.9 (M:384.9)	6	23.6	61.20
P40121 CAPG	Macrophage-capping protein	38.5	5.8	144.2 (M:144.2)	3	9.8	77.97
Q14103 HNRPD	Heterogeneous nuclear ribonucleoprotein D0	38.4	8.5	234.8 (M:234.8)	5	14.6	67.70
P20042 EIF2S2	Eukaryotic translation initiation factor 2 subunit 2	38.4	5.5	241.3 (M:241.3)	4	17.4	45.74
Q9UBE0 SAE1	SUMO-activating enzyme subunit 1	38.4	5.0	179.3 (M:179.3)	4	14.7	63.23
Q9Y3F4 STRAP	Serine-threonine kinase receptor-associated protein	38.4	4.8	332.7 (M:332.7)	5	20.6	66.10
O95433 AHSA1	Activator of 90 kDa heat shock protein ATPase homolog 1	38.3	5.3	192.2 (M:192.2)	4	16.6	93.16
Q9Y394 DHRS7	Dehydrogenase/reductase SDR family member 7	38.3	9.5	108.5 (M:108.5)	3	10.3	124.10
Q9Y266 NUDC	Nuclear migration protein nudC	38.2	5.1	325.8 (M:325.8)	5	16.6	50.05
P25685 DNAJB1	DnaJ homolog subfamily B member 1	38.0	9.4	287.8 (M:287.8)	6	22.9	41.27
Q9H2U2 PPA2	Inorganic pyrophosphatase 2, mitochondrial	37.9	7.8	257.8 (M:257.8)	7	26.6	44.57
P13995 MTHFD2	Bifunctional methylenetetrahydrofolate dehydrogenase/cyclohydrolase, mitochondrial	37.9	9.6	93.7 (M:93.7)	2	9.7	45.11
O96008 TOMM40	Mitochondrial import receptor subunit TOM40 homolog	37.9	7.0	68.0 (M:68.0)	2	7.2	53.52
O76071 CIAO1	Probable cytosolic iron-sulfur protein assembly protein CIAO1	37.8	4.7	83.4 (M:83.4)	2	8.3	38.16
O00170 AIP	AH receptor-interacting protein	37.6	5.9	137.2 (M:137.2)	3	12.7	64.07
Q9Y5K5 UCHL5	Ubiquitin carboxyl-terminal hydrolase isozyme L5	37.6	5.1	143.5 (M:143.5)	4	16.7	49.54
O00303 EIF3F	Eukaryotic translation initiation factor 3 subunit F	37.5	5.1	299.6 (M:299.6)	5	19.6	56.08
P07711 CTSL	Cathepsin L1	37.5	5.2	77.4 (M:77.4)	2	8.4	61.22
P37837 TALDO1	Transaldolase	37.5	6.4	238.5 (M:238.5)	4	13.9	55.47
P62937 PPIA	Poly(rC)-binding protein 1	37.5	6.8	394.3 (M:394.3)	9	34.6	64.94
Q96D15 RCN3	Reticulocalbin-3	37.5	4.6	130.1 (M:130.1)	3	10.1	386.61
O76003 GLRX3	Glutaredoxin-3	37.4	5.2	178.6 (M:178.6)	5	17.6	52.52
P22626 HNRNPA2B1	Heterogeneous nuclear ribonucleoproteins A2/B1	37.4	9.3	489.7 (M:489.7)	10	40.8	48.20
O95218 ZRANB2	Zinc finger Ran-binding domain-containing protein 2	37.4	10.8	194.6 (M:194.6)	3	7.9	67.53
Q9UJ70 NAGK	N-acetyl-D-glucosamine kinase	37.4	5.8	398.3 (M:398.3)	7	28.2	46.71
P62879 GNB2	Guanine nucleotide-binding protein G(I)/G(S)/G(T) subunit beta-2	37.3	5.6	95.6 (M:95.6)	3	9.7	50.50
O43684 BUB3	Mitotic checkpoint protein BUB3	37.1	6.4	207.4 (M:207.4)	6	20.7	83.00
O43852 CALU	Calumenin	37.1	4.3	201.8 (M:201.8)	5	19.4	50.20
Q13427 PPIG	Serine/threonine-protein phosphatase PP1-gamma catalytic subunit	37.0	6.1	327.5 (M:327.5)	7	28.5	38.75
Q9NQG5 RPRD1B	Regulation of nuclear pre-mRNA domain-containing protein 1B	36.9	5.6	257.5 (M:257.5)	5	20.6	47.03
Q04828 AKR1C1	Aldo-keto reductase family 1 member C1	36.8	9.0	78.5 (M:78.5)	2	5.0	95.29
P00338 LDHA	L-lactate dehydrogenase A chain	36.7	9.3	629.9 (M:629.9)	12	37.0	64.86
P07195 LDHB	L-lactate dehydrogenase B chain	36.6	5.7	492.8 (M:492.8)	9	31.1	34.88
P14550 AKR1A1	Alcohol dehydrogenase [NADP(+)]	36.5	6.4	136.3 (M:136.3)	4	12.6	139.22
Q13347 EIF3I	Eukaryotic translation initiation factor 3 subunit I	36.5	5.3	213.6 (M:213.6)	5	16.6	237.81
P40925 MDH1	Malate dehydrogenase, cytoplasmic	36.4	7.7	338.0 (M:338.0)	6	21.6	34.60
Q99729 HNRNPAB	Heterogeneous nuclear ribonucleoprotein A/B	36.2	8.8	160.0 (M:160.0)	3	9.0	449.25
Q15717 ELAVL1	ELAV-like protein 1	36.1	9.8	148.3 (M:148.3)	3	12.0	29.01
P05198 EIF2S1	Eukaryotic translation initiation factor 2 subunit 1	36.1	4.9	172.4 (M:172.4)	3	8.9	89.12
O14908 GIPC1	PDZ domain-containing protein GIPC1	36.0	5.9	190.1 (M:190.1)	3	12.3	62.34
Q9P287 BCCIP	BRCA2 and CDKN1A-interacting protein	36.0	4.4	70.0 (M:70.0)	2	9.6	35.37
O00151 PDLIM1	PDZ and LIM domain protein 1	36.0	6.6	73.1 (M:73.1)	2	8.2	61.17
Q8N335 GPD1L	Glyceraldehyde-3-phosphate dehydrogenase	36.0	9.3	830.8 (M:830.8)	11	40.0	57.89
Q9BWM7 SFXN3	Sideroflexin-3	36.0	10.0	86.5 (M:86.5)	2	8.6	35.49
P08758 ANXA5	Annexin A5	35.9	4.8	955.4 (M:955.4)	18	60.0	45.21
Q92820 GGH	Gamma-glutamyl hydrolase	35.9	6.8	92.4 (M:92.4)	3	11.0	36.09
P67809 YBX1	Nuclease-sensitive element-binding protein 1	35.9	0.0	110.2 (M:110.2)	2	11.1	91.62
Q13630 TSTA3	GDP-L-fucose synthase	35.9	6.1	100.0 (M:100.0)	2	7.8	377.81
P09525 ANXA4	Annexin A4	35.9	5.8	263.9 (M:263.9)	7	27.9	55.34
P15121 AKR1B1	Aldose reductase	35.8	6.6	216.7 (M:216.7)	5	14.2	60.83
Q9NT62 ATG3	Ubiquitin-like-conjugating enzyme	35.8	4.5	131.6 (M:131.6)	2	8.9	41.25
Q13011 ECH1	Delta(3,5)-Delta(2,4)-dienoyl-CoA isomerase, mitochondrial	35.8	9.2	153.2 (M:153.2)	3	16.2	68.68
Q96CX2 KCTD12	BTB/POZ domain-containing protein KCTD12	35.7	5.4	301.3 (M:301.3)	8	29.8	27.84
Q96HY6 DDRGK1	DDRGK domain-containing protein 1	35.6	5.0	75.1 (M:75.1)	2	9.9	592.44
O75821 EIF3G	Eukaryotic translation initiation factor 3 subunit G	35.6	5.8	191.8 (M:191.8)	3	13.4	47.66
Q9UBQ7 GRHPR	Glyoxylate reductase/hydroxypyruvate reductase	35.6	7.9	118.8 (M:118.8)	2	8.2	79.32
P67775 PPP2CA	Serine/threonine-protein phosphatase 2A catalytic subunit alpha isoform	35.6	5.2	279.6 (M:279.6)	6	24.3	47.60
P27695 APEX1	DNA-(apurinic or apyrimidinic site) lyase	35.5	9.2	246.5 (M:246.5)	7	29.9	43.15
P55735 SEC13	Protein SEC13 homolog	35.5	5.1	122.8 (M:122.8)	3	11.5	444.34
P40926 MDH2	Malate dehydrogenase, mitochondrial	35.5	9.8	782.3 (M:782.3)	13	45.6	39.24
Q13155 AIMP2	Aminoacyl tRNA synthase complex-interacting multifunctional protein 2	35.3	9.4	105.7 (M:105.7)	3	16.9	271.71
Q96DH6 MSI2	RNA-binding protein Musashi homolog 2	35.2	9.3	85.5 (M:85.5)	2	9.5	54.58
O00764 PDXK	Pyridoxal kinase	35.1	5.7	182.6 (M:182.6)	3	15.4	17.86
P63244 GNB2L1	Guanine nucleotide-binding protein subunit beta-2-like 1	35.1	8.9	403.7 (M:403.7)	9	35.0	37.58
Q96AG4 LRRC59	Leucine-rich repeat-containing protein 59	34.9	10.4	337.9 (M:337.9)	8	29.6	33.62
Q15005 SPCS2	ER membrane protein complex subunit 2	34.8	6.1	192.8 (M:192.8)	3	14.8	64.26
Q12904 AIMP1	Nucleoporin NUP53	34.8	9.7	108.5 (M:108.5)	2	9.5	72.56
Q8NFV4 ABHD11	Alpha/beta hydrolase domain-containing protein 11	34.7	10.0	80.1 (M:80.1)	3	14.0	35.68
Q9NQ48 LZTFL1	Leucine zipper transcription factor-like protein 1	34.6	5.2	131.3 (M:131.3)	2	8.0	66.00
Q15785 TOMM34	Mitochondrial import receptor subunit TOM34	34.5	9.8	123.6 (M:123.6)	2	7.1	90.99
O14579 COPE	Coatomer subunit epsilon	34.5	4.8	117.1 (M:117.1)	2	13.6	86.23
Q8NFH5 NUP35	Aminoacyl tRNA synthase complex-interacting multifunctional protein 1	34.3	9.4	209.8 (M:209.8)	4	17.3	90.38
P59998 ARPC4	Actin-related protein 2/3 complex subunit 2	34.3	7.0	112.8 (M:112.8)	2	7.7	61.50
Q53GQ0 HSD17B12	Estradiol 17-beta-dehydrogenase 12	34.3	9.8	261.4 (M:261.4)	5	20.2	38.49
P05388 RPLP0	60S acidic ribosomal protein P0	34.3	5.6	497.0 (M:497.0)	8	33.4	41.78
P35914 HMGCL	Hydroxymethylglutaryl-CoA lyase, mitochondrial	34.3	9.7	126.0 (M:126.0)	2	6.8	26.00
P00387 CYB5R3	NADH-cytochrome b5 reductase 3	34.2	7.9	193.6 (M:193.6)	4	14.3	48.61
P06493 CDK1	Cyclin-dependent kinase 1	34.1	9.0	428.0 (M:428.0)	8	34.7	45.94
O43765 SGTA	Small glutamine-rich tetratricopeptide repeat-containing protein alpha	34.0	4.6	166.9 (M:166.9)	2	8.0	57.66
Q9NUJ1 ABHD10	Mycophenolic acid acyl-glucuronide esterase, mitochondrial	33.9	9.6	240.5 (M:240.5)	4	20.3	56.13
P19623 SRM	Spermidine synthase	33.8	5.2	99.5 (M:99.5)	2	7.0	44.81
Q9H4A6 GOLPH3	Golgi phosphoprotein 3	33.8	6.0	165.1 (M:165.1)	3	13.1	580.93
P46109 CRKL	Crk-like protein	33.8	6.3	98.7 (M:98.7)	2	10.9	53.56
Q8NBJ7 SUMF2	Sulfatase-modifying factor 2	33.8	8.9	116.9 (M:116.9)	2	7.3	21.92
P46108 CRK	Adapter molecule crk	33.8	5.3	107.8 (M:107.8)	2	9.5	468.17
Q9NTX5 ECHDC1	Ethylmalonyl-CoA decarboxylase	33.7	9.2	183.3 (M:183.3)	3	12.7	32.63
Q99439 CNN2	Calponin-2	33.7	7.7	202.1 (M:202.1)	4	17.8	32.50
Q92600 RQCD1	Cell differentiation protein RCD1 homolog	33.6	9.2	97.9 (M:97.9)	2	8.4	532.67
Q9GZS3 WDR61	WD repeat-containing protein 61	33.6	5.2	99.2 (M:99.2)	2	11.8	61.19
Q01105 SET	Protein SET	33.5	4.1	290.2 (M:290.2)	5	22.8	58.99
P53004 BLVRA	Biliverdin reductase A	33.4	6.0	375.5 (M:375.5)	7	28.0	49.96
O75792 RNASEH2A	Ribonuclease H2 subunit A	33.4	5.0	82.2 (M:82.2)	3	13.4	48.80
Q99623 PHB2	Prohibitin-2	33.3	10.2	489.5 (M:489.5)	9	35.8	48.31
Q04323 UBXN1	UBX domain-containing protein 1	33.3	5.1	102.4 (M:102.4)	2	13.8	74.03
P54920 NAPA	Alpha-soluble NSF attachment protein	33.2	5.1	337.6 (M:337.6)	6	26.4	37.01
P36542 ATP5C1	ATP synthase subunit gamma, mitochondrial	33.0	9.7	98.8 (M:98.8)	2	7.7	507.89
P06753 TPM3	Tropomyosin alpha-3 chain	32.9	4.7	260.7 (M:260.7)	4	10.9	35.50
P52907 CAPZA1	F-actin-capping protein subunit alpha-1	32.9	5.4	334.2 (M:334.2)	5	26.6	46.44
Q9BU89 DOHH	Deoxyhypusine hydroxylase	32.9	4.7	99.2 (M:99.2)	2	11.6	20.91
P08865 RPSA	40S ribosomal protein SA	32.8	4.6	250.3 (M:250.3)	5	27.1	63.96
P05141 SLC25A5	ADP/ATP translocase 2	32.8	10.2	266.9 (M:266.9)	6	20.5	22.77
Q53H82 LACTB2	Beta-lactamase-like protein 2	32.8	6.3	172.2 (M:172.2)	3	14.6	97.17
Q02878 RPL6	60S ribosomal protein L6	32.7	11.1	180.7 (M:180.7)	4	17.4	44.85
Q15181 PPA1	Inorganic pyrophosphatase	32.6	5.5	218.7 (M:218.7)	5	26.6	230.37
Q969X5 ERGIC1	Endoplasmic reticulum-Golgi intermediate compartment protein 1	32.6	6.7	99.0 (M:99.0)	2	6.6	620.14
P06748 NPM1	Nucleophosmin	32.6	4.5	304.2 (M:304.2)	5	19.4	258.21
Q14192 FHL2	Four and a half LIM domains protein 2	32.2	9.2	346.8 (M:346.8)	7	27.6	54.29
P43307 SSR1	Translocon-associated protein subunit alpha	32.2	4.2	151.2 (M:151.2)	3	11.9	104.79
Q14165 MLEC	Malectin	32.2	5.2	103.1 (M:103.1)	3	16.8	191.07
Q9H3N1 TMX1	Thioredoxin-related transmembrane protein 1	31.8	4.8	320.8 (M:320.8)	5	17.9	63.82
Q8NCW5 APOA1BP	NAD(P)H-hydrate epimerase	31.7	8.8	150.0 (M:150.0)	3	17.0	62.13
O95873 C6orf47	Uncharacterized protein C6orf47	31.7	5.9	70.1 (M:70.1)	2	7.1	461.29
Q86Y82 STX12	Syntaxin-12	31.6	5.3	120.4 (M:120.4)	3	16.7	61.88
P45880 VDAC2	Voltage-dependent anion-selective channel protein 2	31.5	8.7	452.9 (M:452.9)	7	32.7	41.92
P48739 PITPNB	Phosphatidylinositol transfer protein beta isoform	31.5	6.5	152.9 (M:152.9)	3	12.5	49.74
Q15404 RSU1	Ras suppressor protein 1	31.5	9.1	163.8 (M:163.8)	4	15.2	26.60
P10768 ESD	S-formylglutathione hydrolase	31.4	6.6	284.6 (M:284.6)	7	41.1	36.73
O75663 TIPRL	TIP41-like protein	31.4	5.5	87.5 (M:87.5)	2	10.7	470.59
P30084 ECHS1	Enoyl-CoA hydratase, mitochondrial	31.4	9.4	175.5 (M:175.5)	5	23.1	40.03
P19387 POLR2C	DNA-directed RNA polymerase II subunit RPB3	31.4	4.6	82.4 (M:82.4)	2	13.5	89.47
Q07021 C1QBP	Complement component 1 Q subcomponent-binding protein, mitochondrial	31.3	4.6	384.8 (M:384.8)	6	22.0	52.74
Q7L4N0 CAPZB	F-actin-capping protein subunit beta	31.3	5.2	366.4 (M:366.4)	8	27.1	37.20
P15880 RPS2	40S ribosomal protein S2	31.3	11.0	321.1 (M:321.1)	7	29.0	45.22
Q96FW1 OTUB1	Ubiquitin thioesterase OTUB1	31.3	4.7	228.0 (M:228.0)	5	22.5	33.59
P09012 SNRPA	U1 small nuclear ribonucleoprotein A	31.3	10.3	105.6 (M:105.6)	2	6.4	48.33
Q13643 FHL3	Four and a half LIM domains protein 3	31.2	5.8	64.2 (M:64.2)	2	6.4	14.90
Q13243 SRSF5	Serine/arginine-rich splicing factor 5	31.2	12.2	283.0 (M:283.0)	5	17.3	46.13
P29692 EEF1D	Elongation factor 1-delta	31.1	4.8	391.6 (M:391.6)	7	38.8	51.05
O75828 CBR3	Carbonyl reductase [NADPH] 3	30.8	5.8	282.2 (M:282.2)	5	25.3	57.56
Q13151 HNRNPA0	Heterogeneous nuclear ribonucleoprotein A0	30.8	9.8	130.2 (M:130.2)	2	11.8	58.03
[truncated: 975 more rows]
