# Supplementary material for: Proteomic analyses of brain tumor cell lines amidst the unfolded protein response
Source: Oncotarget. 2016 Jun 14;7(30):47831–47. doi: 10.18632/oncotarget.10032 (PMC5216982; doi:10.18632/oncotarget.10032)
Supplement: Supplementary file 4 [file oncotarget-07-47831-s004.xlsx]

## Sheet: Sheet1
Supplementary Table S3: Proteins unique to unstressed or stressed condition for each cell line
Unique to U87 unstressed cells		Unique to U87 stressed cells		Unique to UPN933 unstressed cells		Unique to UPN933 stressed cells
Accession	Protein name	Accession	Protein name	Accession	Protein name	Accession	Protein name
Q9UG63	ATP-binding cassette sub-family F member 2	P09110	3-ketoacyl-CoA thiolase, peroxisomal	P21399	Cytoplasmic aconitate hydratase	P49748	Very long-chain specific acyl-CoA dehydrogenase, mitochondrial
P49748	Very long-chain specific acyl-CoA dehydrogenase, mitochondrial	P68032	Actin, alpha cardiac muscle 1	P68133	Actin, alpha skeletal muscle	Q9H3P7	Golgi resident protein GCP60
P24752	Acetyl-CoA acetyltransferase, mitochondrial	P61160	Actin-related protein 2	Q02952	A-kinase anchor protein 12	P63261	Actin, cytoplasmic 2
P21399	Cytoplasmic aconitate hydratase	Q9NX46	Poly(ADP-ribose) glycohydrolase ARH3	Q66PJ3	ADP-ribosylation factor-like protein 6-interacting protein 4	P61160	Actin-related protein 2
P30566	Adenylosuccinate lyase	P23526	Adenosylhomocysteinase	P59998	Actin-related protein 2/3 complex subunit 4	P30566	Adenylosuccinate lyase
Q13155	Aminoacyl tRNA synthase complex-interacting multifunctional protein 2	O95433	Activator of 90 kDa heat shock protein ATPase homolog 1	P05023	Sodium/potassium-transporting ATPase subunit alpha-1	P30520	Adenylosuccinate synthetase isozyme 2
Q01581	Aldehyde dehydrogenase X, mitochondrial	O00170	AH receptor-interacting protein	P54709	Sodium/potassium-transporting ATPase subunit beta-3	O00116	Alkyldihydroxyacetonephosphate synthase, peroxisomal
Q01433	AMP deaminase 2	P51648	Fatty aldehyde dehydrogenase	P24539	ATP synthase F(0) complex subunit B1, mitochondrial ATP5F1	O95433	Activator of 90 kDa heat shock protein ATPase homolog 1
P13798	Acylamino-acid-releasing enzyme	Q86V81	THO complex subunit 4	P48047	ATP synthase subunit O, mitochondrial	Q04828	Aldo-keto reductase family 1 member C1
P00966	Argininosuccinate synthase	Q10567	AP-1 complex subunit beta-1	Q9UBB4	Ataxin-10	Q01581	Aldehyde dehydrogenase X, mitochondrial
O43684	Mitotic checkpoint protein BUB3	P52565	Rho GDP-dissociation inhibitor 1	P35613	Basigin	P51648	Fatty aldehyde dehydrogenase
Q13557	Calcium/calmodulin-dependent protein kinase type II subunit delta	Q9Y4P1	Cysteine protease ATG4B	Q9NWV4	UPF0587 protein C1orf123	P49419	Alpha-aminoadipic semialdehyde dehydrogenase
P04632	Calpain small subunit 1	Q9Y6E2	Basic leucine zipper and W2 domain-containing protein 2	Q9NWY4	UPF0609 protein C4orf27	P13798	Acylamino-acid-releasing enzyme
P49589	Cysteine--tRNA ligase, cytoplasmic	Q9NQ88	Fructose-2,6-bisphosphatase TIGAR	Q9Y376	Calcium-binding protein 39	Q9HDC9	Adipocyte plasma membrane-associated protein
O14618	Copper chaperone for superoxide dismutase	Q9HB07	UPF0160 protein MYG1, mitochondrial	Q8N163	Cell cycle and apoptosis regulator protein 2	P59998	Actin-related protein 2/3 complex subunit 2
Q7Z460	CLIP-associating protein 1	Q9NWY4	UPF0609 protein C4orf27	O75794	Cell division cycle protein 123 homolog	O43681	ATPase ASNA1
Q8NBJ5	Procollagen galactosyltransferase 1	Q9Y376	Calcium-binding protein 39	Q99459	Cell division cycle 5-like protein	Q9Y4P1	Cysteine protease ATG4B
Q8WYA6	Beta-catenin-like protein 1	P07384	Calpain-1 catalytic subunit	P24941	Cyclin-dependent kinase 2	Q6DD88	Atlastin-3
P08574	Cytochrome c1, heme protein, mitochondrial	Q9HA77	Probable cysteine--tRNA ligase, mitochondrial	Q9H3R5	Centromere protein H	P16615	Sarcoplasmic/endoplasmic reticulum calcium ATPase 2
Q92499	ATP-dependent RNA helicase DDX1	O75794	Cell division cycle protein 123 homolog	P23528	Cofilin-1	P36542	ATP synthase subunit gamma, mitochondrial
O60762	Dolichol-phosphate mannosyltransferase	Q00535	Cyclin-dependent kinase 5	Q9Y281	Cofilin-2	O43390	V-type proton ATPase catalytic subunit A
Q14195	Dihydropyrimidinase-related protein 3	Q6FI81	Anamorsin	Q9H444	Charged multivesicular body protein 4b	Q9UL15	BAG family molecular chaperone regulator 5
Q14919	Dr1-associated corepressor	Q14008	Cytoskeleton-associated protein 5	Q6FI81	Anamorsin	Q9P287	BRCA2 and CDKN1A-interacting protein
RPB3	Enoyl-CoA hydratase, mitochondrial	P09496	Clathrin light chain A	Q14677	Clathrin interactor 1	Q07817	Bcl-2-like protein 1
Q9H223	EH domain-containing protein 4	P61201	COP9 signalosome complex subunit 2	Q8N120	Protein canopy homolog 4	Q13867	Bleomycin hydrolase
Q9Y262	Eukaryotic translation initiation factor 3 subunit L	Q9UBW8	COP9 signalosome complex subunit 7a	P12109	Collagen alpha-1(VI) chain	O43684	Mitotic checkpoint protein BUB3
O60573	Eukaryotic translation initiation factor 4E type 2	P46109	Crk-like protein	Q14019	Coactosin-like protein	Q7L1Q6	Basic leucine zipper and W2 domain-containing protein 1
Q9UM22	Mammalian ependymin-related protein 1	P19784	Casein kinase II subunit alpha'	O75718	Cartilage-associated protein	O95873	Uncharacterized protein C6orf47
Q8IUD2	ELKS/Rab6-interacting/CAST family member 1	Q8WYA6	Beta-catenin-like protein 1	P21291	Cysteine and glycine-rich protein 1	P27708	CAD protein
Q969X5	Endoplasmic reticulum-Golgi intermediate compartment protein 1	Q9UHQ9	NADH-cytochrome b5 reductase 1	P33240	Cleavage stimulation factor subunit 2	Q13557	Calcium/calmodulin-dependent protein kinase type II subunit delta
P38117	Electron transfer flavoprotein subunit beta	Q13561	Dynactin subunit 2	P07858	Cathepsin B	P07384	Calpain-1 catalytic subunit
Q53EP0	Fibronectin type III domain-containing protein 3B	O43143	Putative pre-mRNA-splicing factor ATP-dependent RNA helicase DHX15	O43169	Cytochrome b5 type B	P04040	Catalase
Q16658	Fascin	P09622	Dihydrolipoyl dehydrogenase, mitochondrial	Q96EP5	DAZ-associated protein 1	O60826	Coiled-coil domain-containing protein 22
P51114	Fragile X mental retardation syndrome-related protein 1	P31689	DnaJ homolog subfamily A member 1	Q9UJU6	Drebrin-like protein	P49427	Ubiquitin-conjugating enzyme E2 R1
P48507	Glutamate--cysteine ligase regulatory subunit	O60884	DnaJ homolog subfamily A member 2	O00273	DNA fragmentation factor subunit alpha	O43633	Charged multivesicular body protein 2a
Q8TBA6	Golgin subfamily A member 5	Q99615	DnaJ homolog subfamily C member 7	P09622	Dihydrolipoyl dehydrogenase, mitochondrial	O76071	Probable cytosolic iron-sulfur protein assembly protein CIAO1
Q9NQX3	Gephyrin	O00429	Dynamin-1-like protein	Q9NVM6	DnaJ homolog subfamily C member 17	O00299	Chloride intracellular channel protein 1
O95479	GDH/6PGL endoplasmic bifunctional protein	Q9NTX5	Ethylmalonyl-CoA decarboxylase	P23919	Thymidylate kinase	Q16740	Putative ATP-dependent Clp protease proteolytic subunit, mitochondrial
P40939	Trifunctional enzyme subunit alpha, mitochondrial	Q15075	Early endosome antigen 1	P55884	Eukaryotic translation initiation factor 3 subunit B	Q96KP4	Cytosolic non-specific dipeptidase
P10412	Histone H1.4	Q9NZN4	EH domain-containing protein 2	Q9UBQ5	Eukaryotic translation initiation factor 3 subunit K	P09543	2',3'-cyclic-nucleotide 3'-phosphodiesterase
P01911	HLA class II histocompatibility antigen, DRB1-15 beta chain	O75822	Eukaryotic translation initiation factor 3 subunit J	Q9UBC2	Epidermal growth factor receptor substrate 15-like 1	Q9UP83	Conserved oligomeric Golgi complex subunit 5
Q12906	Interleukin enhancer-binding factor 3	Q7L2H7	Eukaryotic translation initiation factor 3 subunit M	Q01844	RNA-binding protein EWS	Q8NBJ5	Procollagen galactosyltransferase 1
Q16891	Mitochondrial inner membrane protein	Q9BS26	endoplasmic reticulum protein 44	Q8IWE2	Protein NOXP20	P53618	Coatomer subunit beta
Q5VYK3	Proteasome-associated protein ECM29 homolog	Q5RKV6	Exosome complex component MTR3	Q9Y680	Peptidyl-prolyl cis-trans isomerase FKBP7	O14579	Coatomer subunit epsilon
O60282	Kinesin heavy chain isoform 5C	Q8IWE2	Protein NOXP20	P02751	Fibronectin	Q9Y678	Coatomer subunit gamma-1
P02538	Keratin, type II cytoskeletal 6A	Q52LJ0	Protein FAM98B	Q9HC38	Glyoxalase domain-containing protein 4	Q9P2I0	Cleavage and polyadenylation specificity factor subunit 2
O95202	LETM1 and EF-hand domain-containing protein 1, mitochondrial	P02751	Fibronectin	P62993	Growth factor receptor-bound protein 2	Q08257	Quinone oxidoreductase
Q9UHB6	LIM domain and actin-binding protein 1	P49354	Protein farnesyltransferase/geranylgeranyltransferase type-1 subunit alpha	Q9H0R4	Haloacid dehalogenase-like hydrolase domain-containing protein 2	P17812	CTP synthase 1
P48449	Lanosterol synthase	Q92945	Far upstream element-binding protein 2	O14964	Hepatocyte growth factor-regulated tyrosine kinase substrate	P07339	Cathepsin D
P28482	Mitogen-activated protein kinase 1	P51570	Galactokinase	Q96KK5	Histone H2A type 1-H	P07711	Cathepsin L1
Q9Y316	Protein MEMO1	O14908	PDZ domain-containing protein GIPC1	Q00839	Heterogeneous nuclear ribonucleoprotein U	Q13620	Cullin-4B
O94776	Metastasis-associated protein MTA2	P62873	Guanine nucleotide-binding protein G(I)/G(S)/G(T) subunit beta-1	Q1KMD3	Heterogeneous nuclear ribonucleoprotein U-like protein 2	Q6BCY4	NADH-cytochrome b5 reductase 2
Q13564	NEDD8-activating enzyme E1 regulatory subunit	P15586	N-acetylglucosamine-6-sulfatase	Q86VS8	Protein Hook homolog 3	Q16850	Lanosterol 14-alpha demethylase
Q92597	Protein NDRG1	Q8N335	Glycerol-3-phosphate dehydrogenase 1-like protein	Q58FF6	Putative heat shock protein HSP 90-beta 4	P14868	Aspartate--tRNA ligase, cytoplasmic
P28331	NADH-ubiquinone oxidoreductase 75 kDa subunit, mitochondrial	P31942	Heterogeneous nuclear ribonucleoprotein H3	Q9Y4L1	Hypoxia up-regulated protein 1	Q7Z4W1	L-xylulose reductase
P21589	5'-nucleotidase	Q86VS8	Protein Hook homolog 3	Q8TEX9	Importin-4	Q13838	Spliceosome RNA helicase DDX39B
P22234	Multifunctional protein ADE2	Q58FF6	Putative heat shock protein HSP 90-beta 4	P08648	Integrin alpha-5	P49366	Deoxyhypusine synthase
Q86TB9	Protein PAT1 homolog 1	P48723	Heat shock 70 kDa protein 13	O60282	Kinesin heavy chain isoform 5C	O60884	DnaJ homolog subfamily A member 2
Q9BUL8	Programmed cell death protein 10	Q16666	Gamma-interferon-inducible protein 16	Q8N9T8	Protein KRI1 homolog	Q99615	DnaJ homolog subfamily C member 7
Q29RF7	Sister chromatid cohesion protein PDS5 homolog A	Q70UQ0	Inhibitor of nuclear factor kappa-B kinase-interacting protein	P35908	Keratin, type II cytoskeletal 2 epidermal	O75937	DnaJ homolog subfamily C member 8
Q9UBV8	Peflin	P11047	Laminin subunit gamma-1	P27816	Microtubule-associated protein 4	Q8IXB1	DnaJ homolog subfamily C member 10
Q96HS1	Serine/threonine-protein phosphatase PGAM5, mitochondrial	Q9NQ48	Leucine zipper transcription factor-like protein 1	Q14696	LDLR chaperone MESD	P26358	DNA (cytosine-5)-methyltransferase 1
O15173	Membrane-associated progesterone receptor component 2	Q9UPN3	Microtubule-actin cross-linking factor 1, isoforms 1/2/3/5	O14880	Microsomal glutathione S-transferase 3	Q9ULA0	Aspartyl aminopeptidase
O60568	Procollagen-lysine,2-oxoglutarate 5-dioxygenase 3	Q9UNF1	Melanoma-associated antigen D2	P60660	Myosin light polypeptide 6	Q9BU89	Deoxyhypusine hydroxylase
P00491	Purine nucleoside phosphorylase	P28482	Mitogen-activated protein kinase 1	O14950	Myosin regulatory light chain 12B	O60762	Dolichol-phosphate mannosyltransferase
Q13162	Peroxiredoxin-4	Q9NZL9	Methionine adenosyltransferase 2 subunit beta	Q92597	Protein NDRG1	Q9Y295	Developmentally-regulated GTP-binding protein 1
O75569	Interferon-inducible double-stranded RNA-dependent protein kinase activator A	P43243	Matrin-3	O60936	Nucleolar protein 3 NOL3	Q9Y6G9	Cytoplasmic dynein 1 light intermediate chain 1
Q96M27	Protein PRRC1	Q9BV79	Trans-2-enoyl-CoA reductase, mitochondrial	P21589	5'-nucleotidase	Q13409	Cytoplasmic dynein 1 intermediate chain 2
P28066	Proteasome subunit alpha type-5	Q99685	Monoglyceride lipase	Q9UKX7	Nuclear pore complex protein Nup50	Q9H223	EH domain-containing protein 4
P60900	Proteasome subunit alpha type-6	Q14165	Malectin	Q7Z3B4	Nucleoporin p54	P56537	Eukaryotic translation initiation factor 6
O14818	Proteasome subunit alpha type-7	Q15014	Mortality factor 4-like protein 2	P68402	Platelet-activating factor acetylhydrolase IB subunit beta	Q14232	Translation initiation factor eIF-2B subunit alpha
P18031	Tyrosine-protein phosphatase non-receptor type 1	Q96DH6	RNA-binding protein Musashi homolog 2	Q99497	Protein DJ-1	B5ME19	Eukaryotic translation initiation factor 3 subunit C-like protein
P47897	Glutamine--tRNA ligase	Q14764	Major vault protein	P09874	Poly [ADP-ribose] polymerase 1	O15371	Eukaryotic translation initiation factor 3 subunit D
P61026	Ras-related protein Rab-10	P84157	Matrix-remodeling-associated protein 7	Q96KB5	Lymphokine-activated killer T-cell-originated protein kinase	P23588	Eukaryotic translation initiation factor 4B
P61106	Ras-related protein Rab-14	Q9NZM1	Myoferlin	P49585	Choline-phosphate cytidylyltransferase A	O75477	Erlin-1
P54727	UV excision repair protein RAD23 homolog B	P41227	N-alpha-acetyltransferase 10	Q13442	28 kDa heat- and acid-stable phosphoprotein	O940905	Erlin-2
P26373	60S ribosomal protein L13	Q9NR45	Sialic acid synthase	P30086	Phosphatidylethanolamine-binding protein 1	Q9NPD3	Exosome complex component RRP41
P50914	60S ribosomal protein L14	Q9GZT8	Putative GTP cyclohydrolase 1 type 2 NIF3L1	O00264	Membrane-associated progesterone receptor component 1	Q96GK7	Fumarylacetoacetate hydrolase domain-containing protein 2A
P84098	60S ribosomal protein L19	Q14978	Nucleolar and coiled-body phosphoprotein 1	Q04941	Proteolipid protein 2	Q52LJ0	Protein FAM98A
P62906	60S ribosomal protein L10a	O00567	Nucleolar protein 56	P62937	Peptidyl-prolyl cis-trans isomerase A	Q13643	Four and a half LIM domains protein 3
Q02543	60S ribosomal protein L18a	Q9UNZ2	NSFL1 cofactor p47	P23284	Peptidyl-prolyl cis-trans isomerase B	Q02790	Peptidyl-prolyl cis-trans isomerase FKBP4
Q9Y3A5	Ribosome maturation protein SBDS	Q08J23	tRNA (cytosine(34)-C(5))-methyltransferase	Q5H9R7	Serine/threonine-protein phosphatase 6 regulatory subunit 3	Q96AY3	Peptidyl-prolyl cis-trans isomerase FKBP10
Q9NVA2	Septin-11	Q02818	Nucleobindin-1	P32119	Peroxiredoxin-2	P35637	RNA-binding protein FUS
O75746	Calcium-binding mitochondrial carrier protein Aralar1	Q14980	Nuclear mitotic apparatus protein 1	P30048	Thioredoxin-dependent peroxide reductase, mitochondrial	O75323	Protein NipSnap homolog 2
P08579	U2 small nuclear ribonucleoprotein B''	Q9NZT2	Opioid growth factor receptor	P30044	Peroxiredoxin-5, mitochondrial	Q06210	Glutamine--fructose-6-phosphate aminotransferase [isomerizing] 1
Q13596	Sorting nexin-1	P09874	Poly [ADP-ribose] polymerase 1	O75569	Interferon-inducible double-stranded RNA-dependent protein kinase activator A	Q8N2G8	GH3 domain-containing protein
Q13247	Serine/arginine-rich splicing factor 6	Q9BVG4	Protein PBDC1	P54821	Paired mesoderm homeobox protein 1	P04899	Guanine nucleotide-binding protein G(i) subunit alpha-2
Q9Y6E0	Serine/threonine-protein kinase 24	Q96KB5	Lymphokine-activated killer T-cell-originated protein kinase	P28072	Proteasome subunit beta type-6	P62879	Guanine nucleotide-binding protein G(I)/G(S)/G(T) subunit beta-2
O14662	Syntaxin-16	Q9H2J4	Phosducin-like protein 3	P78330	Phosphoserine phosphatase	Q8TBA6	Golgin subfamily A member 5
Q6P1N9	Putative deoxyribonuclease TATDN1	P11177	Pyruvate dehydrogenase E1 component subunit beta, mitochondrial	Q15185	Prostaglandin E synthase 3	P48637	Glutathione synthetase
Q15582	Transforming growth factor-beta-induced protein ig-h3	O00151	PDZ and LIM domain protein 1	P62491	Ras-related protein Rab-11A	O95479	GDH/6PGL endoplasmic bifunctional protein
Q8IYQ7	Threonine synthase-like 1	O75439	Mitochondrial-processing peptidase subunit beta	Q15907	Ras-related protein Rab-11B	P40939	Trifunctional enzyme subunit alpha, mitochondrial
Q9UDY2	Tight junction protein ZO-2	Q9BY77	Polymerase delta-interacting protein 3	P15153	Ras-related C3 botulinum toxin substrate 2	P55084	Trifunctional enzyme subunit beta, mitochondrial
O96008	Mitochondrial import receptor subunit TOM40 homolog	P16435	NADPH--cytochrome P450 reductase	P62834	Ras-related protein Rap-1A	P55084	Trifunctional enzyme subunit beta, mitochondrial
Q96S44	TP53-regulating kinase	Q9H2U2	Inorganic pyrophosphatase 2, mitochondrial	p61224	Ras-related protein Rap-1b	O14929	Histone acetyltransferase type B catalytic subunit
Q13885	Tubulin beta-2A chain	P67775	Serine/threonine-protein phosphatase 2A catalytic subunit beta isoform	P52306	Rap1 GTPase-GDP dissociation stimulator 1	P14317	Hematopoietic lineage cell-specific protein
P09936	Ubiquitin carboxyl-terminal hydrolase isozyme L1	Q15257	Serine/threonine-protein phosphatase 2A activator	Q9BWF3	RNA-binding protein 4	Q02539	Histone H1.1
O94874	E3 UFM1-protein ligase 1	P63151	Serine/threonine-protein phosphatase 2A 55 kDa regulatory subunit B alpha isoform	Q14257	Reticulocalbin-2	P10412	Histone H1.4
Q9H3U1	Protein unc-45 homolog A	Q969G5	protein kinase C, delta binding protein	P35250	Replication factor C subunit 2	Q95604	HLA class I histocompatibility antigen, Cw-12 alpha chain
Q86TB9	Protein PAT1 homolog 1	O94903	Proline synthase co-transcribed bacterial homolog protein	P35249	Replication factor C subunit 4	P01903	HLA class II histocompatibility antigen, DR alpha chain
Q96QK1	Vacuolar protein sorting-associated protein 35	O94906	Pre-mRNA-processing factor 6	P08134	Rho-related GTP-binding protein RhoC	P35914	Hydroxymethylglutaryl-CoA lyase, mitochondrial
		Q14558	Phosphoribosyl pyrophosphate synthase-associated protein 1	P46777	60S ribosomal protein L5	Q13151	Heterogeneous nuclear ribonucleoprotein A0
		P62191	26S protease regulatory subunit 4	J3QL51	60S ribosomal protein L17	O14979	Heterogeneous nuclear ribonucleoprotein D-like
		P43686	26S protease regulatory subunit 6B	P35268	60S ribosomal protein L22	P14866	Heterogeneous nuclear ribonucleoprotein L
		P51665	26S proteasome non-ATPase regulatory subunit 7	OP83731	60S ribosomal protein L24	Q99714	3-hydroxyacyl-CoA dehydrogenase type-2
		O00487	26S proteasome non-ATPase regulatory subunit 14	P62899	60S ribosomal protein L31	P34931	Heat shock 70 kDa protein 1-like
		P54725	UV excision repair protein RAD23 homolog A	P62750	60S ribosomal protein L23a	Q9Y6M1	Insulin-like growth factor 2 mRNA-binding protein 2
		Q9P0K7	Ankycorbin	P46782	40S ribosomal protein S5	Q63ZY3	KN motif and ankyrin repeat domain-containing protein 2
		P35241	Radixin	p62280	40S ribosomal protein S11	Q5VYK3	Proteasome-associated protein ECM29 homolog
		P35250	Replication factor C subunit 2	P62263	40S ribosomal protein S14	Q9UHB6	LIM domain and actin-binding protein 1
		P35249	Replication factor C subunit 4	P62269	40S ribosomal protein S18	P49257	Protein ERGIC-53
		P46777	60S ribosomal protein L5	P39019	40S ribosomal protein S19	Q8WWI1	LIM domain only protein 7
		P62424	60S ribosomal protein L7a RPL7A	Q92541	RNA polymerase-associated protein RTF1 homolog	Q01081	Splicing factor U2AF 35 kDa subunit
		Q9BY42	Protein RTF2 homolog	Q9NCQ3	Reticulon-4	P30533	Alpha-2-macroglobulin receptor-associated protein
		Q9UPN6	Protein SCAF8	Q99442	Translocation protein SEC62	Q9NX58	Cell growth-regulating nucleolar protein
		Q12765	Secernin-1	53992	Protein transport protein Sec24C	P28482	Mitogen-activated protein kinase 1
		Q15459	Splicing factor 3A subunit 1	Q12874	Splicing factor 3A subunit 3	P31153	S-adenosylmethionine synthase isoform type-2
		Q15427	Splicing factor 3B subunit 4	Q13435	Splicing factor 3B subunit 2	Q14165	Malectin
		Q99961	Endophilin-A2	P23246	Splicing factor, proline- and glutamine-rich	Q96T76	MMS19 nucleotide excision repair protein homolog
		P52788	Spermine synthase	P53814	Smoothelin	P32969	39S ribosomal protein L9, mitochondrial
		P53814	Smoothelin	Q9Y5X3	Sorting nexin-5	Q9H9J2	39S ribosomal protein L44, mitochondrial
		O95721	Synaptosomal-associated protein 29	P04179	Superoxide dismutase [Mn], mitochondrial	P43246	DNA mismatch repair protein Msh2
		P08621	U1 small nuclear ribonucleoprotein 70 kDa	Q9HD15	Steroid receptor RNA activator 1	Q96DH6	RNA-binding protein Musashi homolog 2
		Q13501	Sequestosome-1	O75044	SLIT-ROBO Rho GTPase-activating protein 2	P13995	Bifunctional methylenetetrahydrofolate dehydrogenase/cyclohydrolase, mitochondrial
		O75044	SLIT-ROBO Rho GTPase-activating protein 2	O75494	Serine/arginine-rich splicing factor 10	P53602	Diphosphomevalonate decarboxylase
		P61011	Signal recognition particle 54 kDa protein	Q04837	Single-stranded DNA-binding protein, mitochondrial	Q9BQG0	Myb-binding protein 1A
		Q9BXP5	Serrate RNA effector molecule homolog	Q12846	Syntaxin-4	Q92614	Unconventional myosin-XVIIIa
		P50502	Hsc70-interacting protein	O43752	Syntaxin-6	P41227	N-alpha-acetyltransferase 10
		Q92783	Signal transducing adapter molecule 1	O60499	Syntaxin-10	Q9BXJ9	N-alpha-acetyltransferase 15, NatA auxiliary subunit
		O15400	Syntaxin-7	O14662	Syntaxin-16	P49321	Nuclear autoantigenic sperm protein
		Q9UH65	Switch-associated protein 70	Q9BVK6	Transmembrane emp24 domain-containing protein 9	Q09161	Nuclear cap-binding protein subunit 1
		Q96A49	Synapse-associated protein 1	P24821	Tenascin	Q9NVZ3	Adaptin ear-binding coat-associated protein 2
		P23193	Transcription elongation factor A protein 1	Q15631	Translin	Q86U38	Nucleolar protein 9
		P17987	T-complex protein 1 subunit alpha	Q8N841	Tubulin polyglutamylase TTLL6	O00567	Nucleolar protein 56
		P02786	Transferrin receptor protein 1	P61086	Ubiquitin-conjugating enzyme E2 K	P55786	Puromycin-sensitive aminopeptidase
		P21980	Protein-glutamine gamma-glutamyltransferase 2	P61081	NEDD8-conjugating enzyme Ubc12	Q9BV86	N-terminal Xaa-Pro-Lys N-methyltransferase 1
		Q9NYL9	Tropomodulin-3	Q712K3	Ubiquitin-conjugating enzyme E2 R2	Q9UKK9	ADP-sugar pyrophosphatase
		P42166	Lamina-associated polypeptide 2, isoform alpha	P61758	Prefoldin subunit 3	P37198	Nuclear pore glycoprotein p62
		O60784	Target of Myb protein 1	Q9H9C1	Spermatogenesis-defective protein 39 homolog	P57740	Nuclear pore complex protein Nup107
		Q15785	Mitochondrial import receptor subunit TOM34	Q9UK41	Vacuolar protein sorting-associated protein 28 homolog	Q92621	Nuclear pore complex protein Nup205
		O94826	Mitochondrial import receptor subunit TOM70	O43592	Exportin-T	P04181	Ornithine aminotransferase, mitochondrial
		Q92841	Heat shock protein 75 kDa, mitochondrial			Q02218	2-oxoglutarate dehydrogenase, mitochondrial
		Q15642	Cdc42-interacting protein 4			Q9NPF4	Probable tRNA N6-adenosine threonylcarbamoyltransferase
		Q15643	Thyroid receptor-interacting protein 11			Q8N6M0	OTU domain-containing protein 6B
		Q13630	GDP-L-fucose synthase			O95747	Serine/threonine-protein kinase OSR1
		Q14166	Tubulin--tyrosine ligase-like protein 12			P43034	Platelet-activating factor acetylhydrolase IB subunit alpha
		A6NHL2	Tubulin alpha chain-like 3			P08559	Pyruvate dehydrogenase E1 component subunit alpha, somatic form, mitochondrial
		Q8NBS9	Thioredoxin domain-containing protein 5			P11177	Pyruvate dehydrogenase E1 component subunit beta, mitochondrial
		P04818	Thymidylate synthase			Q96GD0	Pyridoxal phosphate phosphatase
		Q9UBT2	SUMO-activating enzyme subunit 2			A6NDG6	Phosphoglycolate phosphatase
		A0AVT1	Ubiquitin-like modifier-activating enzyme 6			Q9BTU6	Phosphatidylinositol 4-kinase type 2-alpha
		Q9Y385	Ubiquitin-conjugating enzyme E2 J1			O60568	Procollagen-lysine,2-oxoglutarate 5-dioxygenase 3
		Q92890	Ubiquitin fusion degradation protein 1 homolog			P29590	Protein PML
		Q9NYU2	UDP-glucose:glycoprotein glucosyltransferase 1			O75439	Mitochondrial-processing peptidase subunit beta
		Q96T88	E3 ubiquitin-protein ligase UHRF1			Q9BY77	Polymerase delta-interacting protein 3
		P31930	Cytochrome b-c1 complex subunit 1, mitochondrial			Q15257	Serine/threonine-protein phosphatase 2A activator
		P45880	Voltage-dependent anion-selective channel protein 2			P63151	Serine/threonine-protein phosphatase 2A 55 kDa regulatory subunit B alpha isoform
		O75083	WD repeat-containing protein 1			Q16537	Serine/threonine-protein phosphatase 2A 56 kDa regulatory subunit epsilon isoform
		P13010	X-ray repair cross-complementing protein 5			P50897	Palmitoyl-protein thioesterase 1
		O95218	Zinc finger Ran-binding domain-containing protein 2			Q8TCU6	Phosphatidylinositol 3,4,5-trisphosphate-dependent Rac exchanger 1 protein
		Q15942	Zyxin			P13861	cAMP-dependent protein kinase type II-alpha regulatory subunit
						Q6P2Q9	Pre-mRNA-processing-splicing factor 8
						Q14558	Phosphoribosyl pyrophosphate synthase-associated protein 1
						Q99436	Proteasome subunit beta type-7
						P43686	26S protease regulatory subunit 6B
						O43242	26S proteasome non-ATPase regulatory subunit 3
						Q16401	26S proteasome non-ATPase regulatory subunit 5
						O00232	26S proteasome non-ATPase regulatory subunit 12
						P18031	Tyrosine-protein phosphatase non-receptor type 1
						P06737	Glycogen phosphorylase, liver form
						P51153	Ras-related protein Rab-13
						P61020	Ras-related protein Rab-5B
						P53611	Geranylgeranyl transferase type-2 subunit beta
						P54725	UV excision repair protein RAD23 homolog A
						P78406	mRNA export factor
						P49792	E3 SUMO-protein ligase RanBP2
						P54727	UV excision repair protein RAD23 homolog B
						P62917	60S ribosomal protein L8
						P62888	60S ribosomal protein L30
						P62906	60S ribosomal protein L10a
						P46776	60S ribosomal protein L27a
						Q8NBX0	Saccharopine dehydrogenase-like oxidoreductase
						Q12765	Secernin-1
						Q96KG9	N-terminal kinase-like protein
						Q96GA7	Serine dehydratase-like
						P55735	Protein SEC13 homolog
						Q16181	Septin-7
						Q9H9B4	Sideroflexin-1
						Q9BWM7	Sideroflexin-3
						P53007	Tricarboxylate transport protein, mitochondrial
						Q02978	Mitochondrial 2-oxoglutarate/malate carrier protein
						Q00325	Phosphate carrier protein, mitochondrial
						O75746	Calcium-binding mitochondrial carrier protein Aralar1
						Q14683	Structural maintenance of chromosomes protein 1A
						O75940	Survival of motor neuron-related-splicing factor 30
						P52788	Spermine synthase SMS
						P08621	U1 small nuclear ribonucleoprotein 70 kDa
						P14678	Small nuclear ribonucleoprotein-associated proteins B and B'
						P08579	U2 small nuclear ribonucleoprotein B''
						Q9UNH7	Sorting nexin-6
						Q2MJR0	Sepiapterin reductase
						P61011	Signal recognition particle 54 kDa protein
						O76094	Signal recognition particle subunit SRP72
						Q9UQ35	Serine/arginine repetitive matrix protein 2
						P50502	Hsc70-interacting protein
						Q92783	Signal transducing adapter molecule 1
						P42224	Signal transducer and activator of transcription 1-alpha/beta
						O95793	Double-stranded RNA-binding protein Staufen homolog 1
						P61764	Syntaxin-binding protein 1
						Q9P2R7	Succinyl-CoA ligase [ADP-forming] subunit beta, mitochondrial
						Q92797	Symplekin
						Q13148	TAR DNA-binding protein 43
						Q15813	Tubulin-specific chaperone E
						Q92734	Protein TFG
						P21980	Protein-glutamine gamma-glutamyltransferase 2
						Q01085	Nucleolysin TIAR
						Q3ZCQ8	Mitochondrial import inner membrane translocase subunit TIM50
						P01033	Metalloproteinase inhibitor 1
						Q07157	Tight junction protein ZO-1
						Q6NUQ4	Transmembrane protein 214
						Q9NYL9	Tropomodulin-3
						Q9Y5L0	Transportin-3
						O96008	Mitochondrial import receptor subunit TOM40 homolog
						Q5JTV8	Torsin-1A-interacting protein 1
						P51580	Thiopurine S-methyltransferase
						P09104	Mitochondrial ribonuclease P protein 1
						Q13630	GDP-L-fucose synthase
						Q9BZX2	Uridine-cytidine kinase 2
						Q96T88	E3 ubiquitin-protein ligase UHRF1
						Q9H3U1	Protein unc-45 homolog A
						P31930	Cytochrome b-c1 complex subunit 1, mitochondrial
						Q99536	Synaptic vesicle membrane protein VAT-1 homolog
						Q9HCJ6	Synaptic vesicle membrane protein VAT-1 homolog-like
						Q8WU90	Zinc finger CCCH domain-containing protein 15
						O75312	Zinc finger protein ZPR1
