# Supplementary material for: Proteomic analyses of brain tumor cell lines amidst the unfolded protein response
Source: Oncotarget. 2016 Jun 14;7(30):47831–47. doi: 10.18632/oncotarget.10032 (PMC5216982; doi:10.18632/oncotarget.10032)
Supplement: Supplementary file 5 [file oncotarget-07-47831-s005.xlsx]

## Sheet: Sheet1
Supplementary Table S4: Proteins unique to unstressed or stressed condition for each cell line
Distinguished by Biologic Process, Molecular Function, and Protein Class
BIOLOGICAL PROCESS
Unique to: U87 unstressed cells		U87 Stressed		UPN933 unstressed		UPN933 Stressed
Metabolic		Metabolic		Metabolic		Metabolic
Accession	Protein name	Accession	Protein name	Accession	Protein name	Accession	Protein name
P30566	Adenylosuccinate lyase	O95433	Activator of 90 kDa heat shock protein ATPase homolog 1	P09622	Dihydrolipoyl dehydrogenase, mitochondrial	P30566	Adenylosuccinate lyase
Q14919	Dr1-associated corepressor	Q9UHQ9	NADH-cytochrome b5 reductase 1	O60282	Kinesin heavy chain isoform 5C	O95433	Activator of 90 kDa heat shock protein ATPase homolog 1
Q9Y262	Eukaryotic translation initiation factor 3 subunit L	P09622	Dihydrolipoyl dehydrogenase, mitochondrial	Q99497	Protein DJ-1	Q9HDC9	Adipocyte plasma membrane-associated protein
O60573	Eukaryotic translation initiation factor 4E type 2	Q9NTX5	Ethylmalonyl-CoA decarboxylase	P62750	60S ribosomal protein L23a	P36542	ATP synthase subunit gamma, mitochondrial
Q8IUD2	ELKS/Rab6-interacting/CAST family member 1	O75822	Eukaryotic translation initiation factor 3 subunit J	Q04837	Single-stranded DNA-binding protein, mitochondrial	Q7L1Q6	Basic leucine zipper and W2 domain-containing protein 1
Q53EP0	Fibronectin type III domain-containing protein 3B	P41227	N-alpha-acetyltransferase 10	Q15631	Translin	P27708	CAD protein
O60282	Kinesin heavy chain isoform 5C	P62714	Serine/threonine-protein phosphatase 2A catalytic subunit beta isoform	O43592	Exportin-T	O76071	Probable cytosolic iron-sulfur protein assembly protein CIAO1
O94776	Metastasis-associated protein MTA2	P62191	26S protease regulatory subunit 4	P48047	ATP synthase subunit O, mitochondrial	Q96KP4	Cytosolic non-specific dipeptidase
Q86TB9	Protein PAT1 homolog 1	P52788	Spermine synthase	P23528	Cofilin-1	P09543	2',3'-cyclic-nucleotide 3'-phosphodiesterase
Q9UBV8	Peflin	P50502	Hsc70-interacting protein	P55884	Eukaryotic translation initiation factor 3 subunit B	B5ME19	Eukaryotic translation initiation factor 3 subunit C-like protein
O14818	Proteasome subunit alpha type-7	O60784	Target of Myb protein 1	P23284	Peptidyl-prolyl cis-trans isomerase B	Q96AY3	Peptidyl-prolyl cis-trans isomerase FKBP10
P84098	60S ribosomal protein L19	Q12931	Heat shock protein 75 kDa, mitochondrial	Q15185	Prostaglandin E synthase 3	P04899	Guanine nucleotide-binding protein G(i) subunit alpha-2
P09936	Ubiquitin carboxyl-terminal hydrolase isozyme L1	Q14166	Tubulin--tyrosine ligase-like protein 12	P15153	Ras-related C3 botulinum toxin substrate 2	P55084	Trifunctional enzyme subunit beta, mitochondrialB
Q9H3U1	Protein unc-45 homolog A	P09110	3-ketoacyl-CoA thiolase, peroxisomal	O75044	SLIT-ROBO Rho GTPase-activating protein 2	P34931	Heat shock 70 kDa protein 1-like
P13798	Acylamino-acid-releasing enzyme	Q9Y4P1	Cysteine protease ATG4B	O14964	Hepatocyte growth factor-regulated tyrosine kinase substrate	P31153	S-adenosylmethionine synthase isoform type-2
P49589	Cysteine--tRNA ligase, cytoplasmic	Q9HA77	Probable cysteine--tRNA ligase, mitochondrial2	P49585	Choline-phosphate cytidylyltransferase A	P13995	Bifunctional methylenetetrahydrofolate dehydrogenase/cyclohydrolase, mitochondrial
Q12906	Interleukin enhancer-binding factor 3	Q9BS26	Endoplasmic reticulum resident protein 44	P30048	Thioredoxin-dependent peroxide reductase, mitochondrial	P41227	N-alpha-acetyltransferase 10
Q9UG63	ATP-binding cassette sub-family F member 2	Q96I24	Far upstream element-binding protein 3	P61224	Ras-related protein Rap-1b	Q9BTU6	Phosphatidylinositol 4-kinase type 2-alpha
P49748	Very long-chain specific acyl-CoA dehydrogenase, mitochondrial	P51570	GalactokinaseGALK1	Q9BWF3	RNA-binding protein 4	P55735	Protein SEC13 homolog
Q01433	AMP deaminase 2	O14908	PDZ domain-containing protein GIPC1	P46782	40S ribosomal protein S5	P52788	Spermine synthase
P04632	Calpain small subunit 1	P31942	Heterogeneous nuclear ribonucleoprotein H3	P39019	40S ribosomal protein S19	P14678	Small nuclear ribonucleoprotein-associated proteins B and B'
Q9NQX3	Gephyrin	Q08J23	tRNA (cytosine(34)-C(5))-methyltransferase	Q12874	Splicing factor 3A subunit 3	P50502	Hsc70-interacting protein
O60568	Procollagen-lysine,2-oxoglutarate 5-dioxygenase 3	O75044	SLIT-ROBO Rho GTPase-activating protein 2	P33240	Cleavage stimulation factor subunit 2	P01033	Metalloproteinase inhibitor 1
P60900	Proteasome subunit alpha type-6	Q92783	Signal transducing adapter molecule 1	P07858	Cathepsin B	Q9H3U1	Protein unc-45 homolog A
P18031	Tyrosine-protein phosphatase non-receptor type 11	Q15785	Mitochondrial import receptor subunit TOM34	Q9NVM6	DnaJ homolog subfamily C member 17	P30520	Adenylosuccinate synthetase isozyme 2
Q9Y3A5	Ribosome maturation protein SBDS	A0AVT1	Ubiquitin-like modifier-activating enzyme 6	Q01844	RNA-binding protein EWS	P13798	Acylamino-acid-releasing enzyme
Q92499	ATP-dependent RNA helicase DDX1	P13010	X-ray repair cross-complementing protein 5	Q86VS8	Protein Hook homolog 3	O43681	ATPase ASNA1
P51114	Fragile X mental retardation syndrome-related protein 1	Q00535	Cyclin-dependent kinase 5	Q96KB5	Lymphokine-activated killer T-cell-originated protein kinase	Q9Y4P1	Cysteine protease ATG4B
P22234	Multifunctional protein ADE2	Q13561	Dynactin subunit 2	P62834	Ras-related protein Rap-1A	Q6DD88	Atlastin-3
Q13162	Peroxiredoxin-4	P48723	Heat shock 70 kDa protein 13	P35249	Replication factor C subunit 4	P17812	CTP synthase 1
Q96S44	TP53-regulating kinase	Q9H2J4	Phosducin-like protein 3	P83731	60S ribosomal protein L24	Q6BCY4	NADH-cytochrome b5 reductase 2
O43684	Mitotic checkpoint protein BUB3	O00151	PDZ and LIM domain protein 1	P62280	40S ribosomal protein S11	P23588	Eukaryotic translation initiation factor 4B
P40939	Trifunctional enzyme subunit alpha, mitochondrial	O75439	Mitochondrial-processing peptidase subunit beta	P05023	Sodium/potassium-transporting ATPase subunit alpha-1	P35637	RNA-binding protein FUS
P00491	Purine nucleoside phosphorylase	P63151	Serine/threonine-protein phosphatase 2A 55 kDa regulatory subunit B alpha isoform	Q99459	Cell division cycle 5-like protein	Q06210	Glutamine--fructose-6-phosphate aminotransferase [isomerizing] 1
P28066	Proteasome subunit alpha type-5	P61011	Signal recognition particle 54 kDa protein	Q9Y281	Cofilin-2	P62879	Guanine nucleotide-binding protein G(I)/G(S)/G(T) subunit beta-2
P47897	Glutamine--tRNA ligase	P17987	T-complex protein 1 subunit alpha	Q9UBQ5	Eukaryotic translation initiation factor 3 subunit K	Q16836	Hydroxyacyl-coenzyme A dehydrogenase, mitochondrial
O75746	Calcium-binding mitochondrial carrier protein Aralar1	Q9NYU2	UDP-glucose:glycoprotein glucosyltransferase 1	Q00839	Heterogeneous nuclear ribonucleoprotein U	Q99714	3-hydroxyacyl-CoA dehydrogenase type-2
P08579	U2 small nuclear ribonucleoprotein B''	Q86V81	THO complex subunit 4	Q9Y4L1	Hypoxia up-regulated protein 1	Q9BV86	N-terminal Xaa-Pro-Lys N-methyltransferase 1
Q6P1N9	Putative deoxyribonuclease TATDN1	O60884	DnaJ homolog subfamily A member 2	O14880	Microsomal glutathione S-transferase 3	P57740	Nuclear pore complex protein Nup107
P00966	Argininosuccinate synthase	P62873	Guanine nucleotide-binding protein G(I)/G(S)/G(T) subunit beta-1	P78330	Phosphoserine phosphatase	P04181	Ornithine aminotransferase, mitochondrial
Q13557	Calcium/calmodulin-dependent protein kinase type II subunit delta	Q8N335	Glycerol-3-phosphate dehydrogenase 1-like protein	P62899	60S ribosomal protein L31	Q9NPF4	Probable tRNA threonylcarbamoyladenosine biosynthesis protein OSGEP
P30084	Enoyl-CoA hydratase, mitochondrial	Q86VS8	Protein Hook homolog 3	P23246	Splicing factor, proline- and glutamine-rich	Q99436	Proteasome subunit beta type-7
P10412	Histone H1.4	Q99685	Monoglyceride lipase	P61758	Prefoldin subunit 3	P24386	Rab proteins geranylgeranyltransferase component A 1
P21589	5'-nucleotidase	Q96KB5	Lymphokine-activated killer T-cell-originated protein kinase	O43169	Cytochrome b5 type B	Q8NBN7	Retinol dehydrogenase 13
P24752	Acetyl-CoA acetyltransferase, mitochondrial	O94906	Pre-mRNA-processing factor 6	Q9H0R4	Haloacid dehalogenase-like hydrolase domain-containing protein 2	Q14683	Structural maintenance of chromosomes protein 1A
P21399	Cytoplasmic aconitate hydratase	P51665	26S proteasome non-ATPase regulatory subunit 7	P21589	5'-nucleotidase	Q92783	Signal transducing adapter molecule 1
P30837	Aldehyde dehydrogenase X, mitochondrial	P54725	UV excision repair protein RAD23 homolog A	P62937	Peptidyl-prolyl cis-trans isomerase A	O95793	Double-stranded RNA-binding protein Staufen homolog 1
O14618	Copper chaperone for superoxide dismutase	P35249	Replication factor C subunit 4	P28072	Proteasome subunit beta type-6	P49748	Very long-chain specific acyl-CoA dehydrogenase, mitochondrial
O95479	GDH/6PGL endoplasmic bifunctional protein	P61313	60S ribosomal protein L15	J3QL51	60S ribosomal protein L17	P07339	Cathepsin D
Q13564	NEDD8-activating enzyme E1 regulatory subunit	Q15459	Splicing factor 3A subunit 1	P04179	Superoxide dismutase [Mn], mitochondrial	P14868	Aspartate--tRNA ligase, cytoplasmic
P54727	UV excision repair protein RAD23 homolog B	Q13630	GDP-L-fucose synthase	Q8N841	Tubulin polyglutamylase TTLL6	Q8IXB1	DnaJ homolog subfamily C member 10
P62906	60S ribosomal protein L10aA	P04818	Thymidylate synthase	P21399	Cytoplasmic aconitate hydratase	Q9Y295	Developmentally-regulated GTP-binding protein 1
Q9NVA2	Septin-11	Q15942	Zyxin	P24941	Cyclin-dependent kinase 2	Q96GK7	Fumarylacetoacetate hydrolase domain-containing protein 2A
Q13247	Serine/arginine-rich splicing factor 6	P51648	Fatty aldehyde dehydrogenase	Q96EP5	DAZ-associated protein 1	O14929	Histone acetyltransferase type B catalytic subunit
Q8IYQ7	Threonine synthase-like 1	Q05193	Dynamin-1	Q9UBC2	Epidermal growth factor receptor substrate 15-like 1	O60568	Procollagen-lysine,2-oxoglutarate 5-dioxygenase 3
O60762	Dolichol-phosphate mannosyltransferase	P11177	Pyruvate dehydrogenase E1 component subunit beta, mitochondrial	P32119	Peroxiredoxin-2	O75439	Mitochondrial-processing peptidase subunit beta
Q14195	Dihydropyrimidinase-related protein 3	Q15257	Serine/threonine-protein phosphatase 2A activator	P08134	Rho-related GTP-binding protein RhoC	P63151	Serine/threonine-protein phosphatase 2A 55 kDa regulatory subunit B alpha isoform
Q9H223	EH domain-containing protein 4	P43686	26S protease regulatory subunit 6B	P46777	60S ribosomal protein L5	P18031	Tyrosine-protein phosphatase non-receptor type 11
P38117	Electron transfer flavoprotein subunit beta	O00487	26S proteasome non-ATPase regulatory subunit 14	P62263	40S ribosomal protein S144	P62917	60S ribosomal protein L8
P48507	Glutamate--cysteine ligase regulatory subunit	P62424	60S ribosomal protein L7a	P62269	40S ribosomal protein S188	P53007	Tricarboxylate transport protein, mitochondrial
Q9UHB6	LIM domain and actin-binding protein 1	Q99961	Endophilin-A2	O75494	Serine/arginine-rich splicing factor 10	Q02978	Mitochondrial 2-oxoglutarate/malate carrier protein
O75569	Interferon-inducible double stranded RNA-dependent protein kinase activator A	Q9UH65	Switch-associated protein 70	P23919	Thymidylate kinase	P61011	Signal recognition particle 54 kDa protein
P26373	60S ribosomal protein L13	P23193	Transcription elongation factor A protein 1	Q9Y680	Peptidyl-prolyl cis-trans isomerase FKBP7	Q99536	Synaptic vesicle membrane protein VAT-1 homolog
Q93009	Ubiquitin carboxyl-terminal hydrolase 7	Q8NBS9	Thioredoxin domain-containing protein 5	Q96KK5	Histone H2A type 1-H	P04040	Catalase
		Q9NX46	Poly(ADP-ribose) glycohydrolase ARH3	P09874	Poly [ADP-ribose] polymerase 1	Q13838	Spliceosome RNA helicase DDX39B
		P07384	Calpain-1 catalytic subunit	Q5H9R7	Serine/threonine-protein phosphatase 6 regulatory subunit 3	O60884	DnaJ homolog subfamily A member 2
		O43143	Putative pre-mRNA-splicing factor ATP-dependent RNA helicase DHX15	O75569	Interferon-inducible double stranded RNA-dependent protein kinase activator A	Q14232	Translation initiation factor eIF-2B subunit alpha
		Q15014	Mortality factor 4-like protein 2	P54821	Paired mesoderm homeobox protein 1	P35914	Hydroxymethylglutaryl-CoA lyase, mitochondrial
		Q96DH6	RNA-binding protein Musashi homolog 2	P35250	Replication factor C subunit 2	Q13151	Heterogeneous nuclear ribonucleoprotein A0
		P16435	NADPH--cytochrome P450 reductase	P18621	60S ribosomal protein L17	Q9BXJ9	N-alpha-acetyltransferase 15, NatA auxiliary subunit
		Q15181	Inorganic pyrophosphatase	P35268	60S ribosomal protein L22	Q8N6M0	OTU domain-containing protein 6B
		Q14558	Phosphoribosyl pyrophosphate synthase-associated protein 1			P08559	Pyruvate dehydrogenase E1 component subunit alpha, somatic form, mitochondrial
		Q15427	Splicing factor 3B subunit 4			Q16537	Serine/threonine-protein phosphatase 2A 56 kDa regulatory subunit epsilon isoform
		Q13501	Sequestosome-1			Q6P2Q9	Pre-mRNA-processing-splicing factor 8
		Q9UBT2	SUMO-activating enzyme subunit 2			P54725	UV excision repair protein RAD23 homolog A
		Q96T88	E3 ubiquitin-protein ligase UHRF1			P78406	mRNA export factor
		P31930	Cytochrome b-c1 complex subunit 1, mitochondrial			Q7L0Y3	Mitochondrial ribonuclease P protein 1
		P52565	Rho GDP-dissociation inhibitor 1			Q13630	GDP-L-fucose synthase
		Q9Y6E2	Basic leucine zipper and W2 domain-containing protein 2			Q8WU90	Zinc finger CCCH domain-containing protein 15
		Q9NZN4	EH domain-containing protein 2			P51648	Fatty aldehyde dehydrogenase
		P15586	N-acetylglucosamine-6-sulfatase			P49419	Alpha-aminoadipic semialdehyde dehydrogenase
		Q16666	Gamma-interferon-inducible protein 16			P82987	ADAMTS-like protein 3
		Q9NZL9	Methionine adenosyltransferase 2 subunit beta			O43684	Mitotic checkpoint protein BUB3
		Q9BV79	Trans-2-enoyl-CoA reductase, mitochondrial			Q16740	Putative ATP-dependent Clp protease proteolytic subunit, mitochondrial
		Q9NR45	Sialic acid synthase			Q9P2I0	Cleavage and polyadenylation specificity factor subunit 2
		O00567	Nucleolar protein 56			Q08257	Quinone oxidoreductase
		Q12765	Secernin-1			Q13620	Cullin-4B
		O94826	Mitochondrial import receptor subunit TOM70			O43237	Cytoplasmic dynein 1 light intermediate chain 2
		P23526	Adenosylhomocysteinase			O15371	Eukaryotic translation initiation factor 3 subunit D
		Q9HB07	UPF0160 protein MYG1, mitochondrial			P40939	Trifunctional enzyme subunit alpha, mitochondrial
		P31689	DnaJ homolog subfamily A member 1			P43246	DNA mismatch repair protein Msh2
		Q99615	DnaJ homolog subfamily C member 7			P11177	Pyruvate dehydrogenase E1 component subunit beta, mitochondrial
		Q5RKV6	Exosome complex component MTR3			Q96GD0	Pyridoxal phosphate phosphatase
		P49354	Protein farnesyltransferase/geranylgeranyltransferase type-1 subunit alpha			Q15257	Serine/threonine-protein phosphatase 2A activator
		P28482	Mitogen-activated protein kinase 1			P43686	26S protease regulatory subunit 6B
		P09874	Poly [ADP-ribose] polymerase 1			P06737	Glycogen phosphorylase, liver form
		Q9BY77	Polymerase delta-interacting protein 3			P62888	60S ribosomal protein L30
		Q969G5	Protein kinase C delta-binding protein			Q16181	Septin-7
		P35250	Replication factor C subunit 2			O75746	Calcium-binding mitochondrial carrier protein Aralar1
		P08621	U1 small nuclear ribonucleoprotein 70 kDa			P08579	U2 small nuclear ribonucleoprotein B''
		P21980	Protein-glutamine gamma-glutamyltransferase 2			P42224	Signal transducer and activator of transcription 1-alpha/beta
						O00116	Alkyldihydroxyacetonephosphate synthase, peroxisomal
						Q13557	Calcium/calmodulin-dependent protein kinase type II subunit delta
						P07384	Calpain-1 catalytic subunit
						P56537	Eukaryotic translation initiation factor 6
						Q9NPD3	Exosome complex component RRP41
						P14317	Hematopoietic lineage cell-specific protein
						P10412	Histone H1.4
						P14866	Heterogeneous nuclear ribonucleoprotein L
						Q96DH6	RNA-binding protein Musashi homolog 2
						Q9UKK9	ADP-sugar pyrophosphatase
						P43034	Platelet-activating factor acetylhydrolase IB subunit alpha1
						A6NDG6	Phosphoglycolate phosphatase
						P50897	Palmitoyl-protein thioesterase 1
						P13861	cAMP-dependent protein kinase type II-alpha regulatory subunit
						Q14558	Phosphoribosyl pyrophosphate synthase-associated protein 1
						O00232	26S proteasome non-ATPase regulatory subunit 12
						Q00325	Phosphate carrier protein, mitochondrial
						Q9Y5L0	Transportin-3
						Q96T88	E3 ubiquitin-protein ligase UHRF1
						P31930	Cytochrome b-c1 complex subunit 1, mitochondrial
						P30837	Aldehyde dehydrogenase X, mitochondrial
						P38606	V-type proton ATPase catalytic subunit A
						P49366	Deoxyhypusine synthaseDHPS
						Q9Y6G9	Cytoplasmic dynein 1 light intermediate chain 1
						O95479	GDH/6PGL endoplasmic bifunctional protein
						Q9Y6M1	Insulin-like growth factor 2 mRNA-binding protein 2
						Q9BQG0	Myb-binding protein 1A
						Q92614	Unconventional myosin-XVIIIa
						Q9NVZ3	Adaptin ear-binding coat-associated protein 2
						O00567	Nucleolar protein 56
						P62906	60S ribosomal protein L10aA
						Q12765	Secernin-1
						Q96GA7	Serine dehydratase-like
						Q13148	TAR DNA-binding protein 43
						P16615	Sarcoplasmic/endoplasmic reticulum calcium ATPase 2
						Q9UL15	BAG family molecular chaperone regulator 5
						Q16850	Lanosterol 14-alpha demethylase
						Q99615	DnaJ homolog subfamily C member 7
						O60762	Dolichol-phosphate mannosyltransferase
						Q9H223	EH domain-containing protein 4
						Q02790	Peptidyl-prolyl cis-trans isomerase FKBP4
						P48637	Glutathione synthetase
						Q02539	Histone H1.1
						Q9UHB6	LIM domain and actin-binding protein 1
						Q96T76	MMS19 nucleotide excision repair protein homolog
						Q9BYD2	39S ribosomal protein L9, mitochondrial
						Q09161	Nuclear cap-binding protein subunit 1
						P55786	Puromycin-sensitive aminopeptidase
						Q9BY77	Polymerase delta-interacting protein 3
						Q8TCU6	Phosphatidylinositol 3,4,5-trisphosphate-dependent Rac exchanger 1 protein
						O43242	26S proteasome non-ATPase regulatory subunit 3
						P49792	E3 SUMO-protein ligase RanBP2
						P46776	60S ribosomal protein L27a
						P08621	U1 small nuclear ribonucleoprotein 70 kDa
						Q9P2R7	Succinyl-CoA ligase [ADP-forming] subunit beta, mitochondrial
						P21980	Protein-glutamine gamma-glutamyltransferase 2
						Q01085	Nucleolysin TIAR
						Q9BZX2	Uridine-cytidine kinase 2
						Q9HCJ6	Synaptic vesicle membrane protein VAT-1 homolog-likeL
Cellular		Cellular		Cellular		Cellular
Q7Z460	CLIP-associating protein 1	P61201	COP9 signalosome complex subunit 2	P68133	Actin, alpha skeletal muscle	Q07817	Bcl-2-like protein 1
Q53EP0	Fibronectin type III domain-containing protein 3B	P46109	Crk-like protein	P59998	Actin-related protein 2/3 complex subunit 4	Q96AY3	Peptidyl-prolyl cis-trans isomerase FKBP10
O60282	Kinesin heavy chain isoform 5C	Q9UNF1	Melanoma-associated antigen D2	P62993	Growth factor receptor-bound protein 2	P04899	Guanine nucleotide-binding protein G(i) subunit alpha-2
O94776	Metastasis-associated protein MTA2	P62714	Serine/threonine-protein phosphatase 2A catalytic subunit beta isoform	O60282	Kinesin heavy chain isoform 5C	P13995	Bifunctional methylenetetrahydrofolate dehydrogenase/cyclohydrolase, mitochondrial
Q86TB9	Protein PAT1 homolog 1	O60784	Target of Myb protein 1	P35908	Keratin, type II cytoskeletal 2 epidermal	P63267	Actin, gamma-enteric smooth muscle
Q9UBV8	Peflin	Q9Y385	Ubiquitin-conjugating enzyme E2 J1	O00264	Membrane-associated progesterone receptor component 1	P62879	Guanine nucleotide-binding protein G(I)/G(S)/G(T) subunit beta-2
P49589	Cysteine--tRNA ligase, cytoplasmic	Q9HA77	Probable cysteine--tRNA ligase, mitochondrial2	Q04837	Single-stranded DNA-binding protein, mitochondrial	P24386	Rab proteins geranylgeranyltransferase component A 1
Q16658	Fascin	Q96I24	Far upstream element-binding protein 3	Q12846	Syntaxin-4	Q14683	Structural maintenance of chromosomes protein 1A
Q12906	Interleukin enhancer-binding factor 3	O14908	PDZ domain-containing protein GIPC1	P23528	Cofilin-1	P61278	Somatostatin
Q9UDY2	Tight junction protein ZO-2	Q14980	Nuclear mitotic apparatus protein 1	P15153	Ras-related C3 botulinum toxin substrate 2	Q92783	Signal transducing adapter molecule 1
P04632	Calpain small subunit 1	P35241	Radixin	O75044	SLIT-ROBO Rho GTPase-activating protein 2	O95793	Double-stranded RNA-binding protein Staufen homolog 1
O60716	Catenin delta-1	P61278	Somatostatin	Q712K3	Ubiquitin-conjugating enzyme E2 R2	Q8IXB1	DnaJ homolog subfamily C member 10
P02538	Keratin, type II cytoskeletal 6A	O75044	SLIT-ROBO Rho GTPase-activating protein 2	O14964	Hepatocyte growth factor-regulated tyrosine kinase substrate	Q9Y295	Developmentally-regulated GTP-binding protein 1
O60568	Procollagen-lysine,2-oxoglutarate 5-dioxygenase 3	Q92783	Signal transducing adapter molecule 1	P61224	Ras-related protein Rap-1b	O14929	Histone acetyltransferase type B catalytic subunit
Q9Y3A5	Ribosome maturation protein SBDS	A0AVT1	Ubiquitin-like modifier-activating enzyme 6	Q9BWF3	RNA-binding protein 4	O60568	Procollagen-lysine,2-oxoglutarate 5-dioxygenase 3
Q13885	Tubulin beta-2A chain	Q00535	Cyclin-dependent kinase 5	Q14257	Reticulocalbin-2	Q92797	Symplekin
O14662	Syntaxin-16	Q13561	Dynactin subunit 2	Q9NVM6	DnaJ homolog subfamily C member 17	Q9P287	BRCA2 and CDKN1A-interacting protein
O43684	Mitotic checkpoint protein BUB3	Q9H2J4	Phosducin-like protein 3	Q86VS8	Protein Hook homolog 3	Q13151	Heterogeneous nuclear ribonucleoprotein A0
Q15582	Transforming growth factor-beta-induced protein ig-h3	O00151	PDZ and LIM domain protein 1	P62834	Ras-related protein Rap-1A	Q8N6M0	OTU domain-containing protein 6B
Q13557	Calcium/calmodulin-dependent protein kinase type II subunit delta	Q15642	Cdc42-interacting protein 4	P35249	Replication factor C subunit 4	Q16537	Serine/threonine-protein phosphatase 2A 56 kDa regulatory subunit epsilon isoform
P10412	Histone H1.4	A6NHL2	Tubulin alpha chain-like 3	O14662	Syntaxin-16	P78406	mRNA export factor
Q29RF7	Sister chromatid cohesion protein PDS5 homolog A	O75083	WD repeat-containing protein 1	P61086	Ubiquitin-conjugating enzyme E2 K	P61764	Syntaxin-binding protein 1
O15173	Membrane-associated progesterone receptor component 2	Q14008	Cytoskeleton-associated protein 5	P61081	NEDD8-conjugating enzyme Ubc12	Q15813	Tubulin-specific chaperone E
O14618	Copper chaperone for superoxide dismutase	P62873	Guanine nucleotide-binding protein G(I)/G(S)/G(T) subunit beta-1	Q99459	Cell division cycle 5-like protein	P82987	ADAMTS-like protein 3
Q13564	NEDD8-activating enzyme E1 regulatory subunit	Q86VS8	Protein Hook homolog 3	Q9Y281	Cofilin-2	O43684	Mitotic checkpoint protein BUB3
Q9NVA2	Septin-11	P51665	26S proteasome non-ATPase regulatory subunit 7	P78330	Phosphoserine phosphatase	Q13620	Cullin-4B
Q8IYQ7	Threonine synthase-like 1	P35249	Replication factor C subunit 4	P53814	Smoothelin	O43237	Cytoplasmic dynein 1 light intermediate chain 2
Q9H223	EH domain-containing protein 4	Q15942	Zyxin	O60499	Syntaxin-10	P43246	DNA mismatch repair protein Msh2
Q9UHB6	LIM domain and actin-binding protein 1	P68032	Actin, alpha cardiac muscle 1	O75794	Cell division cycle protein 123 homolog	Q15257	Serine/threonine-protein phosphatase 2A activator
O75569	Interferon-inducible double stranded RNA-dependent protein kinase activator A	Q05193	Dynamin-1	P24941	Cyclin-dependent kinase 2	Q16181	Septin-7
O96008	Mitochondrial import receptor subunit TOM40 homolog	Q9UNZ2	NSFL1 cofactor p47	Q14019	Coactosin-like protein	P42224	Signal transducer and activator of transcription 1-alpha/beta
		Q15257	Serine/threonine-protein phosphatase 2A activator	Q96EP5	DAZ-associated protein 1	Q07157	Tight junction protein ZO-1
		Q99961	Endophilin-A2	Q9UBC2	Epidermal growth factor receptor substrate 15-like 1	Q13557	Calcium/calmodulin-dependent protein kinase type II subunit delta
		P53814	Smoothelin	P08134	Rho-related GTP-binding protein RhoC	P07384	Calpain-1 catalytic subunit
		Q96A49	Synapse-associated protein 1SYAP1	P62269	40S ribosomal protein S188	P49427	Ubiquitin-conjugating enzyme E2 R1
		P07384	Calpain-1 catalytic subunit	P24821	Tenascin	P14317	Hematopoietic lineage cell-specific protein
		Q96DH6	RNA-binding protein Musashi homolog 2	P35613	Basigin	P10412	Histone H1.4
		Q15427	Splicing factor 3B subunit 4	P12109	Collagen alpha-1(VI) chain	Q96DH6	RNA-binding protein Musashi homolog 2
		Q9UBT2	SUMO-activating enzyme subunit 2	Q9UJU6	Drebrin-like protein	P13861	cAMP-dependent protein kinase type II-alpha regulatory subunit
		P61160	Actin-related protein 2	Q9Y680	Peptidyl-prolyl cis-trans isomerase FKBP7	P61160	Actin-related protein 2
		P52565	Rho GDP-dissociation inhibitor 1	P02751	Fibronectin	Q9Y6G9	Cytoplasmic dynein 1 light intermediate chain 1
		O75794	Cell division cycle protein 123 homolog	Q96KK5	Histone H2A type 1-H	Q9Y6M1	Insulin-like growth factor 2 mRNA-binding protein 2
		Q9NZN4	EH domain-containing protein 2	P08648	Integrin alpha-5	Q9BQG0	Myb-binding protein 1A
		P11047	Laminin subunit gamma-1	Q04941	Proteolipid protein 2PLP2	Q92614	Unconventional myosin-XVIIIa
		Q9NZT2	Opioid growth factor receptor	O75569	Interferon-inducible double stranded RNA-dependent protein kinase activator A	Q96GA7	Serine dehydratase-like
		O15400	Syntaxin-7	P35250	Replication factor C subunit 2	Q13148	TAR DNA-binding protein 43
		Q99615	DnaJ homolog subfamily C member 7	O43752	Syntaxin-6	Q9UL15	BAG family molecular chaperone regulator 5
		P02751	Fibronectin			Q99615	DnaJ homolog subfamily C member 7
		Q9UPN3	Microtubule-actin cross-linking factor 1, isoforms 1/2/3/5			Q9H223	EH domain-containing protein 4
		P28482	Mitogen-activated protein kinase 1			Q02790	Peptidyl-prolyl cis-trans isomerase FKBP4
		P35250	Replication factor C subunit 2			Q02539	Histone H1.1
		Q9NYL9	Tropomodulin-3			Q9UHB6	LIM domain and actin-binding protein 1
						Q01085	Nucleolysin TIAR
						Q9NYL9	Tropomodulin-3
						O96008	Mitochondrial import receptor subunit TOM40 homolog
Localization		Localization		Localization		Localization
Q8IUD2	ELKS/Rab6-interacting/CAST family member 1	P61201	COP9 signalosome complex subunit 2	P68133	Actin, alpha skeletal muscle	P36542	ATP synthase subunit gamma, mitochondrial
O60282	Kinesin heavy chain isoform 5C	O95721	Synaptosomal-associated protein 29	O60282	Kinesin heavy chain isoform 5C	O14579	Coatomer subunit epsilon
Q12906	Interleukin enhancer-binding factor 3	O60784	Target of Myb protein 1	Q12846	Syntaxin-4	B5ME19	Eukaryotic translation initiation factor 3 subunit C-like protein
Q9UG63	ATP-binding cassette sub-family F member 2	Q96I24	Far upstream element-binding protein 3	P48047	ATP synthase subunit O, mitochondrial	P55735	Protein SEC13 homolog
Q13885	Tubulin beta-2A chain	Q92783	Signal transducing adapter molecule 1	Q9H444	Charged multivesicular body protein 4bP4B	P63267	Actin, gamma-enteric smooth muscle
P51114	Fragile X mental retardation syndrome-related protein 1	P02786	Transferrin receptor protein 1	Q7Z3B4	Nucleoporin p54	O43681	ATPase ASNA1
O14662	Syntaxin-16	A0AVT1	Ubiquitin-like modifier-activating enzyme 6	P23284	Peptidyl-prolyl cis-trans isomerase B	P49257	Protein ERGIC-53
Q96QK1	Vacuolar protein sorting-associated protein 35	Q13561	Dynactin subunit 2	P15153	Ras-related C3 botulinum toxin substrate 2	P57740	Nuclear pore complex protein Nup107
O43684	Mitotic checkpoint protein BUB3	P61011	Signal recognition particle 54 kDa protein	O14964	Hepatocyte growth factor-regulated tyrosine kinase substrate	P24386	Rab proteins geranylgeranyltransferase component A 1
O75746	Calcium-binding mitochondrial carrier protein Aralar1	Q15642	Cdc42-interacting protein 4	Q9UKX7	Nuclear pore complex protein Nup50	Q92783	Signal transducing adapter molecule 1
Q13564	NEDD8-activating enzyme E1 regulatory subunit	A6NHL2	Tubulin alpha chain-like 3	P61224	Ras-related protein Rap-1b	O95793	Double-stranded RNA-binding protein Staufen homolog 1
Q9H223	EH domain-containing protein 4	Q86V81	THO complex subunit 4	P53992	Protein transport protein Sec24C	O43633	Charged multivesicular body protein 2aP2A
O75569	Interferon-inducible double stranded RNA-dependent protein kinase activator A	Q86VS8	Protein Hook homolog 3	Q86VS8	Protein Hook homolog 3	Q9BWM7	Sideroflexin-3
Q13596	Sorting nexin-1	P68032	Actin, alpha cardiac muscle 1	P62834	Ras-related protein Rap-1A	P53007	Tricarboxylate transport protein, mitochondrial
O96008	Mitochondrial import receptor subunit TOM40 homolog	Q05193	Dynamin-1	O14662	Syntaxin-16	Q02978	Mitochondrial 2-oxoglutarate/malate carrier protein
		Q99961	Endophilin-A2	P05023	Sodium/potassium-transporting ATPase subunit alpha-1	P61011	Signal recognition particle 54 kDa protein
		Q9UBT2	SUMO-activating enzyme subunit 2	P54709	Sodium/potassium-transporting ATPase subunit beta-3	Q9UP83	Conserved oligomeric Golgi complex subunit 5
		P61160	Actin-related protein 2	Q9NQC3	Reticulon-4	P78406	mRNA export factor
		Q10567	AP-1 complex subunit beta-1	Q9BVK6	Transmembrane emp24 domain-containing protein 9	Q9UNH7	Sorting nexin-6
		P09496	Clathrin light chain A	P62937	Peptidyl-prolyl cis-trans isomerase A	P61764	Syntaxin-binding protein 1
		Q9NZN4	EH domain-containing protein 2	Q9Y5X3	Sorting nexin-5	O43684	Mitotic checkpoint protein BUB3
		O15400	Syntaxin-7	O60499	Syntaxin-10	P53618	Coatomer subunit beta
		Q9Y277	Voltage-dependent anion-selective channel protein 3	Q9UBC2	Epidermal growth factor receptor substrate 15-like 1	O43237	Cytoplasmic dynein 1 light intermediate chain 2
		Q9BY77	Polymerase delta-interacting protein 3	P08134	Rho-related GTP-binding protein RhoC	P37198	Nuclear pore glycoprotein p62
				P12109	Collagen alpha-1(VI) chain	O75746	Calcium-binding mitochondrial carrier protein Aralar1
				Q8TEX9	Importin-4	P43034	Platelet-activating factor acetylhydrolase IB subunit alpha1
				O75569	Interferon-inducible double stranded RNA-dependent protein kinase activator A	Q00325	Phosphate carrier protein, mitochondrial
				O43752	Syntaxin-6	Q9Y5L0	Transportin-3
				Q9UK41	Vacuolar protein sorting-associated protein 28 homolog	P61160	Actin-related protein 2
						P38606	V-type proton ATPase catalytic subunit A
						Q9Y6G9	Cytoplasmic dynein 1 light intermediate chain 1
						Q9Y6M1	Insulin-like growth factor 2 mRNA-binding protein 2
						Q92614	Unconventional myosin-XVIIIa
						Q9NVZ3	Adaptin ear-binding coat-associated protein 2
						Q9H9B4	Sideroflexin-1
						P16615	Sarcoplasmic/endoplasmic reticulum calcium ATPase 2
						Q9Y678	Coatomer subunit gamma-1
						Q9H223	EH domain-containing protein 4
						Q9BY77	Polymerase delta-interacting protein 3
						P49792	E3 SUMO-protein ligase RanBP2
						O96008	Mitochondrial import receptor subunit TOM40 homolog
Development		Development		Development		Development
Q53EP0	Fibronectin type III domain-containing protein 3B	Q9UNF1	Melanoma-associated antigen D2	P68133	Actin, alpha skeletal muscle	Q07817	Bcl-2-like protein 1
O60282	Kinesin heavy chain isoform 5C	Q96I24	Far upstream element-binding protein 3	P62993	Growth factor receptor-bound protein 2	P63267	Actin, gamma-enteric smooth muscle
Q12906	Interleukin enhancer-binding factor 3	P35241	Radixin	O60282	Kinesin heavy chain isoform 5C	Q13643	Four and a half LIM domains protein 3
Q9UDY2	Tight junction protein ZO-2	O75044	SLIT-ROBO Rho GTPase-activating protein 2	P35908	Keratin, type II cytoskeletal 2 epidermal	O95793	Double-stranded RNA-binding protein Staufen homolog 1
P04632	Calpain small subunit 1	Q9H2J4	Phosducin-like protein 3	P23528	Cofilin-1	Q99536	Synaptic vesicle membrane protein VAT-1 homolog
P02538	Keratin, type II cytoskeletal 6A	O00151	PDZ and LIM domain protein 1	O75044	SLIT-ROBO Rho GTPase-activating protein 2	Q8N6M0	OTU domain-containing protein 6B
Q13885	Tubulin beta-2A chain	Q15642	Cdc42-interacting protein 4	Q712K3	Ubiquitin-conjugating enzyme E2 R2	Q13620	Cullin-4B
P51114	Fragile X mental retardation syndrome-related protein 1	A6NHL2	Tubulin alpha chain-like 3	Q9BWF3	RNA-binding protein 4	O43237	Cytoplasmic dynein 1 light intermediate chain 2
Q15582	Transforming growth factor-beta-induced protein ig-h3	O94906	Pre-mRNA-processing factor 6	O14950	Myosin regulatory light chain 12B	P42224	Signal transducer and activator of transcription 1-alpha/beta
Q13557	Calcium/calmodulin-dependent protein kinase type II subunit delta	Q15942	Zyxin	Q9Y281	Cofilin-2	Q07157	Tight junction protein ZO-1
Q9UHB6	LIM domain and actin-binding protein 1	P68032	Actin, alpha cardiac muscle 1	Q9NQC3	Reticulon-4	Q13557	Calcium/calmodulin-dependent protein kinase type II subunit delta
O75569	Interferon-inducible double stranded RNA-dependent protein kinase activator A	Q05193	Dynamin-1	P53814	Smoothelin	P07384	Calpain-1 catalytic subunit
		Q99961	Endophilin-A2	P21291	Cysteine and glycine-rich protein 1	P49427	Ubiquitin-conjugating enzyme E2 R1
		P53814	Smoothelin	O00273	DNA fragmentation factor subunit alpha	P14317	Hematopoietic lineage cell-specific protein
		P07384	Calpain-1 catalytic subunit	P24941	Cyclin-dependent kinase 2	Q96DH6	RNA-binding protein Musashi homolog 2
		Q96DH6	RNA-binding protein Musashi homolog 2	Q96EP5	DAZ-associated protein 1	Q9Y6G9	Cytoplasmic dynein 1 light intermediate chain 1
		P11047	Laminin subunit gamma-1	P24821	Tenascin	Q9Y6M1	Insulin-like growth factor 2 mRNA-binding protein 2
		Q9UPN3	Microtubule-actin cross-linking factor 1, isoforms 1/2/3/5	P12109	Collagen alpha-1(VI) chain	Q13148	TAR DNA-binding protein 43
		Q9NYL9	Tropomodulin-3	Q9UJU6	Drebrin-like protein	Q9UL15	BAG family molecular chaperone regulator 5
				O75569	Interferon-inducible double stranded RNA-dependent protein kinase activator A	Q9UHB6	LIM domain and actin-binding protein 1
				P54821	Paired mesoderm homeobox protein 1	Q01085	Nucleolysin TIAR
						Q9NYL9	Tropomodulin-3
						Q9HCJ6	Synaptic vesicle membrane protein VAT-1 homolog-likeL
Biological Regulation		Biological Regulation		Biological Regulation		Biological Regulation
Q14919	Dr1-associated corepressor	O95433	Activator of 90 kDa heat shock protein ATPase homolog 1	Q99497	Protein DJ-1	O95433	Activator of 90 kDa heat shock protein ATPase homolog 1
Q9Y262	Eukaryotic translation initiation factor 3 subunit L	O75822	Eukaryotic translation initiation factor 3 subunit J	P55884	Eukaryotic translation initiation factor 3 subunit B	Q07817	Bcl-2-like protein 1
O60573	Eukaryotic translation initiation factor 4E type 2	P62714	Serine/threonine-protein phosphatase 2A catalytic subunit beta isoform	O75044	SLIT-ROBO Rho GTPase-activating protein 2	Q7L1Q6	Basic leucine zipper and W2 domain-containing protein 1
Q8IUD2	ELKS/Rab6-interacting/CAST family member 1	O60784	Target of Myb protein 1	Q712K3	Ubiquitin-conjugating enzyme E2 R2	O76071	Probable cytosolic iron-sulfur protein assembly protein CIAO1
Q53EP0	Fibronectin type III domain-containing protein 3B	O75044	SLIT-ROBO Rho GTPase-activating protein 2	O14964	Hepatocyte growth factor-regulated tyrosine kinase substrate	B5ME19	Eukaryotic translation initiation factor 3 subunit C-like protein
Q86TB9	Protein PAT1 homolog 1	Q92783	Signal transducing adapter molecule 1	Q86VS8	Protein Hook homolog 3	P04899	Guanine nucleotide-binding protein G(i) subunit alpha-2
Q12906	Interleukin enhancer-binding factor 3	Q9H2J4	Phosducin-like protein 3	P05023	Sodium/potassium-transporting ATPase subunit alpha-1	P01033	Metalloproteinase inhibitor 1
Q9UG63	ATP-binding cassette sub-family F member 2	O00151	PDZ and LIM domain protein 1	Q99459	Cell division cycle 5-like protein	P23588	Eukaryotic translation initiation factor 4B
Q92499	ATP-dependent RNA helicase DDX1	Q86VS8	Protein Hook homolog 3	P23246	Splicing factor, proline- and glutamine-rich	P24386	Rab proteins geranylgeranyltransferase component A 1
Q9H223	EH domain-containing protein 4	Q15942	Zyxin	Q9UBC2	Epidermal growth factor receptor substrate 15-like 1	Q92783	Signal transducing adapter molecule 1
O75569	Interferon-inducible double stranded RNA-dependent protein kinase activator A	Q15257	Serine/threonine-protein phosphatase 2A activator	P12109	Collagen alpha-1(VI) chain	O95793	Double-stranded RNA-binding protein Staufen homolog 1
		Q15014	Mortality factor 4-like protein 2	Q5H9R7	Serine/threonine-protein phosphatase 6 regulatory subunit 3	Q13838	Spliceosome RNA helicase DDX39B
		Q02818	Nucleobindin-1	O75569	Interferon-inducible double stranded RNA-dependent protein kinase activator A	Q14232	Translation initiation factor eIF-2B subunit alpha
		Q96T88	E3 ubiquitin-protein ligase UHRF1	P54821	Paired mesoderm homeobox protein 1	Q9BXJ9	N-alpha-acetyltransferase 15, NatA auxiliary subunit
		P52565	Rho GDP-dissociation inhibitor 1			Q8WU90	Zinc finger CCCH domain-containing protein 15
		Q9Y6E2	Basic leucine zipper and W2 domain-containing protein 2			P82987	ADAMTS-like protein 3
		Q9NZN4	EH domain-containing protein 2			O15371	Eukaryotic translation initiation factor 3 subunit D
		Q16666	Gamma-interferon-inducible protein 16			P43246	DNA mismatch repair protein Msh2
		O15400	Syntaxin-7			Q15257	Serine/threonine-protein phosphatase 2A activator
						P42224	Signal transducer and activator of transcription 1-alpha/beta
						P49427	Ubiquitin-conjugating enzyme E2 R1
						P56537	Eukaryotic translation initiation factor 6
						P43034	Platelet-activating factor acetylhydrolase IB subunit alpha1
						P13861	cAMP-dependent protein kinase type II-alpha regulatory subunit
						Q96T88	E3 ubiquitin-protein ligase UHRF1
						Q92614	Unconventional myosin-XVIIIa
						Q13148	TAR DNA-binding protein 43
						P16615	Sarcoplasmic/endoplasmic reticulum calcium ATPase 2
						Q9UL15	BAG family molecular chaperone regulator 5
						Q9H223	EH domain-containing protein 4
						Q96T76	MMS19 nucleotide excision repair protein homolog
						Q8TCU6	Phosphatidylinositol 3,4,5-trisphosphate-dependent Rac exchanger 1 protein
						O43242	26S proteasome non-ATPase regulatory subunit 3
						P49792	E3 SUMO-protein ligase RanBP2
Biogenesis		Biogenesis		Biogenesis		Biogenesis
O60282	Kinesin heavy chain isoform 5C	P35241	Radixin	P68133	Actin, alpha skeletal muscle	P34931	Heat shock 70 kDa protein 1-like
P02538	Keratin, type II cytoskeletal 6A	Q13561	Dynactin subunit 2	P59998	Actin-related protein 2/3 complex subunit 4	P63267	Actin, gamma-enteric smooth muscle
Q9Y3A5	Ribosome maturation protein SBDS	P48723	Heat shock 70 kDa protein 13	O60282	Kinesin heavy chain isoform 5C	Q14683	Structural maintenance of chromosomes protein 1A
Q13885	Tubulin beta-2A chain	O00151	PDZ and LIM domain protein 1	P35908	Keratin, type II cytoskeletal 2 epidermal	O14929	Histone acetyltransferase type B catalytic subunit
P10412	Histone H1.4	P17987	T-complex protein 1 subunit alpha	P23528	Cofilin-1	Q15813	Tubulin-specific chaperone E
Q9UHB6	LIM domain and actin-binding protein 1	Q15642	Cdc42-interacting protein 4	Q15185	Prostaglandin E synthase 3	O43237	Cytoplasmic dynein 1 light intermediate chain 2
O96008	Mitochondrial import receptor subunit TOM40 homolog	A6NHL2	Tubulin alpha chain-like 3	Q9Y281	Cofilin-2	P43246	DNA mismatch repair protein Msh2
		Q14008	Cytoskeleton-associated protein 5	Q9Y4L1	Hypoxia up-regulated protein 1	Q15257	Serine/threonine-protein phosphatase 2A activator
		Q15942	Zyxin	P53814	Smoothelin	P14317	Hematopoietic lineage cell-specific protein
		P68032	Actin, alpha cardiac muscle 1	P61758	Prefoldin subunit 3	P10412	Histone H1.4
		Q05193	Dynamin-1	O60499	Syntaxin-10	P61160	Actin-related protein 2
		Q15257	Serine/threonine-protein phosphatase 2A activator	Q14019	Coactosin-like protein	Q9Y6G9	Cytoplasmic dynein 1 light intermediate chain 1
		Q99961	Endophilin-A2	P62269	40S ribosomal protein S188	Q92614	Unconventional myosin-XVIIIa
		P53814	Smoothelin	P12109	Collagen alpha-1(VI) chain	Q02539	Histone H1.1
		P61160	Actin-related protein 2	Q9UJU6	Drebrin-like protein	Q9UHB6	LIM domain and actin-binding protein 1
		Q9UPN3	Microtubule-actin cross-linking factor 1, isoforms 1/2/3/5	Q96KK5	Histone H2A type 1-H	Q9NYL9	Tropomodulin-3
		Q9NYL9	Tropomodulin-3	O43752	Syntaxin-6	O96008	Mitochondrial import receptor subunit TOM40 homolog
Response to stimulus		Response to stimulus		Response to stimulus		Response to stimulus
Q9H3U1	Protein unc-45 homolog A	O95433	Activator of 90 kDa heat shock protein ATPase homolog 1	P62993	Growth factor receptor-bound protein 2	O95433	Activator of 90 kDa heat shock protein ATPase homolog 1
Q12906	Interleukin enhancer-binding factor 3	P62714	Serine/threonine-protein phosphatase 2A catalytic subunit beta isoform	Q99497	Protein DJ-1	P04899	Guanine nucleotide-binding protein G(i) subunit alpha-2
P04632	Calpain small subunit 1	P50502	Hsc70-interacting protein	Q9Y4L1	Hypoxia up-regulated protein 1	P34931	Heat shock 70 kDa protein 1-like
O14618	Copper chaperone for superoxide dismutase	Q12931	Heat shock protein 75 kDa, mitochondrial	P12109	Collagen alpha-1(VI) chain	P50502	Hsc70-interacting protein
P13760	HLA class II histocompatibility antigen, DRB1-4 beta chain	Q9BXP5	Serrate RNA effector molecule homolog	P09874	Poly [ADP-ribose] polymerase 1	Q9H3U1	Protein unc-45 homolog A
O75569	Interferon-inducible double stranded RNA-dependent protein kinase activator A	P42166	Lamina-associated polypeptide 2, isoform alpha	O75569	Interferon-inducible double stranded RNA-dependent protein kinase activator A	O43681	ATPase ASNA1
		Q15785	Mitochondrial import receptor subunit TOM34			Q6DD88	Atlastin-3
		P48723	Heat shock 70 kDa protein 13			O95793	Double-stranded RNA-binding protein Staufen homolog 1
		P63151	Serine/threonine-protein phosphatase 2A 55 kDa regulatory subunit B alpha isoform			P01903	HLA class II histocompatibility antigen, DR alpha chain
		O60884	DnaJ homolog subfamily A member 2			P63151	Serine/threonine-protein phosphatase 2A 55 kDa regulatory subunit B alpha isoform
		Q9UH65	Switch-associated protein 70			O60884	DnaJ homolog subfamily A member 2
		Q13501	Sequestosome-1			P43246	DNA mismatch repair protein Msh2
		Q16666	Gamma-interferon-inducible protein 16			P42224	Signal transducer and activator of transcription 1-alpha/beta
		O94826	Mitochondrial import receptor subunit TOM70			Q95604	HLA class I histocompatibility antigen, Cw-17 alpha chain
		P31689	DnaJ homolog subfamily A member 1
		P28482	Mitogen-activated protein kinase 1
		P09874	Poly [ADP-ribose] polymerase 1
Multicellular Organismal		Multicellular Organismal		Multicellular Organismal		Multicellular Organismal
Q53EP0	Fibronectin type III domain-containing protein 3B	O00170	AH receptor-interacting protein	Q712K3	Ubiquitin-conjugating enzyme E2 R2	P35637	RNA-binding protein FUS
Q12906	Interleukin enhancer-binding factor 3	Q96I24	Far upstream element-binding protein 3	P61224	Ras-related protein Rap-1b	P62879	Guanine nucleotide-binding protein G(I)/G(S)/G(T) subunit beta-2
P04632	Calpain small subunit 1	Q9H2J4	Phosducin-like protein 3	Q9BWF3	RNA-binding protein 4	P24386	Rab proteins geranylgeranyltransferase component A 1
Q15582	Transforming growth factor-beta-induced protein ig-h3	O00151	PDZ and LIM domain protein 1	Q01844	RNA-binding protein EWS	O95793	Double-stranded RNA-binding protein Staufen homolog 1
Q9H223	EH domain-containing protein 4	P62873	Guanine nucleotide-binding protein G(I)/G(S)/G(T) subunit beta-1	O14950	Myosin regulatory light chain 12B	P61764	Syntaxin-binding protein 1
O75569	Interferon-inducible double stranded RNA-dependent protein kinase activator A	Q15942	Zyxin	P62834	Ras-related protein Rap-1A	P49427	Ubiquitin-conjugating enzyme E2 R1
		Q99961	Endophilin-A2	P60660	Myosin light polypeptide 6	Q96DH6	RNA-binding protein Musashi homolog 2
		Q96DH6	RNA-binding protein Musashi homolog 2	P24941	Cyclin-dependent kinase 2	Q9Y6M1	Insulin-like growth factor 2 mRNA-binding protein 2
		Q9NZN4	EH domain-containing protein 2	Q9UBC2	Epidermal growth factor receptor substrate 15-like 1	Q96GA7	Serine dehydratase-like
		P11047	Laminin subunit gamma-1	P12109	Collagen alpha-1(VI) chain	Q99615	DnaJ homolog subfamily C member 7
		O15400	Syntaxin-7	O75569	Interferon-inducible double stranded RNA-dependent protein kinase activator A	Q9H223	EH domain-containing protein 4
		Q99615	DnaJ homolog subfamily C member 7	P54821	Paired mesoderm homeobox protein 1	Q8WWI1	LIM domain only protein 7
		Q9NZM1	Myoferlin			Q01085	Nucleolysin TIAR
Immune System		Immune System		Immune System		Immune System
Q9H3U1	Protein unc-45 homolog A	O95433	Activator of 90 kDa heat shock protein ATPase homolog 1	P62993	Growth factor receptor-bound protein 2	O95433	Activator of 90 kDa heat shock protein ATPase homolog 1
Q12906	Interleukin enhancer-binding factor 3	P42166	Lamina-associated polypeptide 2, isoform alpha	P23284	Peptidyl-prolyl cis-trans isomerase B	P34931	Heat shock 70 kDa protein 1-like
P04632	Calpain small subunit 1	Q15785	Mitochondrial import receptor subunit TOM34	P21291	Cysteine and glycine-rich protein 1	Q9H3U1	Protein unc-45 homolog A
P13760	HLA class II histocompatibility antigen, DRB1-4 beta chain	P48723	Heat shock 70 kDa protein 13	P62937	Peptidyl-prolyl cis-trans isomerase A	Q6DD88	Atlastin-3
O75569	Interferon-inducible double stranded RNA-dependent protein kinase activator A	P63151	Serine/threonine-protein phosphatase 2A 55 kDa regulatory subunit B alpha isoform	P32119	Peroxiredoxin-2	O95793	Double-stranded RNA-binding protein Staufen homolog 1
		Q9UH65	Switch-associated protein 70	P12109	Collagen alpha-1(VI) chain	P01903	HLA class II histocompatibility antigen, DR alpha chain
		P07384	Calpain-1 catalytic subunit	O75569	Interferon-inducible double stranded RNA-dependent protein kinase activator A	P63151	Serine/threonine-protein phosphatase 2A 55 kDa regulatory subunit B alpha isoform
		Q16666	Gamma-interferon-inducible protein 16			P42224	Signal transducer and activator of transcription 1-alpha/beta
		P31689	DnaJ homolog subfamily A member 1			P07384	Calpain-1 catalytic subunit
		P28482	Mitogen-activated protein kinase 1			Q95604	HLA class I histocompatibility antigen, Cw-17 alpha chain
Apoptotic		Apoptotic		Apoptotic		Apoptotic
Q12906	Interleukin enhancer-binding factor 3	Q9UNF1	Melanoma-associated antigen D2	O75044	SLIT-ROBO Rho GTPase-activating protein 2	Q07817	Bcl-2-like protein 1
P04632	Calpain small subunit 1	Q96I24	Far upstream element-binding protein 3	Q712K3	Ubiquitin-conjugating enzyme E2 R2	O95793	Double-stranded RNA-binding protein Staufen homolog 1
P51114	Fragile X mental retardation syndrome-related protein 1	O75044	SLIT-ROBO Rho GTPase-activating protein 2	O00273	DNA fragmentation factor subunit alpha	Q99536	Synaptic vesicle membrane protein VAT-1 homolog
O75569	Interferon-inducible double stranded RNA-dependent protein kinase activator A	Q9H2J4	Phosducin-like protein 3	O75569	Interferon-inducible double stranded RNA-dependent protein kinase activator A	Q13620	Cullin-4B
		P07384	Calpain-1 catalytic subunit			P42224	Signal transducer and activator of transcription 1-alpha/beta
						P07384	Calpain-1 catalytic subunit
						P49427	Ubiquitin-conjugating enzyme E2 R1
						Q9Y6M1	Insulin-like growth factor 2 mRNA-binding protein 2
						Q9UL15	BAG family molecular chaperone regulator 5
						Q9HCJ6	Synaptic vesicle membrane protein VAT-1 homolog-likeL
Biological Adhesion		Biological Adhesion		Biological Adhesion		Biological Adhesion
Q53EP0	Fibronectin type III domain-containing protein 3B	O75044	SLIT-ROBO Rho GTPase-activating protein 2	O75044	SLIT-ROBO Rho GTPase-activating protein 2	O60568	Procollagen-lysine,2-oxoglutarate 5-dioxygenase 3
O60716	Catenin delta-1	P11047	Laminin subunit gamma-1	P61224	Ras-related protein Rap-1b	P82987	ADAMTS-like protein 3
O60568	Procollagen-lysine,2-oxoglutarate 5-dioxygenase 3	P02751	Fibronectin	P62834	Ras-related protein Rap-1A
Q15582	Transforming growth factor-beta-induced protein ig-h3			P24821	Tenascin
				P12109	Collagen alpha-1(VI) chain
				P02751	Fibronectin
				P08648	Integrin alpha-5
Reproduction		Reproduction		Reproduction		Reproduction
Q12906	Interleukin enhancer-binding factor 3	Q9UNF1	Melanoma-associated antigen D2	P23246	Splicing factor, proline- and glutamine-rich	Q07817	Bcl-2-like protein 1
O75569	Interferon-inducible double stranded RNA-dependent protein kinase activator A			O75569	Interferon-inducible double stranded RNA-dependent protein kinase activator A	O95793	Double-stranded RNA-binding protein Staufen homolog 1
						P43246	DNA mismatch repair protein Msh2
MOLECULAR FUNCTION
Unique to: U87 unstressed cells		U87 Stressed		UPN933 unstressed		UPN933 Stressed
Accession		Accession		Accession		Accession
Catalytic		Catalytic		Catalytic		Catalytic
P30566	Adenylosuccinate lyase	O95433	Activator of 90 kDa heat shock protein ATPase homolog 1	P09622	Dihydrolipoyl dehydrogenase, mitochondrial	P30566	Adenylosuccinate lyase
Q14919	Dr1-associated corepressor	Q9UHQ9	NADH-cytochrome b5 reductase 1	O60282	Kinesin heavy chain isoform 5C	O95433	Activator of 90 kDa heat shock protein ATPase homolog 1
Q8IUD2	ELKS/Rab6-interacting/CAST family member 1	P09622	Dihydrolipoyl dehydrogenase, mitochondrial	Q99497	Protein DJ-1	Q9HDC9	Adipocyte plasma membrane-associated protein
Q53EP0	Fibronectin type III domain-containing protein 3B	Q9NTX5	Ethylmalonyl-CoA decarboxylase	P48047	ATP synthase subunit O, mitochondrial	P36542	ATP synthase subunit gamma, mitochondrial
O60282	Kinesin heavy chain isoform 5C	P41227	N-alpha-acetyltransferase 10	P23284	Peptidyl-prolyl cis-trans isomerase B	Q7L1Q6	Basic leucine zipper and W2 domain-containing protein 1
Q9UBV8	Peflin	P62714	Serine/threonine-protein phosphatase 2A catalytic subunit beta isoform	P15153	Ras-related C3 botulinum toxin substrate 2	P27708	CAD protein
O14818	Proteasome subunit alpha type-7	P62191	26S protease regulatory subunit 4	O75044	SLIT-ROBO Rho GTPase-activating protein 2	Q96KP4	Cytosolic non-specific dipeptidase
P09936	Ubiquitin carboxyl-terminal hydrolase isozyme L1	P52788	Spermine synthase	O14964	Hepatocyte growth factor-regulated tyrosine kinase substrate	P09543	2',3'-cyclic-nucleotide 3'-phosphodiesterase
P13798	Acylamino-acid-releasing enzyme	O60784	Target of Myb protein 1	P49585	Choline-phosphate cytidylyltransferase A	Q96AY3	Peptidyl-prolyl cis-trans isomerase FKBP10
P49589	Cysteine--tRNA ligase, cytoplasmic	Q14166	Tubulin--tyrosine ligase-like protein 12	P30048	Thioredoxin-dependent peroxide reductase, mitochondrial	P04899	Guanine nucleotide-binding protein G(i) subunit alpha-2
Q12906	Interleukin enhancer-binding factor 3	P09110	3-ketoacyl-CoA thiolase, peroxisomal	P61224	Ras-related protein Rap-1b	P55084	Trifunctional enzyme subunit beta, mitochondrialB
Q9UG63	ATP-binding cassette sub-family F member 2	Q9Y4P1	Cysteine protease ATG4B	Q9BWF3	RNA-binding protein 4	P31153	S-adenosylmethionine synthase isoform type-2
P49748	Very long-chain specific acyl-CoA dehydrogenase, mitochondrial	Q9HA77	Probable cysteine--tRNA ligase, mitochondrial2	Q12874	Splicing factor 3A subunit 3	P13995	Bifunctional methylenetetrahydrofolate dehydrogenase/cyclohydrolase, mitochondrial
Q01433	AMP deaminase 2	Q9BS26	Endoplasmic reticulum resident protein 44	P33240	Cleavage stimulation factor subunit 2	P41227	N-alpha-acetyltransferase 10
P04632	Calpain small subunit 1	Q96I24	Far upstream element-binding protein 3	P07858	Cathepsin B	Q9BTU6	Phosphatidylinositol 4-kinase type 2-alpha
O60568	Procollagen-lysine,2-oxoglutarate 5-dioxygenase 3	P51570	Galactokinase	Q01844	RNA-binding protein EWS	P52788	Spermine synthase
P60900	Proteasome subunit alpha type-6	O14908	PDZ domain-containing protein GIPC1	Q86VS8	Protein Hook homolog 3	P14678	Small nuclear ribonucleoprotein-associated proteins B and B'
P18031	Tyrosine-protein phosphatase non-receptor type 11	Q08J23	tRNA (cytosine(34)-C(5))-methyltransferase	Q96KB5	Lymphokine-activated killer T-cell-originated protein kinase	P01033	Metalloproteinase inhibitor 1
Q92499	ATP-dependent RNA helicase DDX1	O75044	SLIT-ROBO Rho GTPase-activating protein 2	P62834	Ras-related protein Rap-1A	P30520	Adenylosuccinate synthetase isozyme 2
P22234	Multifunctional protein ADE2	Q92783	Signal transducing adapter molecule 1	P35249	Replication factor C subunit 4	P13798	Acylamino-acid-releasing enzyme
Q13162	Peroxiredoxin-4	A0AVT1	Ubiquitin-like modifier-activating enzyme 6	P05023	Sodium/potassium-transporting ATPase subunit alpha-1	O43681	ATPase ASNA1
Q96S44	TP53-regulating kinase	P13010	X-ray repair cross-complementing protein 5	O14880	Microsomal glutathione S-transferase 3	Q9Y4P1	Cysteine protease ATG4B
P40939	Trifunctional enzyme subunit alpha, mitochondrial	Q00535	Cyclin-dependent kinase 5	P78330	Phosphoserine phosphatase	Q6DD88	Atlastin-3
P00491	Purine nucleoside phosphorylase	Q13561	Dynactin subunit 2	P23246	Splicing factor, proline- and glutamine-rich	P17812	CTP synthase 1
P28066	Proteasome subunit alpha type-5	Q9H2J4	Phosducin-like protein 3	O43169	Cytochrome b5 type B	Q6BCY4	NADH-cytochrome b5 reductase 2
P47897	Glutamine--tRNA ligase	O75439	Mitochondrial-processing peptidase subunit beta	Q9H0R4	Haloacid dehalogenase-like hydrolase domain-containing protein 2	P35637	RNA-binding protein FUS
P08579	U2 small nuclear ribonucleoprotein B''	P63151	Serine/threonine-protein phosphatase 2A 55 kDa regulatory subunit B alpha isoform	P21589	5'-nucleotidase	Q06210	Glutamine--fructose-6-phosphate aminotransferase [isomerizing] 1
Q6P1N9	Putative deoxyribonuclease TATDN1	P61011	Signal recognition particle 54 kDa protein	P62937	Peptidyl-prolyl cis-trans isomerase A	P62879	Guanine nucleotide-binding protein G(I)/G(S)/G(T) subunit beta-2
P00966	Argininosuccinate synthase	Q9NYU2	UDP-glucose:glycoprotein glucosyltransferase 1	P28072	Proteasome subunit beta type-6	Q16836	Hydroxyacyl-coenzyme A dehydrogenase, mitochondrial
Q13557	Calcium/calmodulin-dependent protein kinase type II subunit delta	P62873	Guanine nucleotide-binding protein G(I)/G(S)/G(T) subunit beta-1	P04179	Superoxide dismutase [Mn], mitochondrial	Q99714	3-hydroxyacyl-CoA dehydrogenase type-2
P30084	Enoyl-CoA hydratase, mitochondrial	Q8N335	Glycerol-3-phosphate dehydrogenase 1-like protein	Q8N841	Tubulin polyglutamylase TTLL6	Q9BV86	N-terminal Xaa-Pro-Lys N-methyltransferase 1
P21589	5'-nucleotidase	Q86VS8	Protein Hook homolog 3	P21399	Cytoplasmic aconitate hydratase	P04181	Ornithine aminotransferase, mitochondrial
P24752	Acetyl-CoA acetyltransferase, mitochondrial	Q99685	Monoglyceride lipase	P24941	Cyclin-dependent kinase 2	Q9NPF4	Probable tRNA threonylcarbamoyladenosine biosynthesis protein OSGEP
P21399	Cytoplasmic aconitate hydratase	Q96KB5	Lymphokine-activated killer T-cell-originated protein kinase	Q96EP5	DAZ-associated protein 1	Q99436	Proteasome subunit beta type-7
P30837	Aldehyde dehydrogenase X, mitochondrial	O94906	Pre-mRNA-processing factor 6	Q9UBC2	Epidermal growth factor receptor substrate 15-like 1	P24386	Rab proteins geranylgeranyltransferase component A 1
O14618	Copper chaperone for superoxide dismutase	P35249	Replication factor C subunit 4	P32119	Peroxiredoxin-2	Q8NBN7	Retinol dehydrogenase 13
O95479	GDH/6PGL endoplasmic bifunctional protein	Q15459	Splicing factor 3A subunit 1	P08134	Rho-related GTP-binding protein RhoC	Q14683	Structural maintenance of chromosomes protein 1A
Q13564	NEDD8-activating enzyme E1 regulatory subunit	Q13630	GDP-L-fucose synthase	O75494	Serine/arginine-rich splicing factor 10	Q92783	Signal transducing adapter molecule 1
Q9NVA2	Septin-11	P04818	Thymidylate synthase	P23919	Thymidylate kinase	O95793	Double-stranded RNA-binding protein Staufen homolog 1
Q13247	Serine/arginine-rich splicing factor 6	Q15942	Zyxin	Q9Y680	Peptidyl-prolyl cis-trans isomerase FKBP7	P49748	Very long-chain specific acyl-CoA dehydrogenase, mitochondrial
Q8IYQ7	Threonine synthase-like 1	P51648	Fatty aldehyde dehydrogenase	P09874	Poly [ADP-ribose] polymerase 1	P07339	Cathepsin D
O60762	Dolichol-phosphate mannosyltransferase	Q05193	Dynamin-1	Q5H9R7	Serine/threonine-protein phosphatase 6 regulatory subunit 3	P14868	Aspartate--tRNA ligase, cytoplasmic
Q14195	Dihydropyrimidinase-related protein 3	P11177	Pyruvate dehydrogenase E1 component subunit beta, mitochondrial	O75569	Interferon-inducible double stranded RNA-dependent protein kinase activator A	Q9Y295	Developmentally-regulated GTP-binding protein 1
Q9H223	EH domain-containing protein 4	Q15257	Serine/threonine-protein phosphatase 2A activator	P35250	Replication factor C subunit 2	Q96GK7	Fumarylacetoacetate hydrolase domain-containing protein 2A
P38117	Electron transfer flavoprotein subunit beta	P43686	26S protease regulatory subunit 6B			O14929	Histone acetyltransferase type B catalytic subunit
P48507	Glutamate--cysteine ligase regulatory subunit	Q8NBS9	Thioredoxin domain-containing protein 5			O60568	Procollagen-lysine,2-oxoglutarate 5-dioxygenase 3
Q9UHB6	LIM domain and actin-binding protein 1	Q9NX46	Poly(ADP-ribose) glycohydrolase ARH3			O75439	Mitochondrial-processing peptidase subunit beta
O75569	Interferon-inducible double stranded RNA-dependent protein kinase activator A	P07384	Calpain-1 catalytic subunit			P63151	Serine/threonine-protein phosphatase 2A 55 kDa regulatory subunit B alpha isoform
Q93009	Ubiquitin carboxyl-terminal hydrolase 7	O43143	Putative pre-mRNA-splicing factor ATP-dependent RNA helicase DHX15			P18031	Tyrosine-protein phosphatase non-receptor type 11
		Q96DH6	RNA-binding protein Musashi homolog 2			P61011	Signal recognition particle 54 kDa protein
		P16435	NADPH--cytochrome P450 reductase			Q99536	Synaptic vesicle membrane protein VAT-1 homolog
		Q15181	Inorganic pyrophosphatase			P04040	Catalase
		Q14558	Phosphoribosyl pyrophosphate synthase-associated protein 1			Q13838	Spliceosome RNA helicase DDX39B
		Q15427	Splicing factor 3B subunit 4			Q14232	Translation initiation factor eIF-2B subunit alpha
		Q9UBT2	SUMO-activating enzyme subunit 2			P35914	Hydroxymethylglutaryl-CoA lyase, mitochondrial
		Q96T88	E3 ubiquitin-protein ligase UHRF1			Q13151	Heterogeneous nuclear ribonucleoprotein A0
		P31930	Cytochrome b-c1 complex subunit 1, mitochondrial			Q9BXJ9	N-alpha-acetyltransferase 15, NatA auxiliary subunit
		P52565	Rho GDP-dissociation inhibitor 1			Q8N6M0	OTU domain-containing protein 6B
		Q9Y6E2	Basic leucine zipper and W2 domain-containing protein 2			P08559	Pyruvate dehydrogenase E1 component subunit alpha, somatic form, mitochondrial
		Q9NZN4	EH domain-containing protein 2			Q16537	Serine/threonine-protein phosphatase 2A 56 kDa regulatory subunit epsilon isoform
		P15586	N-acetylglucosamine-6-sulfatase			Q6P2Q9	Pre-mRNA-processing-splicing factor 8
		Q9NZL9	Methionine adenosyltransferase 2 subunit beta			Q7L0Y3	Mitochondrial ribonuclease P protein 1
		Q9BV79	Trans-2-enoyl-CoA reductase, mitochondrial			Q13630	GDP-L-fucose synthase
		Q9NR45	Sialic acid synthase			P51648	Fatty aldehyde dehydrogenase
		P23526	Adenosylhomocysteinase			P49419	Alpha-aminoadipic semialdehyde dehydrogenase
		Q9HB07	UPF0160 protein MYG1, mitochondrial			P82987	ADAMTS-like protein 3
		Q5RKV6	Exosome complex component MTR3			Q16740	Putative ATP-dependent Clp protease proteolytic subunit, mitochondrial
		P49354	Protein farnesyltransferase/geranylgeranyltransferase type-1 subunit alpha			Q9P2I0	Cleavage and polyadenylation specificity factor subunit 2
		P28482	Mitogen-activated protein kinase 1			Q08257	Quinone oxidoreductase
		P09874	Poly [ADP-ribose] polymerase 1			Q13620	Cullin-4B
		P35250	Replication factor C subunit 2			P40939	Trifunctional enzyme subunit alpha, mitochondrial
		P08621	U1 small nuclear ribonucleoprotein 70 kDa			P43246	DNA mismatch repair protein Msh2
		P21980	Protein-glutamine gamma-glutamyltransferase 2			P11177	Pyruvate dehydrogenase E1 component subunit beta, mitochondrial
						Q96GD0	Pyridoxal phosphate phosphatase
						Q15257	Serine/threonine-protein phosphatase 2A activator
						P43686	26S protease regulatory subunit 6B
						P06737	Glycogen phosphorylase, liver form
						Q16181	Septin-7
						P08579	U2 small nuclear ribonucleoprotein B''
						O00116	Alkyldihydroxyacetonephosphate synthase, peroxisomal
						Q13557	Calcium/calmodulin-dependent protein kinase type II subunit delta
						P07384	Calpain-1 catalytic subunit
						Q9NPD3	Exosome complex component RRP41
						P14866	Heterogeneous nuclear ribonucleoprotein L
						Q96DH6	RNA-binding protein Musashi homolog 2
						Q9UKK9	ADP-sugar pyrophosphatase
						P43034	Platelet-activating factor acetylhydrolase IB subunit alpha1
						A6NDG6	Phosphoglycolate phosphatase
						P50897	Palmitoyl-protein thioesterase 1
						P13861	cAMP-dependent protein kinase type II-alpha regulatory subunit
						Q14558	Phosphoribosyl pyrophosphate synthase-associated protein 1
						Q96T88	E3 ubiquitin-protein ligase UHRF1
						P31930	Cytochrome b-c1 complex subunit 1, mitochondrial
						P30837	Aldehyde dehydrogenase X, mitochondrial
						P38606	V-type proton ATPase catalytic subunit A
						P49366	Deoxyhypusine synthaseDHPS
						O95479	GDH/6PGL endoplasmic bifunctional protein
						Q9Y6M1	Insulin-like growth factor 2 mRNA-binding protein 2
						Q9BQG0	Myb-binding protein 1A
						Q92614	Unconventional myosin-XVIIIa
						Q9NVZ3	Adaptin ear-binding coat-associated protein 2
						Q96GA7	Serine dehydratase-like
						Q13148	TAR DNA-binding protein 43
						P16615	Sarcoplasmic/endoplasmic reticulum calcium ATPase 2
						Q16850	Lanosterol 14-alpha demethylase
						O60762	Dolichol-phosphate mannosyltransferase
						Q9H223	EH domain-containing protein 4
						Q02790	Peptidyl-prolyl cis-trans isomerase FKBP4
						P48637	Glutathione synthetase
						Q9UHB6	LIM domain and actin-binding protein 1
						Q09161	Nuclear cap-binding protein subunit 1
						P55786	Puromycin-sensitive aminopeptidase
						Q8TCU6	Phosphatidylinositol 3,4,5-trisphosphate-dependent Rac exchanger 1 protein
						O43242	26S proteasome non-ATPase regulatory subunit 3
						P49792	E3 SUMO-protein ligase RanBP2
						P08621	U1 small nuclear ribonucleoprotein 70 kDa
						Q9P2R7	Succinyl-CoA ligase [ADP-forming] subunit beta, mitochondrial
						P21980	Protein-glutamine gamma-glutamyltransferase 2
						Q01085	Nucleolysin TIAR
						Q9BZX2	Uridine-cytidine kinase 2
						Q9HCJ6	Synaptic vesicle membrane protein VAT-1 homolog-likeL
Binding		Binding		Binding		Binding
Q14919	Dr1-associated corepressor	O95433	Activator of 90 kDa heat shock protein ATPase homolog 1	P62993	Growth factor receptor-bound protein 2	O95433	Activator of 90 kDa heat shock protein ATPase homolog 1
Q9Y262	Eukaryotic translation initiation factor 3 subunit L	O75822	Eukaryotic translation initiation factor 3 subunit J	Q99497	Protein DJ-1	Q07817	Bcl-2-like protein 1
O60573	Eukaryotic translation initiation factor 4E type 2	Q14764	Major vault protein	O00264	Membrane-associated progesterone receptor component 1	Q7L1Q6	Basic leucine zipper and W2 domain-containing protein 1
Q8IUD2	ELKS/Rab6-interacting/CAST family member 1	P62714	Serine/threonine-protein phosphatase 2A catalytic subunit beta isoform	P62750	60S ribosomal protein L23a	B5ME19	Eukaryotic translation initiation factor 3 subunit C-like protein
Q53EP0	Fibronectin type III domain-containing protein 3B	O94903	Proline synthase co-transcribed bacterial homolog protein	Q04837	Single-stranded DNA-binding protein, mitochondrial	Q96AY3	Peptidyl-prolyl cis-trans isomerase FKBP10
O94776	Metastasis-associated protein MTA2	O95721	Synaptosomal-associated protein 29	Q12846	Syntaxin-4	P04899	Guanine nucleotide-binding protein G(i) subunit alpha-2
Q86TB9	Protein PAT1 homolog 1	O60784	Target of Myb protein 1	Q15631	Translin	P14678	Small nuclear ribonucleoprotein-associated proteins B and B'
Q9UBV8	Peflin	Q96I24	Far upstream element-binding protein 3	O43592	Exportin-T	P01033	Metalloproteinase inhibitor 1
P84098	60S ribosomal protein L19	P31942	Heterogeneous nuclear ribonucleoprotein H3	P23528	Cofilin-1	Q6DD88	Atlastin-3
Q16658	Fascin	Q08J23	tRNA (cytosine(34)-C(5))-methyltransferase	P55884	Eukaryotic translation initiation factor 3 subunit B	P23588	Eukaryotic translation initiation factor 4B
Q12906	Interleukin enhancer-binding factor 3	Q14980	Nuclear mitotic apparatus protein 1	Q1KMD3	Heterogeneous nuclear ribonucleoprotein U-like protein 2	Q13643	Four and a half LIM domains protein 3
Q9UG63	ATP-binding cassette sub-family F member 2	P61278	Somatostatin	P15153	Ras-related C3 botulinum toxin substrate 2	P35637	RNA-binding protein FUS
P04632	Calpain small subunit 1	O75044	SLIT-ROBO Rho GTPase-activating protein 2	O75044	SLIT-ROBO Rho GTPase-activating protein 2	P62879	Guanine nucleotide-binding protein G(I)/G(S)/G(T) subunit beta-2
O60716	Catenin delta-1	Q92783	Signal transducing adapter molecule 1	O14964	Hepatocyte growth factor-regulated tyrosine kinase substrate	Q86U38	Nucleolar protein 9NOP9
Q9Y3A5	Ribosome maturation protein SBDS	P42166	Lamina-associated polypeptide 2, isoform alpha	P61224	Ras-related protein Rap-1b	P24386	Rab proteins geranylgeranyltransferase component A 1
Q92499	ATP-dependent RNA helicase DDX1	P13010	X-ray repair cross-complementing protein 5	Q9BWF3	RNA-binding protein 4	Q14683	Structural maintenance of chromosomes protein 1A
P51114	Fragile X mental retardation syndrome-related protein 1	P43243	Matrin-3	Q14257	Reticulocalbin-2	P61278	Somatostatin
O14662	Syntaxin-16	Q9H2J4	Phosducin-like protein 3	P46782	40S ribosomal protein S5	Q92783	Signal transducing adapter molecule 1
O43684	Mitotic checkpoint protein BUB3	O00151	PDZ and LIM domain protein 1	P39019	40S ribosomal protein S19	O95793	Double-stranded RNA-binding protein Staufen homolog 1
O75746	Calcium-binding mitochondrial carrier protein Aralar1	P61011	Signal recognition particle 54 kDa protein	Q12874	Splicing factor 3A subunit 3	P14868	Aspartate--tRNA ligase, cytoplasmic
P08579	U2 small nuclear ribonucleoprotein B''	Q15642	Cdc42-interacting protein 4	P33240	Cleavage stimulation factor subunit 2	Q9Y295	Developmentally-regulated GTP-binding protein 1
Q6P1N9	Putative deoxyribonuclease TATDN1	O75083	WD repeat-containing protein 1	Q01844	RNA-binding protein EWS	P62917	60S ribosomal protein L8
Q15582	Transforming growth factor-beta-induced protein ig-h3	Q86V81	THO complex subunit 4	Q86VS8	Protein Hook homolog 3	P53007	Tricarboxylate transport protein, mitochondrial
P10412	Histone H1.4	Q14008	Cytoskeleton-associated protein 5	O14950	Myosin regulatory light chain 12B	Q02978	Mitochondrial 2-oxoglutarate/malate carrier protein
O95202	LETM1 and EF-hand domain-containing protein 1, mitochondrial	P62873	Guanine nucleotide-binding protein G(I)/G(S)/G(T) subunit beta-1	P62834	Ras-related protein Rap-1A	P61011	Signal recognition particle 54 kDa protein
Q29RF7	Sister chromatid cohesion protein PDS5 homolog A	Q86VS8	Protein Hook homolog 3	P35249	Replication factor C subunit 4	Q13838	Spliceosome RNA helicase DDX39B
O15173	Membrane-associated progesterone receptor component 2	O94906	Pre-mRNA-processing factor 6	P83731	60S ribosomal protein L24	Q14232	Translation initiation factor eIF-2B subunit alpha
O14618	Copper chaperone for superoxide dismutase	P54725	UV excision repair protein RAD23 homolog A	P62280	40S ribosomal protein s11	Q13151	Heterogeneous nuclear ribonucleoprotein A0
P54727	UV excision repair protein RAD23 homolog B	P35249	Replication factor C subunit 4	O14662	Syntaxin-16	Q8N6M0	OTU domain-containing protein 6B
P62906	60S ribosomal protein L10aA	P61313	60S ribosomal protein L15	0Q99459	Cell division cycle 5-like protein	Q6P2Q9	Pre-mRNA-processing-splicing factor 8
Q9NVA2	Septin-11	Q15459	Splicing factor 3A subunit 1	Q9Y281	Cofilin-2	P54725	UV excision repair protein RAD23 homolog A
Q13247	Serine/arginine-rich splicing factor 6	Q15942	Zyxin	Q00839	Heterogeneous nuclear ribonucleoprotein U	P78406	mRNA export factor
Q9H223	EH domain-containing protein 4	Q05193	Dynamin-1	P78330	Phosphoserine phosphatase	Q7L0Y3	Mitochondrial ribonuclease P protein 1
Q9UHB6	LIM domain and actin-binding protein 1	O00487	26S proteasome non-ATPase regulatory subunit 14	P62899	60S ribosomal protein L31	Q8WU90	Zinc finger CCCH domain-containing protein 15
O75569	Interferon-inducible double stranded RNA-dependent protein kinase activator A	P62424	60S ribosomal protein L7a	P23246	Splicing factor, proline- and glutamine-rich	P82987	ADAMTS-like protein 3
P26373	60S ribosomal protein L13	P53814	Smoothelin	P53814	Smoothelin	O43684	Mitotic checkpoint protein BUB3
Q93009	Ubiquitin carboxyl-terminal hydrolase 7	Q9UH65	Switch-associated protein 70	P60660	Myosin light polypeptide 6	Q9P2I0	Cleavage and polyadenylation specificity factor subunit 2
		P23193	Transcription elongation factor A protein 1	O60499	Syntaxin-10	O43237	Cytoplasmic dynein 1 light intermediate chain 2
		P07384	Calpain-1 catalytic subunit	Q14019	Coactosin-like protein	O15371	Eukaryotic translation initiation factor 3 subunit D
		O43143	Putative pre-mRNA-splicing factor ATP-dependent RNA helicase DHX15	Q96EP5	DAZ-associated protein 1	P43246	DNA mismatch repair protein Msh2
		Q15014	Mortality factor 4-like protein 2	Q9UBC2	Epidermal growth factor receptor substrate 15-like 1	P62888	60S ribosomal protein L30
		Q96DH6	RNA-binding protein Musashi homolog 2	P08134	Rho-related GTP-binding protein RhoC	Q16181	Septin-7
		Q02818	Nucleobindin-1	P46777	60S ribosomal protein L5	O75746	Calcium-binding mitochondrial carrier protein Aralar1
		Q15427	Splicing factor 3B subunit 4	P62263	40S ribosomal protein S144	P08579	U2 small nuclear ribonucleoprotein B''
		P52565	Rho GDP-dissociation inhibitor 1	O75494	Serine/arginine-rich splicing factor 10	P42224	Signal transducer and activator of transcription 1-alpha/beta
		Q9Y6E2	Basic leucine zipper and W2 domain-containing protein 2	P24821	Tenascin	P07384	Calpain-1 catalytic subunit
		Q9NZN4	EH domain-containing protein 2	Q9Y376	Calcium-binding protein 39	P56537	Eukaryotic translation initiation factor 6
		Q16666	Gamma-interferon-inducible protein 16	Q9UJU6	Drebrin-like protein	Q9NPD3	Exosome complex component RRP41
		O00567	Nucleolar protein 56	Q9Y680	Peptidyl-prolyl cis-trans isomerase FKBP7	P14317	Hematopoietic lineage cell-specific protein
		O15400	Syntaxin-7	P02751	Fibronectin	P10412	Histone H1.4
		Q9Y376	Calcium-binding protein 39	Q96KK5	Histone H2A type 1-H	P14866	Heterogeneous nuclear ribonucleoprotein L
		Q5RKV6	Exosome complex component MTR3	Q5H9R7	Serine/threonine-protein phosphatase 6 regulatory subunit 3	Q96DH6	RNA-binding protein Musashi homolog 2
		P02751	Fibronectin	O75569	Interferon-inducible double stranded RNA-dependent protein kinase activator A	P43034	Platelet-activating factor acetylhydrolase IB subunit alpha1
		Q9UPN3	Microtubule-actin cross-linking factor 1, isoforms 1/2/3/5	P54821	Paired mesoderm homeobox protein 1	P13861	cAMP-dependent protein kinase type II-alpha regulatory subunit
		Q9BY77	Polymerase delta-interacting protein 3	P35250	Replication factor C subunit 2	O00232	26S proteasome non-ATPase regulatory subunit 12
		Q969G5	Protein kinase C delta-binding protein	P35268	60S ribosomal protein L22	Q00325	Phosphate carrier protein, mitochondrial
		P35250	Replication factor C subunit 2	O43752	Syntaxin-6	P38606	V-type proton ATPase catalytic subunit A
		P08621	U1 small nuclear ribonucleoprotein 70 kDa			Q9Y6G9	Cytoplasmic dynein 1 light intermediate chain 1
		Q9NYL9	Tropomodulin-3			Q9Y6M1	Insulin-like growth factor 2 mRNA-binding protein 2
						Q9BQG0	Myb-binding protein 1A
						Q92614	Unconventional myosin-XVIIIa
						O00567	Nucleolar protein 56
						P62906	60S ribosomal protein L10aA
						Q13148	TAR DNA-binding protein 43
						Q9H223	EH domain-containing protein 4
						Q02790	Peptidyl-prolyl cis-trans isomerase FKBP4
						Q02539	Histone H1.1
						Q9UHB6	LIM domain and actin-binding protein 1
						Q96T76	MMS19 nucleotide excision repair protein homolog
						Q9BYD2	39S ribosomal protein L9, mitochondrial
						Q09161	Nuclear cap-binding protein subunit 1
						Q9BY77	Polymerase delta-interacting protein 3
						Q8TCU6	Phosphatidylinositol 3,4,5-trisphosphate-dependent Rac exchanger 1 protein
						O43242	26S proteasome non-ATPase regulatory subunit 3
						P49792	E3 SUMO-protein ligase RanBP2
						P46776	60S ribosomal protein L27a
						P08621	U1 small nuclear ribonucleoprotein 70 kDa
						Q01085	Nucleolysin TIAR
						Q9NYL9	Tropomodulin-3
Strucutural molecule		Strucutural molecule		Strucutural molecule		Strucutural molecule
Q7Z460	CLIP-associating protein 1	O60784	Target of Myb protein 1	P68133	Actin, alpha skeletal muscle	P63267	Actin, gamma-enteric smooth muscle
Q53EP0	Fibronectin type III domain-containing protein 3B	Q14166	Tubulin--tyrosine ligase-like protein 12	P59998	Actin-related protein 2/3 complex subunit 4	Q92783	Signal transducing adapter molecule 1
O60282	Kinesin heavy chain isoform 5C	P31942	Heterogeneous nuclear ribonucleoprotein H3	O60282	Kinesin heavy chain isoform 5C	P62917	60S ribosomal protein L8
P84098	60S ribosomal protein L19	Q14980	Nuclear mitotic apparatus protein 1	P35908	Keratin, type II cytoskeletal 2 epidermal	Q13151	Heterogeneous nuclear ribonucleoprotein A0
Q16658	Fascin	P35241	Radixin	P62750	60S ribosomal protein L23a	O43237	Cytoplasmic dynein 1 light intermediate chain 2
O60716	Catenin delta-1	Q92783	Signal transducing adapter molecule 1	P23528	Cofilin-1	P62888	60S ribosomal protein L30
P02538	Keratin, type II cytoskeletal 6A	Q13561	Dynactin subunit 2	O14964	Hepatocyte growth factor-regulated tyrosine kinase substrate	Q16181	Septin-7
Q13885	Tubulin beta-2A chain	O00151	PDZ and LIM domain protein 1	Q9BWF3	RNA-binding protein 4	P14317	Hematopoietic lineage cell-specific protein
P62906	60S ribosomal protein L10aA	Q15642	Cdc42-interacting protein 4	P46782	40S ribosomal protein S5	Q96DH6	RNA-binding protein Musashi homolog 2
Q9NVA2	Septin-11	A6NHL2	Tubulin alpha chain-like 3	P39019	40S ribosomal protein S19	P61160	Actin-related protein 2
Q9UHB6	LIM domain and actin-binding protein 1	O75083	WD repeat-containing protein 1	O14950	Myosin regulatory light chain 12B	Q9Y6G9	Cytoplasmic dynein 1 light intermediate chain 1
P26373	60S ribosomal protein L13	Q14008	Cytoskeleton-associated protein 5	P83731	60S ribosomal protein L24	Q92614	Unconventional myosin-XVIIIa
		P61313	60S ribosomal protein L15	P62280	40S ribosomal protein s11	P62906	60S ribosomal protein L10aA
		Q15942	Zyxin	Q9Y281	Cofilin-2	Q9UHB6	LIM domain and actin-binding protein 1
		P68032	Actin, alpha cardiac muscle 1	P62899	60S ribosomal protein L31	Q8WWI1	LIM domain only protein 7
		Q05193	Dynamin-1	P53814	Smoothelin	Q9BYD2	39S ribosomal protein L9, mitochondrial
		P62424	60S ribosomal protein L7a	P21291	Cysteine and glycine-rich protein 1	P46776	60S ribosomal protein L27a
		Q99961	Endophilin-A2	P60660	Myosin light polypeptide 6	Q01085	Nucleolysin TIAR
		P53814	Smoothelin	Q8N841	Tubulin polyglutamylase TTLL6	Q9NYL9	Tropomodulin-3
		Q96DH6	RNA-binding protein Musashi homolog 2	Q14019	Coactosin-like protein
		P61160	Actin-related protein 2	Q96EP5	DAZ-associated protein 1
		Q9UPN3	Microtubule-actin cross-linking factor 1, isoforms 1/2/3/5	P46777	60S ribosomal protein L5
		Q9NYL9	Tropomodulin-3	P62263	40S ribosomal protein S144
				P62269	40S ribosomal protein S188
				P12109	Collagen alpha-1(VI) chain
				Q9UJU6	Drebrin-like protein
				P35268	60S ribosomal protein L22
Nucleic acid TF binding		Nucleic acid TF binding		Nucleic acid TF binding		Nucleic acid TF binding
Q14919	Dr1-associated corepressor	O00151	PDZ and LIM domain protein 1	Q99497	Protein DJ-1	Q13643	Four and a half LIM domains protein 3
Q9UHB6	LIM domain and actin-binding protein 1	Q15942	Zyxin	Q01844	RNA-binding protein EWS	P35637	RNA-binding protein FUS
		O00487	26S proteasome non-ATPase regulatory subunit 14	Q99459	Cell division cycle 5-like protein	Q8WU90	Zinc finger CCCH domain-containing protein 15
		P23193	Transcription elongation factor A protein 1	P54821	Paired mesoderm homeobox protein 1	P42224	Signal transducer and activator of transcription 1-alpha/beta
		Q15014	Mortality factor 4-like protein 2			P14317	Hematopoietic lineage cell-specific protein
		Q15427	Splicing factor 3B subunit 4			Q9BQG0	Myb-binding protein 1A
		Q16666	Gamma-interferon-inducible protein 16			Q13148	TAR DNA-binding protein 43
		Q969G5	Protein kinase C delta-binding protein			Q9UHB6	LIM domain and actin-binding protein 1
						Q96T76	MMS19 nucleotide excision repair protein homolog
Enzyme regulator		Enzyme regulator		Enzyme regulator		Enzyme regulator
Q8IUD2	ELKS/Rab6-interacting/CAST family member 1	O95433	Activator of 90 kDa heat shock protein ATPase homolog 1	O75044	SLIT-ROBO Rho GTPase-activating protein 2	O95433	Activator of 90 kDa heat shock protein ATPase homolog 1
Q53EP0	Fibronectin type III domain-containing protein 3B	O60784	Target of Myb protein 1	O14964	Hepatocyte growth factor-regulated tyrosine kinase substrate	P01033	Metalloproteinase inhibitor 1
Q12906	Interleukin enhancer-binding factor 3	O75044	SLIT-ROBO Rho GTPase-activating protein 2	Q86VS8	Protein Hook homolog 3	P24386	Rab proteins geranylgeranyltransferase component A 1
Q9H223	EH domain-containing protein 4	Q92783	Signal transducing adapter molecule 1	Q9UBC2	Epidermal growth factor receptor substrate 15-like 1	Q92783	Signal transducing adapter molecule 1
O75569	Interferon-inducible double stranded RNA-dependent protein kinase activator A	Q9H2J4	Phosducin-like protein 3	Q5H9R7	Serine/threonine-protein phosphatase 6 regulatory subunit 3	O95793	Double-stranded RNA-binding protein Staufen homolog 1
		Q86VS8	Protein Hook homolog 3	O75569	Interferon-inducible double stranded RNA-dependent protein kinase activator A	Q14232	Translation initiation factor eIF-2B subunit alpha
		Q15942	Zyxin			P82987	ADAMTS-like protein 3
		Q15257	Serine/threonine-protein phosphatase 2A activator			Q15257	Serine/threonine-protein phosphatase 2A activator
		P52565	Rho GDP-dissociation inhibitor 1			P43034	Platelet-activating factor acetylhydrolase IB subunit alpha1
		Q9NZN4	EH domain-containing protein 2			P13861	cAMP-dependent protein kinase type II-alpha regulatory subunit
						Q92614	Unconventional myosin-XVIIIa
						Q9H223	EH domain-containing protein 4
						Q8TCU6	Phosphatidylinositol 3,4,5-trisphosphate-dependent Rac exchanger 1 protein
						O43242	26S proteasome non-ATPase regulatory subunit 3
						P49792	E3 SUMO-protein ligase RanBP2
Translation regulator		Translation regulator		Translation regulator		Translation regulator
Q9Y262	Eukaryotic translation initiation factor 3 subunit L	O75822	Eukaryotic translation initiation factor 3 subunit J	P55884	Eukaryotic translation initiation factor 3 subunit B	Q7L1Q6	Basic leucine zipper and W2 domain-containing protein 1
O60573	Eukaryotic translation initiation factor 4E type 2	Q9Y6E2	Basic leucine zipper and W2 domain-containing protein 2			B5ME19	Eukaryotic translation initiation factor 3 subunit C-like protein
Q86TB9	Protein PAT1 homolog 1					P23588	Eukaryotic translation initiation factor 4B
Q9UG63	ATP-binding cassette sub-family F member 2					Q13838	Spliceosome RNA helicase DDX39B
Q92499	ATP-dependent RNA helicase DDX1					O15371	Eukaryotic translation initiation factor 3 subunit D
						P56537	Eukaryotic translation initiation factor 6
Transporter		Transporter		Transporter		Transporter
Q9UG63	ATP-binding cassette sub-family F member 2	O60784	Target of Myb protein 1	P48047	ATP synthase subunit O, mitochondrial	P36542	ATP synthase subunit gamma, mitochondrial
O75746	Calcium-binding mitochondrial carrier protein Aralar1	Q92783	Signal transducing adapter molecule 1	Q7Z3B4	Nucleoporin p54	O43681	ATPase ASNA1
		Q9Y277	Voltage-dependent anion-selective channel protein 3	O14964	Hepatocyte growth factor-regulated tyrosine kinase substrate	P57740	Nuclear pore complex protein Nup107
				Q9UKX7	Nuclear pore complex protein Nup50	Q92783	Signal transducing adapter molecule 1
				P05023	Sodium/potassium-transporting ATPase subunit alpha-1	Q9BWM7	Sideroflexin-3
				P54709	Sodium/potassium-transporting ATPase subunit beta-3	P53007	Tricarboxylate transport protein, mitochondrial
				P12109	Collagen alpha-1(VI) chain	Q02978	Mitochondrial 2-oxoglutarate/malate carrier protein
				Q8TEX9	Importin-4	P61764	Syntaxin-binding protein 1
						P37198	Nuclear pore glycoprotein p62
						O75746	Calcium-binding mitochondrial carrier protein Aralar1
						Q00325	Phosphate carrier protein, mitochondrial
						Q9Y5L0	Transportin-3
						P38606	V-type proton ATPase catalytic subunit A
						Q9NVZ3	Adaptin ear-binding coat-associated protein 2
						Q9H9B4	Sideroflexin-1
						P16615	Sarcoplasmic/endoplasmic reticulum calcium ATPase 2
Protein binding transcription factor		Protein binding transcription factor		Protein binding transcription factor		Protein binding transcription factor
						Q96T76	MMS19 nucleotide excision repair protein homolog
Receptor		Receptor		Receptor		Receptor
O15173	Membrane-associated progesterone receptor component 2	P02786	Transferrin receptor protein 1	O00264	Membrane-associated progesterone receptor component 1	Q95604	HLA class I histocompatibility antigen, Cw-17 alpha chain
		P11047	Laminin subunit gamma-1	HP12109	Collagen alpha-1(VI) chain	P38606	V-type proton ATPase catalytic subunit A
		Q9NZT2	Opioid growth factor receptor
Antioxidant		Antioxidant		Antioxidant		Antioxidant
Q13162	Peroxiredoxin-4			P30048	Thioredoxin-dependent peroxide reductase, mitochondrial	P04040	Catalase
O14618	Copper chaperone for superoxide dismutase			O14880	Microsomal glutathione S-transferase 3
				P32119	Peroxiredoxin-2
PROTEIN CLASS
Unique to: U87 unstressed cells		U87 stressed cells		UPN933 unstressed cells		UPN933 stressed cells
Accession	Protein name	Accession	Protein name	Accession	Protein name	Accession	Protein name
Nucleic Acid binding		Nucleic Acid binding		Nucleic Acid binding		Nucleic Acid binding
Q14919	Dr1-associated corepressor	O75822	Eukaryotic translation initiation factor 3 subunit J	Q99497	Protein DJ-1	Q7L1Q6	Basic leucine zipper and W2 domain-containing protein 1
Q9Y262	Eukaryotic translation initiation factor 3 subunit L	Q14764	Major vault protein	P62750	60S ribosomal protein L23a	B5ME19	Eukaryotic translation initiation factor 3 subunit C-like protein
O60573	Eukaryotic translation initiation factor 4E type 2	Q9HA77	Probable cysteine--tRNA ligase, mitochondrial2	Q04837	Single-stranded DNA-binding protein, mitochondrial	P14678	Small nuclear ribonucleoprotein-associated proteins B and B'
O94776	Metastasis-associated protein MTA2	Q96I24	Far upstream element-binding protein 3	Q15631	Translin	P23588	Eukaryotic translation initiation factor 4B
Q86TB9	Protein PAT1 homolog 1	P31942	Heterogeneous nuclear ribonucleoprotein H3	O43592	Exportin-T	P35637	RNA-binding protein FUS
P84098	60S ribosomal protein L19	Q08J23	tRNA (cytosine(34)-C(5))-methyltransferase	P55884	Eukaryotic translation initiation factor 3 subunit B	Q86U38	Nucleolar protein 9NOP9
P49589	Cysteine--tRNA ligase, cytoplasmic	P13010	X-ray repair cross-complementing protein 5	Q1KMD3	Heterogeneous nuclear ribonucleoprotein U-like protein 2	Q14683	Structural maintenance of chromosomes protein 1A
Q12906	Interleukin enhancer-binding factor 3	P43243	Matrin-3	Q9BWF3	RNA-binding protein 4	O95793	Double-stranded RNA-binding protein Staufen homolog 1
Q9UG63	ATP-binding cassette sub-family F member 2	P61011	Signal recognition particle 54 kDa protein	P46782	40S ribosomal protein S5	P14868	Aspartate--tRNA ligase, cytoplasmic
Q9Y3A5	Ribosome maturation protein SBDS	Q86V81	THO complex subunit 4	P39019	40S ribosomal protein S19	P62917	60S ribosomal protein L8
Q92499	ATP-dependent RNA helicase DDX1	O94906	Pre-mRNA-processing factor 6	Q12874	Splicing factor 3A subunit 3	P61011	Signal recognition particle 54 kDa protein
P51114	Fragile X mental retardation syndrome-related protein 1	P54725	UV excision repair protein RAD23 homolog A	P33240	Cleavage stimulation factor subunit 2	Q13838	Spliceosome RNA helicase DDX39B
O43684	Mitotic checkpoint protein BUB3	P35249	Replication factor C subunit 4	Q01844	RNA-binding protein EWS	Q14232	Translation initiation factor eIF-2B subunit alpha
P08579	U2 small nuclear ribonucleoprotein B''	P61313	60S ribosomal protein L15	P35249	Replication factor C subunit 4	Q13151	Heterogeneous nuclear ribonucleoprotein A0
Q6P1N9	Putative deoxyribonuclease TATDN1	Q15459	Splicing factor 3A subunit 1	P83731	60S ribosomal protein L24	Q8N6M0	OTU domain-containing protein 6B
P10412	Histone H1.4	Q15942	Zyxin	P62280	40S ribosomal protein s11	Q6P2Q9	Pre-mRNA-processing-splicing factor 8
Q29RF7	Sister chromatid cohesion protein PDS5 homolog A	P62424	60S ribosomal protein L7a	Q99459	Cell division cycle 5-like protein	P54725	UV excision repair protein RAD23 homolog A
P54727	UV excision repair protein RAD23 homolog B	Q9UH65	Switch-associated protein 70	Q00839	Heterogeneous nuclear ribonucleoprotein U	P78406	mRNA export factor
P62906	60S ribosomal protein L10aA	P23193	Transcription elongation factor A protein 1	P62899	60S ribosomal protein L31	Q7L0Y3	Mitochondrial ribonuclease P protein 1
Q13247	Serine/arginine-rich splicing factor 6	O43143	Putative pre-mRNA-splicing factor ATP-dependent RNA helicase DHX15	P23246	Splicing factor, proline- and glutamine-rich	O43684	Mitotic checkpoint protein BUB3
Q9UHB6	LIM domain and actin-binding protein 1	Q15014	Mortality factor 4-like protein 2	Q96EP5	DAZ-associated protein 1	Q9P2I0	Cleavage and polyadenylation specificity factor subunit 2
O75569	Interferon-inducible double stranded RNA-dependent protein kinase activator A	Q96DH6	RNA-binding protein Musashi homolog 2	P46777	60S ribosomal protein L5	O15371	Eukaryotic translation initiation factor 3 subunit D
P26373	60S ribosomal protein L13	Q02818	Nucleobindin-1	P62263	40S ribosomal protein S144	P43246	DNA mismatch repair protein Msh2
Q93009	Ubiquitin carboxyl-terminal hydrolase 7	Q15427	Splicing factor 3B subunit 4	O75494	Serine/arginine-rich splicing factor 10	P62888	60S ribosomal protein L30
		Q9Y6E2	Basic leucine zipper and W2 domain-containing protein 2	Q96KK5	Histone H2A type 1-H	P08579	U2 small nuclear ribonucleoprotein B''
		O00567	Nucleolar protein 56	O75569	Interferon-inducible double stranded RNA-dependent protein kinase activator A	P42224	Signal transducer and activator of transcription 1-alpha/beta
		Q5RKV6	Exosome complex component MTR3	P54821	Paired mesoderm homeobox protein 1	P56537	Eukaryotic translation initiation factor 6
		Q9BY77	Polymerase delta-interacting protein 3	P35250	Replication factor C subunit 2	Q9NPD3	Exosome complex component RRP41
		P35250	Replication factor C subunit 2	P35268	60S ribosomal protein L22	P10412	Histone H1.4
		P08621	U1 small nuclear ribonucleoprotein 70 kDa			P14866	Heterogeneous nuclear ribonucleoprotein L
						Q96DH6	RNA-binding protein Musashi homolog 2
						P43034	Platelet-activating factor acetylhydrolase IB subunit alpha1
						P38606	V-type proton ATPase catalytic subunit A
						Q9Y6M1	Insulin-like growth factor 2 mRNA-binding protein 2
						Q9BQG0	Myb-binding protein 1A
						O00567	Nucleolar protein 56
						P62906	60S ribosomal protein L10aA
						Q13148	TAR DNA-binding protein 43
						Q02539	Histone H1.1
						Q9UHB6	LIM domain and actin-binding protein 1
						Q96T76	MMS19 nucleotide excision repair protein homolog
						Q9BYD2	39S ribosomal protein L9, mitochondrial
						Q09161	Nuclear cap-binding protein subunit 1
						Q9BY77	Polymerase delta-interacting protein 3
						P46776	60S ribosomal protein L27a
						P08621	U1 small nuclear ribonucleoprotein 70 kDa
						Q01085	Nucleolysin TIAR
Hydrolase		Hydrolase		Hydrolase		Hydrolase
Q9UBV8	Peflin	P62714	Serine/threonine-protein phosphatase 2A catalytic subunit beta isoform	Q99497	Protein DJ-1	P36542	ATP synthase subunit gamma, mitochondrial
O14818	Proteasome subunit alpha type-7	P62191	26S protease regulatory subunit 4	P48047	ATP synthase subunit O, mitochondrial	Q96KP4	Cytosolic non-specific dipeptidase
P09936	Ubiquitin carboxyl-terminal hydrolase isozyme L1	Q9Y4P1	Cysteine protease ATG4B	P07858	Cathepsin B	P09543	2',3'-cyclic-nucleotide 3'-phosphodiesterase
P13798	Acylamino-acid-releasing enzyme	O75439	Mitochondrial-processing peptidase subunit beta	P05023	Sodium/potassium-transporting ATPase subunit alpha-1	P13995	Bifunctional methylenetetrahydrofolate dehydrogenase/cyclohydrolase, mitochondrial
Q12906	Interleukin enhancer-binding factor 3	P63151	Serine/threonine-protein phosphatase 2A 55 kDa regulatory subunit B alpha isoform	P78330	Phosphoserine phosphatase	P13798	Acylamino-acid-releasing enzyme
Q9UG63	ATP-binding cassette sub-family F member 2	P62873	Guanine nucleotide-binding protein G(I)/G(S)/G(T) subunit beta-1	Q9H0R4	Haloacid dehalogenase-like hydrolase domain-containing protein 2	O43681	ATPase ASNA1
Q01433	AMP deaminase 2	Q99685	Monoglyceride lipase	P21589	5'-nucleotidase	Q9Y4P1	Cysteine protease ATG4B
P04632	Calpain small subunit 1	Q05193	Dynamin-1	P28072	Proteasome subunit beta type-6	P62879	Guanine nucleotide-binding protein G(I)/G(S)/G(T) subunit beta-2
P60900	Proteasome subunit alpha type-6	P43686	26S protease regulatory subunit 6B	O75569	Interferon-inducible double stranded RNA-dependent protein kinase activator A	Q9NPF4	Probable tRNA threonylcarbamoyladenosine biosynthesis protein OSGEP
P18031	Tyrosine-protein phosphatase non-receptor type 11	Q9NX46	Poly(ADP-ribose) glycohydrolase ARH3			Q99436	Proteasome subunit beta type-7
Q96S44	TP53-regulating kinase	P07384	Calpain-1 catalytic subunit			Q14683	Structural maintenance of chromosomes protein 1A
P28066	Proteasome subunit alpha type-5	Q15181	Inorganic pyrophosphatase			O95793	Double-stranded RNA-binding protein Staufen homolog 1
P21589	5'-nucleotidase	P31930	Cytochrome b-c1 complex subunit 1, mitochondrial			P07339	Cathepsin D
Q8IYQ7	Threonine synthase-like 1	P15586	N-acetylglucosamine-6-sulfatase			Q96GK7	Fumarylacetoacetate hydrolase domain-containing protein 2A
Q14195	Dihydropyrimidinase-related protein 3	P23526	Adenosylhomocysteinase			O75439	Mitochondrial-processing peptidase subunit beta
O75569	Interferon-inducible double stranded RNA-dependent protein kinase activator A	Q9HB07	UPF0160 protein MYG1, mitochondrial			P63151	Serine/threonine-protein phosphatase 2A 55 kDa regulatory subunit B alpha isoform
Q93009	Ubiquitin carboxyl-terminal hydrolase 7	Q5RKV6	Exosome complex component MTR3			P18031	Tyrosine-protein phosphatase non-receptor type 11
						Q8N6M0	OTU domain-containing protein 6B
						Q16537	Serine/threonine-protein phosphatase 2A 56 kDa regulatory subunit epsilon isoform
						P82987	ADAMTS-like protein 3
						Q16740	Putative ATP-dependent Clp protease proteolytic subunit, mitochondrial
						Q96GD0	Pyridoxal phosphate phosphatase
						P43686	26S protease regulatory subunit 6B
						P07384	Calpain-1 catalytic subunit
						Q9NPD3	Exosome complex component RRP41
						Q9UKK9	ADP-sugar pyrophosphatase
						P43034	Platelet-activating factor acetylhydrolase IB subunit alpha1
						A6NDG6	Phosphoglycolate phosphatase
						P50897	Palmitoyl-protein thioesterase 1
						P31930	Cytochrome b-c1 complex subunit 1, mitochondrial
						P38606	V-type proton ATPase catalytic subunit A
						Q96GA7	Serine dehydratase-like
						P16615	Sarcoplasmic/endoplasmic reticulum calcium ATPase 2
						P55786	Puromycin-sensitive aminopeptidase
Oxidoreductase		Oxidoreductase		Oxidoreductase		Oxidoreductase
P49748	Very long-chain specific acyl-CoA dehydrogenase, mitochondrial	Q9UHQ9	NADH-cytochrome b5 reductase 1	P09622	Dihydrolipoyl dehydrogenase, mitochondrial	P13995	Bifunctional methylenetetrahydrofolate dehydrogenase/cyclohydrolase, mitochondrial
O60568	Procollagen-lysine,2-oxoglutarate 5-dioxygenase 3	P09622	Dihydrolipoyl dehydrogenase, mitochondrial	P30048	Thioredoxin-dependent peroxide reductase, mitochondrial	Q6BCY4	NADH-cytochrome b5 reductase 2
Q13162	Peroxiredoxin-4	Q9NTX5	Ethylmalonyl-CoA decarboxylase	O43169	Cytochrome b5 type B	Q16836	Hydroxyacyl-coenzyme A dehydrogenase, mitochondrial
P40939	Trifunctional enzyme subunit alpha, mitochondrial	O75439	Mitochondrial-processing peptidase subunit beta	P04179	Superoxide dismutase [Mn], mitochondrial	Q99714	3-hydroxyacyl-CoA dehydrogenase type-2
P30084	Enoyl-CoA hydratase, mitochondrial	Q8N335	Glycerol-3-phosphate dehydrogenase 1-like protein	P32119	Peroxiredoxin-2	Q8NBN7	Retinol dehydrogenase 13
P30837	Aldehyde dehydrogenase X, mitochondrial	Q13630	GDP-L-fucose synthase			P49748	Very long-chain specific acyl-CoA dehydrogenase, mitochondrial
O14618	Copper chaperone for superoxide dismutase	P51648	Fatty aldehyde dehydrogenase			O60568	Procollagen-lysine,2-oxoglutarate 5-dioxygenase 3
O95479	GDH/6PGL endoplasmic bifunctional protein	P11177	Pyruvate dehydrogenase E1 component subunit beta, mitochondrial			O75439	Mitochondrial-processing peptidase subunit beta
P38117	Electron transfer flavoprotein subunit beta	P16435	NADPH--cytochrome P450 reductase			Q99536	Synaptic vesicle membrane protein VAT-1 homolog
P28331	NADH-ubiquinone oxidoreductase 75 kDa subunit, mitochondrial	P31930	Cytochrome b-c1 complex subunit 1, mitochondrial			P04040	Catalase
		Q9NZL9	Methionine adenosyltransferase 2 subunit beta			P08559	Pyruvate dehydrogenase E1 component subunit alpha, somatic form, mitochondrial
		Q9BV79	Trans-2-enoyl-CoA reductase, mitochondrial			Q13630	GDP-L-fucose synthase
						P51648	Fatty aldehyde dehydrogenase
						P49419	Alpha-aminoadipic semialdehyde dehydrogenase
						Q08257	Quinone oxidoreductase
						P40939	Trifunctional enzyme subunit alpha, mitochondrial
						P11177	Pyruvate dehydrogenase E1 component subunit beta, mitochondrial
						O00116	Alkyldihydroxyacetonephosphate synthase, peroxisomal
						P31930	Cytochrome b-c1 complex subunit 1, mitochondrial
						P30837	Aldehyde dehydrogenase X, mitochondrial
						O95479	GDH/6PGL endoplasmic bifunctional protein
						Q16850	Lanosterol 14-alpha demethylase
						Q9HCJ6	Synaptic vesicle membrane protein VAT-1 homolog-likeL
Protesase		Protesase		Protesase		Protesase
Q9UBV8	Peflin	O75439	Mitochondrial-processing peptidase subunit beta	Q99497	Protein DJ-1	Q96KP4	Cytosolic non-specific dipeptidase
O14818	Proteasome subunit alpha type-7	P07384	Calpain-1 catalytic subunit	P07858	Cathepsin B	P13798	Acylamino-acid-releasing enzyme
P09936	Ubiquitin carboxyl-terminal hydrolase isozyme L1	P31930	Cytochrome b-c1 complex subunit 1, mitochondrial	P28072	Proteasome subunit beta type-6	Q9NPF4	Probable tRNA threonylcarbamoyladenosine biosynthesis protein OSGEP
P13798	Acylamino-acid-releasing enzyme					Q99436	Proteasome subunit beta type-7
P04632	Calpain small subunit 1					P07339	Cathepsin D
P60900	Proteasome subunit alpha type-6					O75439	Mitochondrial-processing peptidase subunit beta
Q96S44	TP53-regulating kinase					Q8N6M0	OTU domain-containing protein 6B
P28066	Proteasome subunit alpha type-5					P82987	ADAMTS-like protein 3
Q93009	Ubiquitin carboxyl-terminal hydrolase 7					Q16740	Putative ATP-dependent Clp protease proteolytic subunit, mitochondrial
						P07384	Calpain-1 catalytic subunit
						P31930	Cytochrome b-c1 complex subunit 1, mitochondrial
						P55786	Puromycin-sensitive aminopeptidase
Cytoskeletal		Cytoskeletal		Cytoskeletal		Cytoskeletal
Q53EP0	Fibronectin type III domain-containing protein 3B	O60784	Target of Myb protein 1	P68133	Actin, alpha skeletal muscle	P63267	Actin, gamma-enteric smooth muscle
O60282	Kinesin heavy chain isoform 5C	Q14166	Tubulin--tyrosine ligase-like protein 12	P59998	Actin-related protein 2/3 complex subunit 4	Q92783	Signal transducing adapter molecule 1
Q16658	Fascin	Q14980	Nuclear mitotic apparatus protein 1	O60282	Kinesin heavy chain isoform 5C	O43237	Cytoplasmic dynein 1 light intermediate chain 2
O60716	Catenin delta-1	P35241	Radixin	P35908	Keratin, type II cytoskeletal 2 epidermal	Q16181	Septin-7
P02538	Keratin, type II cytoskeletal 6A	Q92783	Signal transducing adapter molecule 1	P23528	Cofilin-1	P14317	Hematopoietic lineage cell-specific protein
Q13885	Tubulin beta-2A chain	Q13561	Dynactin subunit 2	O14964	Hepatocyte growth factor-regulated tyrosine kinase substrate	P61160	Actin-related protein 2
Q9NVA2	Septin-11	O00151	PDZ and LIM domain protein 1	O14950	Myosin regulatory light chain 12B	Q9Y6G9	Cytoplasmic dynein 1 light intermediate chain 1
Q9UHB6	LIM domain and actin-binding protein 1	Q15642	Cdc42-interacting protein 4	Q9Y281	Cofilin-2	Q92614	Unconventional myosin-XVIIIa
		A6NHL2	Tubulin alpha chain-like 3	P53814	Smoothelin	Q9UHB6	LIM domain and actin-binding protein 1
		O75083	WD repeat-containing protein 1	P21291	Cysteine and glycine-rich protein 1	Q8WWI1	LIM domain only protein 7
		Q14008	Cytoskeleton-associated protein 5	P60660	Myosin light polypeptide 6	Q9NYL9	Tropomodulin-3
		Q15942	Zyxin	Q8N841	Tubulin polyglutamylase TTLL6
		P68032	Actin, alpha cardiac muscle 1	Q14019	Coactosin-like protein
		Q05193	Dynamin-1	Q9UJU6	Drebrin-like protein
		Q99961	Endophilin-A2
		P53814	Smoothelin
		P61160	Actin-related protein 2
		Q9UPN3	Microtubule-actin cross-linking factor 1, isoforms 1/2/3/5
		Q9NYL9	Tropomodulin-3
Ligase		Ligase		Ligase		Ligase
P49589	Cysteine--tRNA ligase, cytoplasmic	Q9NTX5	Ethylmalonyl-CoA decarboxylase	Q8N841	Tubulin polyglutamylase TTLL6	P27708	CAD protein
P22234	Multifunctional protein ADE2	Q14166	Tubulin--tyrosine ligase-like protein 12			P30520	Adenylosuccinate synthetase isozyme 2
P47897	Glutamine--tRNA ligase	Q9HA77	Probable cysteine--tRNA ligase, mitochondrial2			P17812	CTP synthase 1
P00966	Argininosuccinate synthase	A0AVT1	Ubiquitin-like modifier-activating enzyme 6			P14868	Aspartate--tRNA ligase, cytoplasmic
P30084	Enoyl-CoA hydratase, mitochondrial	Q14558	Phosphoribosyl pyrophosphate synthase-associated protein 1			Q13620	Cullin-4B
Q13564	NEDD8-activating enzyme E1 regulatory subunit	QUBT2	SUMO-activating enzyme subunit 2			Q14558	Phosphoribosyl pyrophosphate synthase-associated protein 1
P48507	Glutamate--cysteine ligase regulatory subunit	Q96T88	E3 ubiquitin-protein ligase UHRF1			Q96T88	E3 ubiquitin-protein ligase UHRF1
Q93009	Ubiquitin carboxyl-terminal hydrolase 7					P48637	Glutathione synthetase
						Q9P2R7	Succinyl-CoA ligase [ADP-forming] subunit beta, mitochondrial
Transferase		Transferase		Transferase		Transferase
Q53EP0	Fibronectin type III domain-containing protein 3B	Q9NTX5	Ethylmalonyl-CoA decarboxylase	P49585	Choline-phosphate cytidylyltransferase A	P27708	CAD protein
P49748	Very long-chain specific acyl-CoA dehydrogenase, mitochondrial	P41227	N-alpha-acetyltransferase 10	Q96KB5	Lymphokine-activated killer T-cell-originated protein kinase	P55084	Trifunctional enzyme subunit beta, mitochondrialB
P00491	Purine nucleoside phosphorylase	P52788	Spermine synthase	P35249	Replication factor C subunit 4	P31153	S-adenosylmethionine synthase isoform type-2
Q13557	Calcium/calmodulin-dependent protein kinase type II subunit delta	P09110	3-ketoacyl-CoA thiolase, peroxisomal	O14880	Microsomal glutathione S-transferase 3	P41227	N-alpha-acetyltransferase 10
P30084	Enoyl-CoA hydratase, mitochondrial	P51570	Galactokinase	P24941	Cyclin-dependent kinase 2	Q9BTU6	Phosphatidylinositol 4-kinase type 2-alpha
P24752	Acetyl-CoA acetyltransferase, mitochondrial	O14908	PDZ domain-containing protein GIPC1	P23919	Thymidylate kinase	P52788	Spermine synthase
O60762	Dolichol-phosphate mannosyltransferase	Q08J23	tRNA (cytosine(34)-C(5))-methyltransferase	P09874	Poly [ADP-ribose] polymerase 1	Q06210	Glutamine--fructose-6-phosphate aminotransferase [isomerizing] 1
		Q00535	Cyclin-dependent kinase 5	P35250	Replication factor C subunit 2	Q9BV86	N-terminal Xaa-Pro-Lys N-methyltransferase 1
		Q9NYU2	UDP-glucose:glycoprotein glucosyltransferase 1			P04181	Ornithine aminotransferase, mitochondrial
		Q96KB5	Lymphokine-activated killer T-cell-originated protein kinase			P24386	Rab proteins geranylgeranyltransferase component A 1
		P35249	Replication factor C subunit 4			P49748	Very long-chain specific acyl-CoA dehydrogenase, mitochondrial
		P04818	Thymidylate synthase			O14929	Histone acetyltransferase type B catalytic subunit
		P11177	Pyruvate dehydrogenase E1 component subunit beta, mitochondrial			P35914	Hydroxymethylglutaryl-CoA lyase, mitochondrial
		Q14558	Phosphoribosyl pyrophosphate synthase-associated protein 1			Q9BXJ9	N-alpha-acetyltransferase 15, NatA auxiliary subunit
		Q9NR45	Sialic acid synthase			Q7L0Y3	Mitochondrial ribonuclease P protein 1
		Q5RKV6	Exosome complex component MTR3			P11177	Pyruvate dehydrogenase E1 component subunit beta, mitochondrial
		P49354	Protein farnesyltransferase/geranylgeranyltransferase type-1 subunit alpha			P06737	Glycogen phosphorylase, liver form
		P28482	Mitogen-activated protein kinase 1			O00116	Alkyldihydroxyacetonephosphate synthase, peroxisomal
		P09874	Poly [ADP-ribose] polymerase 1			Q13557	Calcium/calmodulin-dependent protein kinase type II subunit delta
		P35250	Replication factor C subunit 2			Q9NPD3	Exosome complex component RRP41
		P21980	Protein-glutamine gamma-glutamyltransferase 2			Q14558	Phosphoribosyl pyrophosphate synthase-associated protein 1
						O60762	Dolichol-phosphate mannosyltransferase
						P21980	Protein-glutamine gamma-glutamyltransferase 2
						Q9BZX2	Uridine-cytidine kinase 2
Membrane Traffic		Membrane Traffic		Membrane Traffic		Membrane Traffic
Q8IUD2	ELKS/Rab6-interacting/CAST family member 1	O95721	Synaptosomal-associated protein 29	Q12846	Syntaxin-4	O14579	Coatomer subunit epsilon
O14662	Syntaxin-16	O60784	Target of Myb protein 1	O14964	Hepatocyte growth factor-regulated tyrosine kinase substrate	P55735	Protein SEC13 homolog
Q96QK1	Vacuolar protein sorting-associated protein 35	Q92783	Signal transducing adapter molecule 1	P53992	Protein transport protein Sec24C	P49257	Protein ERGIC-53
Q9H223	EH domain-containing protein 4	Q86VS8	Protein Hook homolog 3	Q86VS8	Protein Hook homolog 3	Q92783	Signal transducing adapter molecule 1
Q13596	Sorting nexin-1	Q9UNZ2	NSFL1 cofactor p47	O14662	Syntaxin-16	Q9UNH7	Sorting nexin-6
O96008	Mitochondrial import receptor subunit TOM40 homolog	Q99961	Endophilin-A2	Q9NQC3	Reticulon-4	P61764	Syntaxin-binding protein 1
		Q10567	AP-1 complex subunit beta-1	Q9BVK6	Transmembrane emp24 domain-containing protein 9	P53618	Coatomer subunit beta
		P09496	Clathrin light chain A	Q9Y5X3	Sorting nexin-5	Q9Y678	Coatomer subunit gamma-1
		Q9NZN4	EH domain-containing protein 2	O60499	Syntaxin-10	Q9H223	EH domain-containing protein 4
		O15400	Syntaxin-7	Q9UBC2	Epidermal growth factor receptor substrate 15-like 1	O96008	Mitochondrial import receptor subunit TOM40 homolog
		Q9NZM1	Myoferlin	O43752	Syntaxin-6
Enzyme modulator		Enzyme modulator		Enzyme modulator		Enzyme modulator
Q8IUD2	ELKS/Rab6-interacting/CAST family member 1	O95433	Activator of 90 kDa heat shock protein ATPase homolog 1	P15153	Ras-related C3 botulinum toxin substrate 2	O95433	Activator of 90 kDa heat shock protein ATPase homolog 1
Q53EP0	Fibronectin type III domain-containing protein 3B	O60784	Target of Myb protein 1	O75044	SLIT-ROBO Rho GTPase-activating protein 2	P04899	Guanine nucleotide-binding protein G(i) subunit alpha-2
Q12906	Interleukin enhancer-binding factor 3	Q96I24	Far upstream element-binding protein 3	O14964	Hepatocyte growth factor-regulated tyrosine kinase substrate	P01033	Metalloproteinase inhibitor 1
Q9NVA2	Septin-11	O75044	SLIT-ROBO Rho GTPase-activating protein 2	P61224	Ras-related protein Rap-1b	Q6DD88	Atlastin-3
Q9H223	EH domain-containing protein 4	Q92783	Signal transducing adapter molecule 1	Q86VS8	Protein Hook homolog 3	P62879	Guanine nucleotide-binding protein G(I)/G(S)/G(T) subunit beta-2
O75569	Interferon-inducible double stranded RNA-dependent protein kinase activator A	Q9H2J4	Phosducin-like protein 3	P62834	Ras-related protein Rap-1A	P24386	Rab proteins geranylgeranyltransferase component A 1
		P61011	Signal recognition particle 54 kDa protein	Q9UBC2	Epidermal growth factor receptor substrate 15-like 1	Q92783	Signal transducing adapter molecule 1
		P62873	Guanine nucleotide-binding protein G(I)/G(S)/G(T) subunit beta-1	P08134	Rho-related GTP-binding protein RhoC	O95793	Double-stranded RNA-binding protein Staufen homolog 1
		Q86VS8	Protein Hook homolog 3	Q5H9R7	Serine/threonine-protein phosphatase 6 regulatory subunit 3	Q9Y295	Developmentally-regulated GTP-binding protein 1
		Q15942	Zyxin	O75569	Interferon-inducible double stranded RNA-dependent protein kinase activator A	P61011	Signal recognition particle 54 kDa protein
		Q05193	Dynamin-1			P82987	ADAMTS-like protein 3
		Q15257	Serine/threonine-protein phosphatase 2A activator			O43237	Cytoplasmic dynein 1 light intermediate chain 2
		P52565	Rho GDP-dissociation inhibitor 1			Q15257	Serine/threonine-protein phosphatase 2A activator
		Q9NZN4	EH domain-containing protein 2			Q16181	Septin-7
						P43034	Platelet-activating factor acetylhydrolase IB subunit alpha1
						P13861	cAMP-dependent protein kinase type II-alpha regulatory subunit
						O00232	26S proteasome non-ATPase regulatory subunit 12
						Q9Y6G9	Cytoplasmic dynein 1 light intermediate chain 1
						Q9Y6M1	Insulin-like growth factor 2 mRNA-binding protein 2
						Q92614	Unconventional myosin-XVIIIa
						0Q9H223	EH domain-containing protein 4
						Q8TCU6	Phosphatidylinositol 3,4,5-trisphosphate-dependent Rac exchanger 1 protein
						O43242	26S proteasome non-ATPase regulatory subunit 3
						P49792	E3 SUMO-protein ligase RanBP2
Calcium Binding		Calcium Binding		Calcium Binding		Calcium Binding
Q9UBV8	Peflin	P62714	Serine/threonine-protein phosphatase 2A catalytic subunit beta isoform	Q14257	Reticulocalbin-2	Q96AY3	Peptidyl-prolyl cis-trans isomerase FKBP10
P04632	Calpain small subunit 1	P07384	Calpain-1 catalytic subunit	O14950	Myosin regulatory light chain 12B	P53007	Tricarboxylate transport protein, mitochondrial
O75746	Calcium-binding mitochondrial carrier protein Aralar1	Q02818	Nucleobindin-1	P60660	Myosin light polypeptide 6	Q02978	Mitochondrial 2-oxoglutarate/malate carrier protein
O95202	LETM1 and EF-hand domain-containing protein 1, mitochondrial	P16435	NADPH--cytochrome P450 reductase	Q9UBC2	Epidermal growth factor receptor substrate 15-like 1	O75746	Calcium-binding mitochondrial carrier protein Aralar1
Q9H223	EH domain-containing protein 4	Q9NZN4	EH domain-containing protein 2	Q9Y376	Calcium-binding protein 39	P07384	Calpain-1 catalytic subunit
		Q9Y376	Calcium-binding protein 39	Q9Y680	Peptidyl-prolyl cis-trans isomerase FKBP7	Q00325	Phosphate carrier protein, mitochondrial
						Q9H223	EH domain-containing protein 4
						Q02790	Peptidyl-prolyl cis-trans isomerase FKBP4
Lyase		Lyase		Lyase		Lyase
P30566	Adenylosuccinate lyase	Q9NTX5	Ethylmalonyl-CoA decarboxylase	P21399	Cytoplasmic aconitate hydratase	P30566	Adenylosuccinate lyase
P40939	Trifunctional enzyme subunit alpha, mitochondrial	Q13630	GDP-L-fucose synthase			Q9HDC9	Adipocyte plasma membrane-associated protein
P30084	Enoyl-CoA hydratase, mitochondrial	P11177	Pyruvate dehydrogenase E1 component subunit beta, mitochondrial			Q16836	Hydroxyacyl-coenzyme A dehydrogenase, mitochondrial
P21399	Cytoplasmic aconitate hydratase	Q9NR45	Sialic acid synthase			P35914	Hydroxymethylglutaryl-CoA lyase, mitochondrial
Q8IYQ7	Threonine synthase-like 1					Q13630	GDP-L-fucose synthase
						P40939	Trifunctional enzyme subunit alpha, mitochondrial
						P11177	Pyruvate dehydrogenase E1 component subunit beta, mitochondrial
						Q96GA7	Serine dehydratase-like
Cell adhesion		Cell adhesion		Cell adhesion		Cell adhesion
Q53EP0	Fibronectin type III domain-containing protein 3B	Q9UNF1	Melanoma-associated antigen D2	P08648	Integrin alpha-5	Q92797	Symplekin
O60716	Catenin delta-1
Q15582	Transforming growth factor-beta-induced protein ig-h3
Transcription Factor		Transcription Factor		Transcription Factor		Transcription Factor
Q14919	Dr1-associated corepressor	O00151	PDZ and LIM domain protein 1	Q99497	Protein DJ-1	Q13643	Four and a half LIM domains protein 3
Q9Y3A5	Ribosome maturation protein SBDS	Q15942	Zyxin	Q01844	RNA-binding protein EWS	P35637	RNA-binding protein FUS
Q9UHB6	LIM domain and actin-binding protein 1	O00487	26S proteasome non-ATPase regulatory subunit 14	Q99459	Cell division cycle 5-like protein	Q8WU90	Zinc finger CCCH domain-containing protein 15
		P23193	Transcription elongation factor A protein 1	P54821	Paired mesoderm homeobox protein 1	P42224	Signal transducer and activator of transcription 1-alpha/beta
		Q15014	Mortality factor 4-like protein 2			P14317	Hematopoietic lineage cell-specific protein
		Q15427	Splicing factor 3B subunit 4			Q9BQG0	Myb-binding protein 1A
		Q16666	Gamma-interferon-inducible protein 16			Q13148	TAR DNA-binding protein 43
		Q969G5	Protein kinase C delta-binding protein			Q9UHB6	LIM domain and actin-binding protein 1
						Q96T76	MMS19 nucleotide excision repair protein homolog
Isomerase		Isomerase		Isomerase		Isomerase
P40939	Trifunctional enzyme subunit alpha, mitochondrial	Q9NTX5	Ethylmalonyl-CoA decarboxylase	P23284	Peptidyl-prolyl cis-trans isomerase B	Q96AY3	Peptidyl-prolyl cis-trans isomerase FKBP10
P30084	Enoyl-CoA hydratase, mitochondrial	Q9BS26	Endoplasmic reticulum resident protein 44	P62937	Peptidyl-prolyl cis-trans isomerase A	Q16836	Hydroxyacyl-coenzyme A dehydrogenase, mitochondrial
Q8IYQ7	Threonine synthase-like 1	Q13630	GDP-L-fucose synthase	Q9Y680	Peptidyl-prolyl cis-trans isomerase FKBP7	Q96GK7	Fumarylacetoacetate hydrolase domain-containing protein 2A
		Q8NBS9	Thioredoxin domain-containing protein 5			Q14232	Translation initiation factor eIF-2B subunit alpha
						Q13630	GDP-L-fucose synthase
						P40939	Trifunctional enzyme subunit alpha, mitochondrial
						Q96GA7	Serine dehydratase-like
						Q02790	Peptidyl-prolyl cis-trans isomerase FKBP4
Transporter		Transporter		Transporter		Transporter
Q9UG63	ATP-binding cassette sub-family F member 2	O60784	Target of Myb protein 1	P48047	ATP synthase subunit O, mitochondrial	P36542	ATP synthase subunit gamma, mitochondrial
O75746	Calcium-binding mitochondrial carrier protein Aralar1	Q92783	Signal transducing adapter molecule 1	Q7Z3B4	Nucleoporin p54	O43681	ATPase ASNA1
O14618	Copper chaperone for superoxide dismutase	Q9Y277	Voltage-dependent anion-selective channel protein 3	O14964	Hepatocyte growth factor-regulated tyrosine kinase substrate	P57740	Nuclear pore complex protein Nup107
				Q9UKX7	Nuclear pore complex protein Nup50	Q92783	Signal transducing adapter molecule 1
				P05023	Sodium/potassium-transporting ATPase subunit alpha-1	Q9BWM7	Sideroflexin-3
				P54709	Sodium/potassium-transporting ATPase subunit beta-3	P53007	Tricarboxylate transport protein, mitochondrial
				P12109	Collagen alpha-1(VI) chain	Q02978	Mitochondrial 2-oxoglutarate/malate carrier protein
				Q8TEX9	Importin-4	P61764	Syntaxin-binding protein 1
						P37198	Nuclear pore glycoprotein p62
						O75746	Calcium-binding mitochondrial carrier protein Aralar1
						Q00325	Phosphate carrier protein, mitochondrial
						Q9Y5L0	Transportin-3
						P38606	V-type proton ATPase catalytic subunit A
						Q9NVZ3	Adaptin ear-binding coat-associated protein 2
						Q9H9B4	Sideroflexin-1
						P16615	Sarcoplasmic/endoplasmic reticulum calcium ATPase 2
Immunity		Immunity		Immunity		Immunity
Q12906	Interleukin enhancer-binding factor 3			P12109	Collagen alpha-1(VI) chain	O95793	Double-stranded RNA-binding protein Staufen homolog 1
P13760	HLA class II histocompatibility antigen, DRB1-4 beta chain			O75569	Interferon-inducible double stranded RNA-dependent protein kinase activator A	P01903	HLA class II histocompatibility antigen, DR alpha chain
O75569	Interferon-inducible double stranded RNA-dependent protein kinase activator A					Q95604	HLA class I histocompatibility antigen, Cw-17 alpha chain
Cell Junction		Cell Junction		Cell Junction		Cell Junction
Q9UDY2	Tight junction protein ZO-2	Q15942	Zyxin			Q07157	Tight junction protein ZO-1
O60716	Catenin delta-1					Q92614	Unconventional myosin-XVIIIa
Structural		Structural		Structural		Structural
Q7Z460	CLIP-associating protein 1			P35908	Keratin, type II cytoskeletal 2 epidermal
P02538	Keratin, type II cytoskeletal 6A
Kinase		Kinase		Kinase		Kinase
Q53EP0	Fibronectin type III domain-containing protein 3B	P51570	Galactokinase	Q96KB5	Lymphokine-activated killer T-cell-originated protein kinase	Q9BTU6	Phosphatidylinositol 4-kinase type 2-alpha
Q13557	Calcium/calmodulin-dependent protein kinase type II subunit delta	Q00535	Cyclin-dependent kinase 5	P24941	Cyclin-dependent kinase 2	Q13557	Calcium/calmodulin-dependent protein kinase type II subunit delta
		Q96KB5	Lymphokine-activated killer T-cell-originated protein kinase	P23919	Thymidylate kinase	Q14558	Phosphoribosyl pyrophosphate synthase-associated protein 1
		Q14558	Phosphoribosyl pyrophosphate synthase-associated protein 1			Q9BZX2	Uridine-cytidine kinase 2
		P28482	Mitogen-activated protein kinase 1
Signaling molecule		Signaling molecule		Signaling molecule		Signaling molecule
Q15582	Transforming growth factor-beta-induced protein ig-h3	P61278	Somatostatin	P62993	Growth factor receptor-bound protein 2	Q07817	Bcl-2-like protein 1
O15173	Membrane-associated progesterone receptor component 2	P42166	Lamina-associated polypeptide 2, isoform alpha	O00264	Membrane-associated progesterone receptor component 1	P61278	Somatostatin
		Q15642	Cdc42-interacting protein 4	P24821	Tenascin
		P52565	Rho GDP-dissociation inhibitor 1	P02751	Fibronectin
		P02751	Fibronectin
Transfer/carrier		Transfer/carrier		Transfer/carrier		Transfer/carrier
O75746	Calcium-binding mitochondrial carrier protein Aralar1	A0AVT1	Ubiquitin-like modifier-activating enzyme 6	Q9H444	Charged multivesicular body protein 4bP4B	Q9BWM7	Sideroflexin-3
Q13564	NEDD8-activating enzyme E1 regulatory subunit	Q9UBT2	SUMO-activating enzyme subunit 2	Q9BVK6	Transmembrane emp24 domain-containing protein 9	P53007	Tricarboxylate transport protein, mitochondrial
				Q8TEX9	Importin-4	Q02978	Mitochondrial 2-oxoglutarate/malate carrier protein
						O75746	Calcium-binding mitochondrial carrier protein Aralar1
						Q00325	Phosphate carrier protein, mitochondrial
						Q9H9B4	Sideroflexin-1
Phosphatase		Phosphatase		Phosphatase		Phosphatase
P18031	Tyrosine-protein phosphatase non-receptor type 11	P62714	Serine/threonine-protein phosphatase 2A catalytic subunit beta isoform	P78330	Phosphoserine phosphatase	O43681	ATPase ASNA1
P21589	5'-nucleotidase	P63151	Serine/threonine-protein phosphatase 2A 55 kDa regulatory subunit B alpha isoform	Q9H0R4	Haloacid dehalogenase-like hydrolase domain-containing protein 2	P63151	Serine/threonine-protein phosphatase 2A 55 kDa regulatory subunit B alpha isoform
				P21589	5'-nucleotidase	P18031	Tyrosine-protein phosphatase non-receptor type 11
						Q16537	Serine/threonine-protein phosphatase 2A 56 kDa regulatory subunit epsilon isoform
						Q96GD0	Pyridoxal phosphate phosphatase
						A6NDG6	Phosphoglycolate phosphatase
Receptor		Receptor		Receptor		Receptor
O15173	Membrane-associated progesterone receptor component 2	P02786	Transferrin receptor protein 1	O00264	Membrane-associated progesterone receptor component 1	Q95604	HLA class I histocompatibility antigen, Cw-17 alpha chain
		P11047	Laminin subunit gamma-1	P12109	Collagen alpha-1(VI) chain	P38606	V-type proton ATPase catalytic subunit A
		Q9NZT2	Opioid growth factor receptor
Transmembrane Receptor		Transmembrane Receptor		Transmembrane Receptor		Transmembrane Receptor
P04632	Calpain small subunit 1			P62993	Growth factor receptor-bound protein 2
				P35613	Basigin
Chaperone		Chaperone		Chaperone		Chaperone
Q9H3U1	Protein unc-45 homolog A	O95433	Activator of 90 kDa heat shock protein ATPase homolog 1	Q15185	Prostaglandin E synthase 3	O95433	Activator of 90 kDa heat shock protein ATPase homolog 1
		O00170	AH receptor-interacting protein	Q9NVM6	DnaJ homolog subfamily C member 17	Q96AY3	Peptidyl-prolyl cis-trans isomerase FKBP10
		P50502	Hsc70-interacting protein	Q9Y4L1	Hypoxia up-regulated protein 1	P34931	Heat shock 70 kDa protein 1-like
		Q12931	Heat shock protein 75 kDa, mitochondrial	P61758	Prefoldin subunit 3	P50502	Hsc70-interacting protein
		Q15785	Mitochondrial import receptor subunit TOM34	Q9Y680	Peptidyl-prolyl cis-trans isomerase FKBP7	Q9H3U1	Protein unc-45 homolog A
		P48723	Heat shock 70 kDa protein 13			Q8IXB1	DnaJ homolog subfamily C member 10
		Q9H2J4	Phosducin-like protein 3			O60884	DnaJ homolog subfamily A member 2
		P17987	T-complex protein 1 subunit alpha			Q15813	Tubulin-specific chaperone E
		O60884	DnaJ homolog subfamily A member 2			O75937	DnaJ homolog subfamily C member 8
		O94826	Mitochondrial import receptor subunit TOM70			Q9UL15	BAG family molecular chaperone regulator 5
		P31689	DnaJ homolog subfamily A member 1			Q99615	DnaJ homolog subfamily C member 7
		Q99615	DnaJ homolog subfamily C member 7			Q02790	Peptidyl-prolyl cis-trans isomerase FKBP4
Surfactant		Surfactant		Surfactant		Surfactant
				P12109	Collagen alpha-1(VI) chain
