# Supplementary material for: Proteomic analyses of brain tumor cell lines amidst the unfolded protein response
Source: Oncotarget. 2016 Jun 14;7(30):47831–47. doi: 10.18632/oncotarget.10032 (PMC5216982; doi:10.18632/oncotarget.10032)
Supplement: Supplementary file 6 [file oncotarget-07-47831-s006.xlsx]

## Sheet: Sheet1
Supplementary Table S5: Proteins unique in comparing each cell line for unstressed and stressed conditions
Unique to U87 unstressed cells		Unique to UPN933 unstressed cells		Unique to U87 stressed cells		Unique to UPN933 stressed cells
Accession	Protein name	Accession	Protein name	Accession	Protein name	Accession	Protein name
Q9UG63	ATP-binding cassette sub-family F member 2	P61221	ATP-binding cassette sub-family E member 1	P09110	3-ketoacyl-CoA thiolase, peroxisomal	P61221	ATP-binding cassette sub-family E member 1
P49748	Very long-chain specific acyl-CoA dehydrogenase, mitochondrial	Q9NUJ1	Mycophenolic acid acyl-glucuronide esterase, mitochondrial	Q9NX46	Poly(ADP-ribose) glycohydrolase ARH3	Q9NUJ1	Mycophenolic acid acyl-glucuronide esterase, mitochondrial
Q9H3P7	Golgi resident protein GCP60	Q8NFV4	Alpha/beta hydrolase domain-containing protein 11	Q02952	A-kinase anchor protein 12	Q8NFV4	Alpha/beta hydrolase domain-containing protein 11
P24752	Acetyl-CoA acetyltransferase, mitochondrial	O95573	Long-chain-fatty-acid--CoA ligase 3	P04083	Annexin A1	P49748	Very long-chain specific acyl-CoA dehydrogenase, mitochondrial
O00116	Alkyldihydroxyacetonephosphate synthase, peroxisomal	P68133	Actin, alpha skeletal muscle	Q10567	AP-1 complex subunit beta-1	P68032	Actin, alpha cardiac muscle 1
Q04828	Aldo-keto reductase family 1 member C1	P68032	Actin, alpha cardiac muscle 1	P54709	Sodium/potassium-transporting ATPase subunit beta-3	O95573	Long-chain-fatty-acid--CoA ligase 3
Q01581	Aldehyde dehydrogenase X, mitochondrial	P23526	Adenosylhomocysteinase	Q9UBB4	Ataxin-10	P63261	Actin, cytoplasmic 2
P49419	Alpha-aminoadipic semialdehyde dehydrogenase	Q9Y4K1	Absent in melanoma 1 protein	Q9NWY4	UPF0609 protein C4orf27	P24752	Acetyl-CoA acetyltransferase, mitochondrial
Q01433	AMP deaminase 2	O00170	AH receptor-interacting protein	Q9Y376	Calcium-binding protein 39	P30520	Adenylosuccinate synthetase isozyme 2
P04083	Annexin A1	Q9UIJ7	GTP:AMP phosphotransferase AK3, mitochondrial	O75794	Cell division cycle protein 123 homolog	Q9Y4K1	Absent in melanoma 1 protein
P13798	Acylamino-acid-releasing enzyme	Q86V81	THO complex subunit 4	Q00535	Cyclin-dependent kinase 5	Q13155	Aminoacyl tRNA synthase complex-interacting multifunctional protein 2
P59998	Actin-related protein 2/3 complex subunit 2	O94973	AP-2 complex subunit alpha-2	Q96JB5	CDK5 regulatory subunit-associated protein 3	Q9UIJ7	GTP:AMP phosphotransferase AK3, mitochondrial
P36542	ATP synthase subunit gamma, mitochondrial	Q8NCW5	NAD(P)H-hydrate epimerase	Q6FI81	Anamorsin	Q01581	Aldehyde dehydrogenase X, mitochondrial
O43684	Mitotic checkpoint protein BUB3	P61204	ADP-ribosylation factor 3	Q14008	Cytoskeleton-associated protein 5	O94973	AP-2 complex subunit alpha-2
Q7L1Q6	Basic leucine zipper and W2 domain-containing protein 1	P18085	ADP-ribosylation factor 4	P08123	Collagen alpha-2(I) chain	P13798	Acylamino-acid-releasing enzyme
Q13557	Calcium/calmodulin-dependent protein kinase type II subunit delta	P52565	Rho GDP-dissociation inhibitor 1	Q8WYA6	Beta-catenin-like protein 1	Q9HDC9	Adipocyte plasma membrane-associated protein
Q96JB5	CDK5 regulatory subunit-associated protein 3	Q66PJ3	ADP-ribosylation factor-like protein 6-interacting protein 4	Q9UHQ9	NADH-cytochrome b5 reductase 1	Q8NCW5	NAD(P)H-hydrate epimerase
Q7Z460	CLIP-associating protein 1	P59998	Actin-related protein 2/3 complex subunit 2	Q96EP5	DAZ-associated protein 1	P61204	ADP-ribosylation factor 3
P08123	Collagen alpha-2(I) chain	P09874	Poly [ADP-ribose] polymerase 1	Q16643	Drebrin	P18085	ADP-ribosylation factor 4
Q8NBJ5	Procollagen galactosyltransferase 1	P05023	Sodium/potassium-transporting ATPase subunit alpha-1	Q9UJU6	Drebrin-like protein	O43681	ATPase ASNA1
O14579	Coatomer subunit epsilon	P48047	ATP synthase subunit O, mitochondrial	Q16531	DNA damage-binding protein 1	P00966	Argininosuccinate synthase
Q9Y678	Coatomer subunit gamma-1	P21283	V-type proton ATPase subunit C 1	O43143	Putative pre-mRNA-splicing factor ATP-dependent RNA helicase DHX15	Q6DD88	Atlastin-3
Q08257	Quinone oxidoreductase	P36543	V-type proton ATPase subunit E 1	P09622	Dihydrolipoyl dehydrogenase, mitochondrial	P16615	Sarcoplasmic/endoplasmic reticulum calcium ATPase 2
P17812	CTP synthase 1	P51572	B-cell receptor-associated protein 31	O00429	Dynamin-1-like protein	O43390	V-type proton ATPase catalytic subunit A
P08574	Cytochrome c1, heme protein, mitochondrial	P35613	Basigin	Q99613	Eukaryotic translation initiation factor 3 subunit C	P21283	V-type proton ATPase subunit C 1
Q16850	Lanosterol 14-alpha demethylase	Q9Y6E2	Basic leucine zipper and W2 domain-containing protein 2	Q7L2H7	Eukaryotic translation initiation factor 3 subunit M	P36543	V-type proton ATPase subunit E 1
Q16643	Drebrin	Q9NQ88	Fructose-2,6-bisphosphatase TIGAR	O60841	Eukaryotic translation initiation factor 5B	Q9UL15	BAG family molecular chaperone regulator 5
Q16531	DNA damage-binding protein 1	Q9HB07	UPF0160 protein MYG1, mitochondrial	Q9BSJ8	Extended synaptotagmin-1	P51572	B-cell receptor-associated protein 31
O60762	Dolichol-phosphate mannosyltransferase	Q9Y224	UPF0568 protein C14orf166	Q8IWE2	Protein NOXP20	Q9P287	BRCA2 and CDKN1A-interacting protein
Q9Y6G9	Cytoplasmic dynein 1 light intermediate chain 1	Q9NWV4	UPF0587 protein C1orf123	Q52LJ0	Protein FAM98B	Q07817	Bcl-2-like protein 1
Q9H223	EH domain-containing protein 4	Q9NWY4	UPF0609 protein C4orf27	P02751	Fibronectin	Q13867	Bleomycin hydrolase
Q99613	Eukaryotic translation initiation factor 3 subunit C	Q9Y376	Calcium-binding protein 39	Q92945	Far upstream element-binding protein 2	O43684	Mitotic checkpoint protein BUB3
O15371	Eukaryotic translation initiation factor 3 subunit D	Q9HA77	Probable cysteine--tRNA ligase, mitochondrial	Q92896	Golgi apparatus protein 1	Q9Y224	UPF0568 protein C14orf166
O60573	Eukaryotic translation initiation factor 4E type 2	Q8N163	Cell cycle and apoptosis regulator protein 2	P62873	Guanine nucleotide-binding protein G(I)/G(S)/G(T) subunit beta-1	O95873	Uncharacterized protein C6orf47
O60841	Eukaryotic translation initiation factor 5B	Q96CT7	Coiled-coil domain-containing protein 124	P15586	N-acetylglucosamine-6-sulfatase	P27708	CAD protein
Q8IUD2	ELKS/Rab6-interacting/CAST family member 1	O75794	Cell division cycle protein 123 homolog	Q8N335	Glycerol-3-phosphate dehydrogenase 1-like protein	Q13557	Calcium/calmodulin-dependent protein kinase type II subunit delta
O75477	Erlin-1	Q99459	Cell division cycle 5-like protein	P31937	3-hydroxyisobutyrate dehydrogenase, mitochondrial	P04632	Calpain small subunit 1
Q9BSJ8	Extended synaptotagmin-1	P24941	Cyclin-dependent kinase 2	Q86VS8	Protein Hook homolog 3	P49589	Cysteine--tRNA ligase, cytoplasmic
Q02790	Peptidyl-prolyl cis-trans isomerase FKBP4	Q9H3R5	Centromere protein H	Q58FF6	Putative heat shock protein HSP 90-beta 4	P04040	Catalase
Q53EP0	Fibronectin type III domain-containing protein 3B	Q5SW79	Centrosomal protein of 170 kDa	P48723	Heat shock 70 kDa protein 13	O60826	Coiled-coil domain-containing protein 22
P35637	RNA-binding protein FUS	P23528	Cofilin-1	Q70UQ0	Inhibitor of nuclear factor kappa-B kinase-interacting protein	Q96CT7	Coiled-coil domain-containing protein 124
P51114	Fragile X mental retardation syndrome-related protein 1	q9y281	Cofilin-2	Q27J81	Inverted formin-2	O14618	Copper chaperone for superoxide dismutase
Q06210	Glutamine--fructose-6-phosphate aminotransferase [isomerizing] 1	Q9NX63	Coiled-coil-helix-coiled-coil-helix domain-containing protein 3, mitochondrial	P35908	Keratin, type II cytoskeletal 2 epidermal	P49427	Ubiquitin-conjugating enzyme E2 R1
Q92896	Golgi apparatus protein 1	Q9NZZ3	Charged multivesicular body protein 5	Q6PKG0	La-related protein 1	Q5SW79	Centrosomal protein of 170 kDa
P04899	Guanine nucleotide-binding protein G(i) subunit alpha-2	Q9H444	Charged multivesicular body protein 4b	Q9P2J5	Leucine--tRNA ligase, cytoplasmic	Q9NX63	Coiled-coil-helix-coiled-coil-helix domain-containing protein 3, mitochondrial
P62879	Guanine nucleotide-binding protein G(I)/G(S)/G(T) subunit beta-2	Q6FI81	Anamorsin	Q9UNF1	Melanoma-associated antigen D2	Q9NZZ3	Charged multivesicular body protein 5
Q8TBA6	Golgin subfamily A member 5	Q14677	Clathrin interactor 1	P27816	Microtubule-associated protein 4	O43633	Charged multivesicular body protein 2a
Q9NQX3	Gephyrin	P09496	Clathrin light chain A	P28482	Mitogen-activated protein kinase 1	O76071	Probable cytosolic iron-sulfur protein assembly protein CIAO1
P48637	Glutathione synthetase	P09497	Clathrin light chain B	Q9BTE3	Mini-chromosome maintenance complex-binding protein	O00299	Chloride intracellular channel protein 1
O95479	GDH/6PGL endoplasmic bifunctional protein	Q8N120	Protein canopy homolog 4	Q9BV79	Trans-2-enoyl-CoA reductase, mitochondrial	Q16740	Putative ATP-dependent Clp protease proteolytic subunit, mitochondrial
P40939	Trifunctional enzyme subunit alpha, mitochondrial	P12109	Collagen alpha-1(VI) chain	Q15014	Mortality factor 4-like protein 2	P09497	Clathrin light chain B
P55084	Trifunctional enzyme subunit beta, mitochondrial	P12110	Collagen alpha-2(VI) chain	P84157	Matrix-remodeling-associated protein 7	Q96KP4	Cytosolic non-specific dipeptidase
P31937	3-hydroxyisobutyrate dehydrogenase, mitochondrial	P61201	COP9 signalosome complex subunit 2	Q9GZT8	Putative GTP cyclohydrolase 1 type 2 NIF3L1	Q96KP4	Cytosolic non-specific dipeptidase
P10412	Histone H1.4	Q9UBW8	COP9 signalosome complex subunit 7a	O60936	Nucleolar protein 3 NOL3	P09543	2',3'-cyclic-nucleotide 3'-phosphodiesterase
P01903	HLA class II histocompatibility antigen, DR alpha chain	Q9H9Q2	COP9 signalosome complex subunit 7b	Q14978	Nucleolar and coiled-body phosphoprotein 1	Q9UP83	Conserved oligomeric Golgi complex subunit 5
P35914	Hydroxymethylglutaryl-CoA lyase, mitochondrial	Q9ULV4	Coronin-1C	O43847	Nardilysin	Q8NBJ5	Procollagen galactosyltransferase 1
Q13151	Heterogeneous nuclear ribonucleoprotein A0	Q14019	Coactosin-like protein	P46459	Vesicle-fusing ATPase	P53618	Coatomer subunit beta
P14866	Heterogeneous nuclear ribonucleoprotein L	P46108	Adapter molecule crk	Q02818	Nucleobindin-1	Q9H9Q2	COP9 signalosome complex subunit 7b
Q27J81	Inverted formin-2	P46109	Crk-like protein	Q9NZT2	Opioid growth factor receptor	Q9ULV4	Coronin-1C
Q5VYK3	Proteasome-associated protein ECM29 homolog	O75718	Cartilage-associated protein	Q13310	Polyadenylate-binding protein 4	Q9P2I0	Cleavage and polyadenylation specificity factor subunit 2
P02538	Keratin, type II cytoskeletal 6A	O75534	Cold shock domain-containing protein E1	P09874	Poly [ADP-ribose] polymerase 1	P46108	Adapter molecule crk
Q6PKG0	La-related protein 1	P67870	Casein kinase II subunit beta	Q96KB5	Lymphokine-activated killer T-cell-originated protein kinase	O75534	Cold shock domain-containing protein E1
Q9P2J5	Leucine--tRNA ligase, cytoplasmic	P21291	Cysteine and glycine-rich protein 1	Q13492	Phosphatidylinositol-binding clathrin assembly protein	P67870	Casein kinase II subunit beta
Q9UHB6	LIM domain and actin-binding protein 1	P33240	Cleavage stimulation factor subunit 2	P16435	NADPH--cytochrome P450 reductase	Q8WYA6	Beta-catenin-like protein 1
P48449	Lanosterol synthase	P07858	Cathepsin B	P67775	Serine/threonine-protein phosphatase 2A catalytic subunit beta isoform	P07339	Cathepsin D
P28482	Mitogen-activated protein kinase 1	O43169	Cytochrome b5 type B	Q969G5	Protein kinase C delta-binding protein	P07711	Cathepsin L1
Q9BTE3	Mini-chromosome maintenance complex-binding protein	P27707	Deoxycytidine kinase	P51665	26S proteasome non-ATPase regulatory subunit 7	Q13620	Cullin-4B
Q9Y316	Protein MEMO1	Q13561	Dynactin subunit 2	O00487	26S proteasome non-ATPase regulatory subunit 14	Q6BCY4	NADH-cytochrome b5 reductase 2
O94776	Metastasis-associated protein MTA2	P39656	Dolichyl-diphosphooligosaccharide--protein glycosyltransferase 48 kDa subunit	Q9P0K7	Ankycorbin	P14868	Aspartate--tRNA ligase, cytoplasmic
Q9BQG0	Myb-binding protein 1A	Q96HY6	DDRGK domain-containing protein 1	Q8TC12	Retinol dehydrogenase 11	P27707	Deoxycytidine kinase
Q13564	NEDD8-activating enzyme E1 regulatory subunit	P35659	Protein DEK	P35241	Radixin	Q7Z4W1	L-xylulose reductase
P55786	Puromycin-sensitive aminopeptidase	O00273	DNA fragmentation factor subunit alpha	P35250	Replication factor C subunit 2	P39656	Dolichyl-diphosphooligosaccharide--protein glycosyltransferase 48 kDa subunit
O43847	Nardilysin	Q08211	ATP-dependent RNA helicase A	P35249	Replication factor C subunit 4	Q96HY6	DDRGK domain-containing protein 1
P46459	Vesicle-fusing ATPase	O60610	Protein diaphanous homolog 1	Q9BY42	Protein RTF2 homolog	Q92499	ATP-dependent RNA helicase DDX1
Q9UKK9	ADP-sugar pyrophosphatase	P09622	Dihydrolipoyl dehydrogenase, mitochondrial	Q9UPN6	Protein SCAF8	Q13838	Spliceosome RNA helicase DDX39B
P04181	Ornithine aminotransferase, mitochondrial	P31689	DnaJ homolog subfamily A member 1	Q15637	Splicing factor 1	P35659	Protein DEK
Q13310	Polyadenylate-binding protein 4	Q9NVM6	DnaJ homolog subfamily C member 17	P23246	Splicing factor, proline- and glutamine-rich	P49366	Deoxyhypusine synthase
Q86TB9	Protein PAT1 homolog 1	P23919	Thymidylate kinase	P53814	Smoothelin	Q08211	ATP-dependent RNA helicase A
P08559	Pyruvate dehydrogenase E1 component subunit alpha, somatic form, mitochondrial	Q9NTX5	Ethylmalonyl-CoA decarboxylase	O75044	SLIT-ROBO Rho GTPase-activating protein 2	O60610	Protein diaphanous homolog 1
Q29RF7	Sister chromatid cohesion protein PDS5 homolog A	O75521	Enoyl-CoA delta isomerase 2, mitochondrial	Q9BXP5	Serrate RNA effector molecule homolog	O75937	DnaJ homolog subfamily C member 8
Q96HS1	Serine/threonine-protein phosphatase PGAM5, mitochondrial	Q15075	Early endosome antigen 1	Q96A49	Synapse-associated protein 1	P26358	DNA (cytosine-5)-methyltransferase 1
Q13492	Phosphatidylinositol-binding clathrin assembly protein	Q9NZN4	EH domain-containing protein 2	O14776	Transcription elongation regulator 1	Q9ULA0	Aspartyl aminopeptidase
O60568	Procollagen-lysine,2-oxoglutarate 5-dioxygenase 3	P05198	Eukaryotic translation initiation factor 2 subunit 1	P24821	Tenascin	Q9BU89	Deoxyhypusine hydroxylase
P00491	Purine nucleoside phosphorylase	P55884	Eukaryotic translation initiation factor 3 subunit B	O60784	Target of Myb protein 1	O60762	Dolichol-phosphate mannosyltransferase
P13861	cAMP-dependent protein kinase type II-alpha regulatory subunit	O75822	Eukaryotic translation initiation factor 3 subunit J	Q14166	Tubulin--tyrosine ligase-like protein 12	Q14195	Dihydropyrimidinase-related protein 3
P18031	Tyrosine-protein phosphatase non-receptor type 1	Q9UBQ5	Eukaryotic translation initiation factor 3 subunit K	A6NHL2	Tubulin alpha chain-like 3	Q14919	Dr1-associated corepressor
Q8TC12	Retinol dehydrogenase 11	P06730	Eukaryotic translation initiation factor 4E	P04818	Thymidylate synthase	Q9Y295	Developmentally-regulated GTP-binding protein 1
P62917	60S ribosomal protein L8	Q15056	Eukaryotic translation initiation factor 4H	QUBT2	SUMO-activating enzyme subunit 2	Q13409	Cytoplasmic dynein 1 intermediate chain 2
P62906	60S ribosomal protein L10a	Q15717	ELAV-like protein 1	Q9Y385	Ubiquitin-conjugating enzyme E2 J1	RPB3	Enoyl-CoA hydratase, mitochondrial
Q9Y3A5	Ribosome maturation protein SBDS	Q12929	Epidermal growth factor receptor kinase substrate 8	Q92890	Ubiquitin fusion degradation protein 1 homolog	O75521	Enoyl-CoA delta isomerase 2, mitochondrial
P55735	Protein SEC13 homolog	Q9UBC2	Epidermal growth factor receptor substrate 15-like 1	Q9Y277	Voltage-dependent anion-selective channel protein 3	Q9H223	EH domain-containing protein 4
Q16181	Septin-7	Q9BS26	Endoplasmic reticulum resident protein 44			P56537	Eukaryotic translation initiation factor 6
Q9NVA2	Septin-11	O95571	Persulfide dioxygenase ETHE1, mitochondrial			Q14232	Translation initiation factor eIF-2B subunit alpha
Q15637	Splicing factor 1	Q01844	RNA-binding protein EWS			P05198	Eukaryotic translation initiation factor 2 subunit 1
Q9H9B4	Sideroflexin-1	Q9NQT5	Exosome complex component RRP40			Q9Y262	Eukaryotic translation initiation factor 3 subunit L
O75746	Calcium-binding mitochondrial carrier protein Aralar1	Q5RKV6	Exosome complex component MTR3			P23588	Eukaryotic translation initiation factor 4B
P08579	U2 small nuclear ribonucleoprotein B''	Q6P587	Acylpyruvase FAHD1, mitochondrial			P06730	Eukaryotic translation initiation factor 4E
Q9UNH7	Sorting nexin-6	Q8IWE2	Protein NOXP20			Q15056	Eukaryotic translation initiation factor 4H
O76094	Signal recognition particle subunit SRP72	Q9BZQ8	Protein Niban			Q15717	ELAV-like protein 1
P42224	Signal transducer and activator of transcription 1-alpha/beta	Q9GZU8	Protein FAM192A			Q9UM22	Mammalian ependymin-related protein 1
P61764	Syntaxin-binding protein 1	P14324	Farnesyl pyrophosphate synthase			Q12929	Epidermal growth factor receptor kinase substrate 8
Q13148	TAR DNA-binding protein 43	Q9Y680	Peptidyl-prolyl cis-trans isomerase FKBP7			Q969X5	Endoplasmic reticulum-Golgi intermediate compartment protein 1
Q6P1N9	Putative deoxyribonuclease TATDN1	P02751	Fibronectin			O940905	Erlin-2
O14776	Transcription elongation regulator 1	P49354	Protein farnesyltransferase/geranylgeranyltransferase type-1 subunit alpha			P38117	Electron transfer flavoprotein subunit beta
Q8IYQ7	Threonine synthase-like 1	P51570	Galactokinase			O95571	Persulfide dioxygenase ETHE1, mitochondrial
P01033	Metalloproteinase inhibitor 1	Q92616	Translational activator GCN1			Q9NQT5	Exosome complex component RRP40
Q9UDY2	Tight junction protein ZO-2	Q92820	Gamma-glutamyl hydrolase			Q9NPD3	Exosome complex component RRP41
Q6NUQ4	Transmembrane protein 214	O14908	PDZ domain-containing protein GIPC1			Q6P587	Acylpyruvase FAHD1, mitochondrial
O96008	Mitochondrial import receptor subunit TOM40 homolog	Q9HC38	Glyoxalase domain-containing protein 4			Q96GK7	Fumarylacetoacetate hydrolase domain-containing protein 2A
Q96S44	TP53-regulating kinase	P63092	Guanine nucleotide-binding protein G(s) subunit alpha isoforms short			Q9BZQ8	Protein Niban
Q9H3U1	Protein unc-45 homolog A	Q9H4A6	Golgi phosphoprotein 3			Q9GZU8	Protein FAM192A
Q86TB9	Protein PAT1 homolog 1	Q9H4A5	Golgi phosphoprotein 3-like			Q52LJ0	Protein FAM98A
		P62993	Growth factor receptor-bound protein 2			P14324	Farnesyl pyrophosphate synthase
		P09488	Glutathione S-transferase Mu 1			Q13643	Four and a half LIM domains protein 3
		P28161	Glutathione S-transferase Mu 2			Q96AY3	Peptidyl-prolyl cis-trans isomerase FKBP10
		P28161	Glutathione S-transferase Mu 2			Q16658	Fascin
		P09211	Glutathione S-transferase P			O75323	Protein NipSnap homolog 2
		P35269	General transcription factor IIF subunit 1			P48507	Glutamate--cysteine ligase regulatory subunit
		Q92522	Histone H1x			Q92616	Translational activator GCN1
		Q9H0R4	Haloacid dehalogenase-like hydrolase domain-containing protein 2			Q92820	Gamma-glutamyl hydrolase
		P46782	Heme-binding protein 2			Q8N2G8	GH3 domain-containing protein
		O14964	Hepatocyte growth factor-regulated tyrosine kinase substrate			P63092	Guanine nucleotide-binding protein G(s) subunit alpha isoforms short
		Q96KK5	Histone H2A type 1-H			Q8TBA6	Golgin subfamily A member 5
		P09429	High mobility group protein B1			Q9H4A6	Golgi phosphoprotein 3
		P50135	Histamine N-methyltransferase			Q9H4A5	Golgi phosphoprotein 3-like
		Q32P51	Heterogeneous nuclear ribonucleoprotein A1-like 2			P09488	Glutathione S-transferase Mu 1
		P31942	Heterogeneous nuclear ribonucleoprotein H3			P28161	Glutathione S-transferase Mu 2
		Q00839	Heterogeneous nuclear ribonucleoprotein U			P28161	Glutathione S-transferase Mu 2
		Q1KMD3	Heterogeneous nuclear ribonucleoprotein U-like protein 2			P09211	Glutathione S-transferase P
		Q86VS8	Protein Hook homolog 3			P35269	General transcription factor IIF subunit 1
		Q5SSJ5	Heterochromatin protein 1-binding protein 3			Q92522	Histone H1x
		P00492	Hypoxanthine-guanine phosphoribosyltransferase			O95479	GDH/6PGL endoplasmic bifunctional protein
		Q58FF6	Putative heat shock protein HSP 90-beta 4			P40939	Trifunctional enzyme subunit alpha, mitochondrial
		Q9Y4L1	Hypoxia up-regulated protein 1			P55084	Trifunctional enzyme subunit beta, mitochondrial
		Q2TAA2	Isoamyl acetate-hydrolyzing esterase 1 homolog			O14929	Histone acetyltransferase type B catalytic subunit
		P48735	Isocitrate dehydrogenase [NADP], mitochondrial			P14317	Hematopoietic lineage cell-specific protein
		Q13907	Isopentenyl-diphosphate Delta-isomerase 1			P46782	Heme-binding protein 2
		Q16666	Gamma-interferon-inducible protein 16			Q02539	Histone H1.1
		Q9Y6M1	Insulin-like growth factor 2 mRNA-binding protein 2			P10412	Histone H1.4
		Q8TEX9	Importin-4			Q95604	HLA class I histocompatibility antigen, Cw-12 alpha chain
		P08648	Integrin alpha-5			P01911	HLA class II histocompatibility antigen, DRB1-15 beta chain
		P05106	Integrin beta-3			P09429	High mobility group protein B1
		O00629	Importin subunit alpha-3			P50135	Histamine N-methyltransferase
		O60684	Importin subunit alpha-7			Q32P51	Heterogeneous nuclear ribonucleoprotein A1-like 2
		Q8N9T8	Protein KRI1 homolog			O14979	Heterogeneous nuclear ribonucleoprotein D-like
		Q16719	Kynureninase			Q5SSJ5	Heterochromatin protein 1-binding protein 3
		Q53H82	Beta-lactamase-like protein 2			P00492	Hypoxanthine-guanine phosphoribosyltransferase
		P11047	Laminin subunit gamma-1			Q99714	3-hydroxyacyl-CoA dehydrogenase type-2
		Q92615	La-related protein 4B			P34931	Heat shock 70 kDa protein 1-like
		P13796	Plastin-2			Q2TAA2	Isoamyl acetate-hydrolyzing esterase 1 homolog
		Q9NQ48	Leucine zipper transcription factor-like protein 1			P48735	Isocitrate dehydrogenase [NADP], mitochondrial
		Q9UPN3	Microtubule-actin cross-linking factor 1, isoforms 1/2/3/5			Q13907	Isopentenyl-diphosphate Delta-isomerase 1
		Q9NZL9	Methionine adenosyltransferase 2 subunit beta			Q9Y6M1	Insulin-like growth factor 2 mRNA-binding protein 2
		P43243	Matrin-3			P11717	Cation-independent mannose-6-phosphate receptor
		Q14696	LDLR chaperone MESD			Q12906	Interleukin enhancer-binding factor 3
		Q99685	Monoglyceride lipase			Q16891	Mitochondrial inner membrane protein
		O14880	Microsomal glutathione S-transferase 3			P05106	Integrin beta-3
		Q9BYD6	39S ribosomal protein L1, mitochondrial			Q63ZY3	KN motif and ankyrin repeat domain-containing protein 2
		Q9Y676	28S ribosomal protein S18b, mitochondrial			Q5VYK3	Proteasome-associated protein ECM29 homolog
		Q14764	Major vault protein			O00629	Importin subunit alpha-3
		P60660	Myosin light polypeptide 6			O00629	Importin subunit alpha-3
		O14950	Myosin regulatory light chain 12B			Q16719	Kynureninase
		Q9NZM1	Myoferlin			Q53H82	Beta-lactamase-like protein 2
		Q9NR45	Sialic acid synthase			Q92615	La-related protein 4B
		Q15021	Condensin complex subunit 1			P13796	Plastin-2
		O75489	NADH dehydrogenase [ubiquinone] iron-sulfur protein 3, mitochondrial			O95202	LETM1 and EF-hand domain-containing protein 1, mitochondrial
		P40261	Nicotinamide N-methyltransferase			Q9UHB6	LIM domain and actin-binding protein 1
		Q9UNZ2	NSFL1 cofactor p47			P49257	Protein ERGIC-53
		Q08J23	tRNA (cytosine(34)-C(5))-methyltransferase			Q8WWI1	LIM domain only protein 7
		O43809	Cleavage and polyadenylation specificity factor subunit 5			Q01081	Splicing factor U2AF 35 kDa subunit
		Q14980	Nuclear mitotic apparatus protein 1			P30533	Alpha-2-macroglobulin receptor-associated protein
		Q9UKX7	Nuclear pore complex protein Nup50			Q9NX58	Cell growth-regulating nucleolar protein
		Q7Z3B4	Nucleoporin p54			P28482	Mitogen-activated protein kinase 1
		O60313	Dynamin-like 120 kDa protein, mitochondrial			P31153	S-adenosylmethionine synthase isoform type-2
		P68402	Platelet-activating factor acetylhydrolase IB subunit beta			Q96T76	MMS19 nucleotide excision repair protein homolog
		Q15102	Platelet-activating factor acetylhydrolase IB subunit gamma			Q9BYD6	39S ribosomal protein L1, mitochondrial
		Q99497	Protein DJ-1			P32969	39S ribosomal protein L9, mitochondrial
		P09874	Poly [ADP-ribose] polymerase 1			Q9H9J2	39S ribosomal protein L44, mitochondrial
		Q9BVG4	Protein PBDC1			Q9Y676	28S ribosomal protein S18b, mitochondrial
		Q96KB5	Lymphokine-activated killer T-cell-originated protein kinase			P43246	DNA mismatch repair protein Msh2
		P22061	Protein-L-isoaspartate(D-aspartate) O-methyltransferase			P13995	Bifunctional methylenetetrahydrofolate dehydrogenase/cyclohydrolase, mitochondrial
		P49585	Choline-phosphate cytidylyltransferase A			P53602	Diphosphomevalonate decarboxylase
		Q13442	28 kDa heat- and acid-stable phosphoprotein			Q92614	Unconventional myosin-XVIIIa
		Q9H2J4	Phosducin-like protein 3			Q9BXJ9	N-alpha-acetyltransferase 15, NatA auxiliary subunit
		O00151	PDZ and LIM domain protein 1			P49321	Nuclear autoantigenic sperm protein
		P30086	Phosphatidylethanolamine-binding protein 1			Q15021	Condensin complex subunit 1
		P07737	Profilin-1			Q09161	Nuclear cap-binding protein subunit 1
		O00264	Membrane-associated progesterone receptor component 1			P28331	NADH-ubiquinone oxidoreductase 75 kDa subunit, mitochondrial
		Q5JRX3	Presequence protease, mitochondrial			O75489	NADH dehydrogenase [ubiquinone] iron-sulfur protein 3, mitochondrial
		Q02809	Procollagen-lysine,2-oxoglutarate 5-dioxygenase 1			Q9NVZ3	Adaptin ear-binding coat-associated protein 2
		Q04941	Proteolipid protein 2			P40261	Nicotinamide N-methyltransferase
		O15305	Phosphomannomutase 2			Q86U38	Nucleolar protein 9
		Q9NVS9	Pyridoxine-5'-phosphate oxidase			Q9BV86	N-terminal Xaa-Pro-Lys N-methyltransferase 1
		P19387	DNA-directed RNA polymerase II subunit			O43809	Cleavage and polyadenylation specificity factor subunit 5
		Q9H2U2	Inorganic pyrophosphatase 2, mitochondrial			P37198	Nuclear pore glycoprotein p62
		P62937	Peptidyl-prolyl cis-trans isomerase A			P57740	Nuclear pore complex protein Nup107
		P23284	Peptidyl-prolyl cis-trans isomerase B			Q92621	Nuclear pore complex protein Nup205
		Q5H9R7	Serine/threonine-protein phosphatase 6 regulatory subunit 3			Q02218	2-oxoglutarate dehydrogenase, mitochondrial
		Q06830	Peroxiredoxin-1			O60313	Dynamin-like 120 kDa protein, mitochondrial
		P32119	Peroxiredoxin-2			Q9NPF4	Probable tRNA N6-adenosine threonylcarbamoyltransferase
		P30048	Thioredoxin-dependent peroxide reductase, mitochondrial			Q8N6M0	OTU domain-containing protein 6B
		P30044	Peroxiredoxin-5, mitochondrial			O95747	Serine/threonine-protein kinase OSR1
		P30041	Peroxiredoxin-6			P43034	Platelet-activating factor acetylhydrolase IB subunit alpha
		P10644	cAMP-dependent protein kinase type I-alpha regulatory subunit			Q15102	Platelet-activating factor acetylhydrolase IB subunit gamma
		Q99873	Protein arginine N-methyltransferase 1			P22234	Multifunctional protein ADE2
		O94903	Proline synthase co-transcribed bacterial homolog protein			P22061	Protein-L-isoaspartate(D-aspartate) O-methyltransferase
		O94906	Pre-mRNA-processing factor 6			Q9BUL8	Programmed cell death protein 10
		P11908	Ribose-phosphate pyrophosphokinase 2			Q96GD0	Pyridoxal phosphate phosphatase
		P54821	Paired mesoderm homeobox protein 1			Q9UBV8	Peflin
		P25787	Proteasome subunit alpha type-2			P07737	Profilin-1
		P46782	Proteasome subunit beta type-2			A6NDG6	Phosphoglycolate phosphatase
		P49720	Proteasome subunit beta type-3			O15173	Membrane-associated progesterone receptor component 2
		P28074	Proteasome subunit beta type-5			Q9BTU6	Phosphatidylinositol 4-kinase type 2-alpha
		P28072	Proteasome subunit beta type-6			Q5JRX3	Presequence protease, mitochondrial
		P62191	26S protease regulatory subunit 4			Q02809	Procollagen-lysine,2-oxoglutarate 5-dioxygenase 1
		O00233	26S proteasome non-ATPase regulatory subunit 9			O60568	Procollagen-lysine,2-oxoglutarate 5-dioxygenase 3
		Q8WXF1	Paraspeckle component 1			P29590	Protein PML
		P78330	Phosphoserine phosphatase			O15305	Phosphomannomutase 2
		Q15185	Prostaglandin E synthase 3			Q9NVS9	Pyridoxine-5'-phosphate oxidase
		P62491	Ras-related protein Rab-11A			P19387	DNA-directed RNA polymerase II subunit RPB3
		Q15907	Ras-related protein Rab-11B			Q16537	Serine/threonine-protein phosphatase 2A 56 kDa regulatory subunit epsilon isoform
		Q9H0U4	Ras-related protein Rab-1B			P50897	Palmitoyl-protein thioesterase 1
		P46776	Ras-related protein Rab-27A			Q06830	Peroxiredoxin-1
		O00194	Ras-related protein Rab-27B			Q13162	Peroxiredoxin-4
		P61019	Ras-related protein Rab-2A			P30041	Peroxiredoxin-6
		P51148	Ras-related protein Rab-5C			Q8TCU6	Phosphatidylinositol 3,4,5-trisphosphate-dependent Rac exchanger 1 protein
		P51149	Ras-related protein Rab-7a			P10644	cAMP-dependent protein kinase type I-alpha regulatory subunit
		P61006	Ras-related protein Rab-8A			Q99873	Protein arginine N-methyltransferase 1
		P15153	Ras-related C3 botulinum toxin substrate 2			Q6P2Q9	Pre-mRNA-processing-splicing factor 8
		P62834	Ras-related protein Rap-1A			P11908	Ribose-phosphate pyrophosphokinase 2
		p61224	Ras-related protein Rap-1b			Q96M27	Protein PRRC1
		P52306	Rap1 GTPase-GDP dissociation stimulator 1			P25787	Proteasome subunit alpha type-2
		Q9BWF3	RNA-binding protein 4			P28066	Proteasome subunit alpha type-5
		Q14257	Reticulocalbin-2			P60900	Proteasome subunit alpha type-6
		Q96D15	Reticulocalbin-3			O14818	Proteasome subunit alpha type-7
		P35250	Replication factor C subunit 2			P46782	Proteasome subunit beta type-2
		P35249	Replication factor C subunit 4			P49720	Proteasome subunit beta type-3
		P08134	Rho-related GTP-binding protein RhoC			P28074	Proteasome subunit beta type-5
		O75792	Ribonuclease H2 subunit A			Q99436	Proteasome subunit beta type-7
		P39023	60S ribosomal protein L3			O43242	26S proteasome non-ATPase regulatory subunit 3
		P46777	60S ribosomal protein L5			Q16401	26S proteasome non-ATPase regulatory subunit 5
		P32969	60S ribosomal protein L9			O00233	26S proteasome non-ATPase regulatory subunit 9
		P62913	60S ribosomal protein L11			O00232	26S proteasome non-ATPase regulatory subunit 12
		P30050	60S ribosomal protein L12			Q8WXF1	Paraspeckle component 1
		P82979	60S ribosomal protein L15			P18031	Tyrosine-protein phosphatase non-receptor type 1
		J3QL51	60S ribosomal protein L17			P06737	Glycogen phosphorylase, liver form
		P35268	60S ribosomal protein L22			P47897	Glutamine--tRNA ligase
		OP83731	60S ribosomal protein L24			P61026	Ras-related protein Rab-10
		P62899	60S ribosomal protein L31			P51153	Ras-related protein Rab-13
		P62750	60S ribosomal protein L23a			P61106	Ras-related protein Rab-14
		P62424	60S ribosomal protein L7a RPL7A			P61106	Ras-related protein Rab-14
		P04844	Dolichyl-diphosphooligosaccharide--protein glycosyltransferase subunit 2			P46776	Ras-related protein Rab-27A
		P46782	40S ribosomal protein S5			O00194	Ras-related protein Rab-27B
		P35998	26S protease regulatory subunit 7			P61019	Ras-related protein Rab-2A
		P46781	40S ribosomal protein S9			P61020	Ras-related protein Rab-5B
		p46783	40S ribosomal protein S10			P51148	Ras-related protein Rab-5C
		p62280	40S ribosomal protein S11			P51149	Ras-related protein Rab-7a
		P62263	40S ribosomal protein S14			P61006	Ras-related protein Rab-8A
		P62249	40S ribosomal protein S16			P53611	Geranylgeranyl transferase type-2 subunit beta
		P62269	40S ribosomal protein S18			P54727	UV excision repair protein RAD23 homolog B
		P39019	40S ribosomal protein S19			P78406	mRNA export factor
		Q92600	Cell differentiation protein RCD1 homolog			P49792	E3 SUMO-protein ligase RanBP2
		P31350	Ribonucleoside-diphosphate reductase subunit M2			Q96D15	Reticulocalbin-3
		Q92541	RNA polymerase-associated protein RTF1 homolog			Q8NBN7	Retinol dehydrogenase 13
		Q9NCQ3	Reticulon-4			O75792	Ribonuclease H2 subunit A
		Q9H446	RWD domain-containing protein 1			P39023	60S ribosomal protein L3
		O43290	U4/U6.U5 tri-snRNP-associated protein 1			P32969	60S ribosomal protein L9
		Q99442	Translocation protein SEC62			P62913	60S ribosomal protein L11
		O75396	Vesicle-trafficking protein SEC22b			P30050	60S ribosomal protein L12
		53992	Protein transport protein Sec24C			P26373	60S ribosomal protein L13
		Q8NC51	Plasminogen activator inhibitor 1 RNA-binding protein			P50914	60S ribosomal protein L14
		Q15459	Splicing factor 3A subunit 1			P84098	60S ribosomal protein L19
		Q12874	Splicing factor 3A subunit 3			P62888	60S ribosomal protein L30
		Q13435	Splicing factor 3B subunit 2			P62906	60S ribosomal protein L10a
		Q15427	Splicing factor 3B subunit 4			Q02543	60S ribosomal protein L18a
		Q99961	Endophilin-A2			P46776	60S ribosomal protein L27a
		Q9UJS0	Calcium-binding mitochondrial carrier protein Aralar2			P04844	Dolichyl-diphosphooligosaccharide--protein glycosyltransferase subunit 2
		Q6NUK1	Calcium-binding mitochondrial carrier protein SCaMC-1			P35998	26S protease regulatory subunit 7
		O14745	Na(+)/H(+) exchange regulatory cofactor NHE-RF1			P46781	40S ribosomal protein S9
		Q9H2G2	STE20-like serine/threonine-protein kinase			p46783	40S ribosomal protein S10
		P53814	Smoothelin			P62249	40S ribosomal protein S16
		O95721	Synaptosomal-associated protein 29			Q92600	Cell differentiation protein RCD1 homolog
		Q9Y5X3	Sorting nexin-5			P31350	Ribonucleoside-diphosphate reductase subunit M2
		P04179	Superoxide dismutase [Mn], mitochondrial			Q9H446	RWD domain-containing protein 1
		O75391	Sperm-associated antigen 7			O43290	U4/U6.U5 tri-snRNP-associated protein 1
		Q13501	Sequestosome-1			Q8NBX0	Saccharopine dehydrogenase-like oxidoreductase
		Q9HD15	Steroid receptor RNA activator 1			Q96KG9	N-terminal kinase-like protein
		O75044	SLIT-ROBO Rho GTPase-activating protein 2			Q96GA7	Serine dehydratase-like
		O75494	Serine/arginine-rich splicing factor 10			O75396	Vesicle-trafficking protein SEC22b
		Q04837	Single-stranded DNA-binding protein, mitochondrial			Q8NC51	Plasminogen activator inhibitor 1 RNA-binding protein
		Q9NP77	RNA polymerase II subunit A C-terminal domain phosphatase SSU72			Q9BWM7	Sideroflexin-3
		Q12846	Syntaxin-4			P53007	Tricarboxylate transport protein, mitochondrial
		O43752	Syntaxin-6			Q00325	Phosphate carrier protein, mitochondrial
		O15400	Syntaxin-7			Q02978	Mitochondrial 2-oxoglutarate/malate carrier protein
		O60499	Syntaxin-10			O75746	Calcium-binding mitochondrial carrier protein Aralar1
		Q9UH65	Switch-associated protein 70			Q9UJS0	Calcium-binding mitochondrial carrier protein Aralar2
		P37802	Transgelin-2			Q6NUK1	Calcium-binding mitochondrial carrier protein SCaMC-1
		P23193	Transcription elongation factor A protein 1			O14745	Na(+)/H(+) exchange regulatory cofactor NHE-RF1
		P17987	T-complex protein 1 subunit alpha			Q9H2G2	STE20-like serine/threonine-protein kinase
		P02786	Transferrin receptor protein 1			Q14683	Structural maintenance of chromosomes protein 1A
		Q13445	Transmembrane emp24 domain-containing protein 1			O75940	Survival of motor neuron-related-splicing factor 30
		Q9BVK6	Transmembrane emp24 domain-containing protein 9			P14678	Small nuclear ribonucleoprotein-associated proteins B and B'
		P42166	Lamina-associated polypeptide 2, isoform alpha			P08579	U2 small nuclear ribonucleoprotein B''
		Q15785	Mitochondrial import receptor subunit TOM34			Q13596	Sorting nexin-1
		O94826	Mitochondrial import receptor subunit TOM70			O75391	Sperm-associated antigen 7
		Q92841	Heat shock protein 75 kDa, mitochondrial			Q2MJR0	Sepiapterin reductase
		Q13263	Transcription intermediary factor 1-beta			Q9UQ35	Serine/arginine repetitive matrix protein 2
		Q15642	Cdc42-interacting protein 4			Q13247	Serine/arginine-rich splicing factor 6
		Q15643	Thyroid receptor-interacting protein 11			Q9NP77	RNA polymerase II subunit A C-terminal domain phosphatase SSU72
		Q15631	Translin			O95793	Double-stranded RNA-binding protein Staufen homolog 1
		Q8N841	Tubulin polyglutamylase TTLL6			Q9Y6E0	Serine/threonine-protein kinase 24
		Q8NBS9	Thioredoxin domain-containing protein 5			Q9P2R7	Succinyl-CoA ligase [ADP-forming] subunit beta, mitochondrial
		A0AVT1	Ubiquitin-like modifier-activating enzyme 6			Q92797	Symplekin
		P61086	Ubiquitin-conjugating enzyme E2 K			P37802	Transgelin-2
		P61081	NEDD8-conjugating enzyme Ubc12			Q15813	Tubulin-specific chaperone E
		Q712K3	Ubiquitin-conjugating enzyme E2 R2			Q92734	Protein TFG
		Q16763	Ubiquitin-conjugating enzyme E2 S			Q15582	Transforming growth factor-beta-induced protein ig-h3
		P15374	Ubiquitin carboxyl-terminal hydrolase isozyme L3			Q01085	Nucleolysin TIAR
		Q9Y5K5	Ubiquitin carboxyl-terminal hydrolase isozyme L5			Q3ZCQ8	Mitochondrial import inner membrane translocase subunit TIM50
		Q9NYU2	UDP-glucose:glycoprotein glucosyltransferase 1			Q07157	Tight junction protein ZO-1
		P61758	Prefoldin subunit 3			Q13445	Transmembrane emp24 domain-containing protein 1
		Q9H9C1	Spermatogenesis-defective protein 39 homolog			Q9Y5L0	Transportin-3
		Q9UK41	Vacuolar protein sorting-associated protein 28 homolog			O96008	Mitochondrial import receptor subunit TOM40 homolog
		Q99986	Serine/threonine-protein kinase VRK1			Q5JTV8	Torsin-1A-interacting protein 1
		Q9Y6W5	Wiskott-Aldrich syndrome protein family member 2			P51580	Thiopurine S-methyltransferase
		O75083	WD repeat-containing protein 1			Q15643	Thyroid receptor-interacting protein 11
		Q9GZS3	WD repeat-containing protein 61			P09104	Mitochondrial ribonuclease P protein 1
		Q9BRP8	Partner of Y14 and mago			Q13885	Tubulin beta-2A chain
		O43592	Exportin-T			Q16763	Ubiquitin-conjugating enzyme E2 S
		P13010	X-ray repair cross-complementing protein 5			P09936	Ubiquitin carboxyl-terminal hydrolase isozyme L1
		P49750	YLP motif-containing protein 1			P15374	Ubiquitin carboxyl-terminal hydrolase isozyme L3
		O95218	Zinc finger Ran-binding domain-containing protein 2			Q9Y5K5	Ubiquitin carboxyl-terminal hydrolase isozyme L5
		Q15942	Zyxin			Q9BZX2	Uridine-cytidine kinase 2
						O94874	E3 UFM1-protein ligase 1
						Q9H3U1	Protein unc-45 homolog A
						Q99536	Synaptic vesicle membrane protein VAT-1 homolog
						Q9HCJ6	Synaptic vesicle membrane protein VAT-1 homolog-like
						Q96QK1	Vacuolar protein sorting-associated protein 35
						Q99986	Serine/threonine-protein kinase VRK1
						Q9Y6W5	Wiskott-Aldrich syndrome protein family member 2
						Q9GZS3	WD repeat-containing protein 61
						Q9BRP8	Partner of Y14 and mago
						P49750	YLP motif-containing protein 1
						Q8WU90	Zinc finger CCCH domain-containing protein 15
						O75312	Zinc finger protein ZPR1
