# Supplementary material for: Proteomic analyses of brain tumor cell lines amidst the unfolded protein response
Source: Oncotarget. 2016 Jun 14;7(30):47831–47. doi: 10.18632/oncotarget.10032 (PMC5216982; doi:10.18632/oncotarget.10032)
Supplement: Supplementary file 7 [file oncotarget-07-47831-s007.xlsx]

## Sheet: Sheet1
Supplementary Table S6: Proteins unique comparing each cell line for unstressed and stressed conditions
Distinguished by Biologic Process, Molecular Function, and Protein Class
BIOLOGIC PROCESS
Unique to: U87 unstressed cells		UPN933 Unstressed		U87 Stressed		UPN933 Stressed
Accession	Protein Name	Accession	Protein Name	Accession	Protein Name	Accession	Protein Name
Metabolic		Metabolic		Metabolic		Metabolic
P30566	Adenylosuccinate lyase	P09622	Dihydrolipoyl dehydrogenase, mitochondrial	Q9UHQ9	NADH-cytochrome b5 reductase 1	P30566	Adenylosuccinate lyase
P36542	ATP synthase subunit gamma, mitochondrial	Q9NTX5	Ethylmalonyl-CoA decarboxylase	Q16531	DNA damage-binding protein 1	Q9HDC9	Adipocyte plasma membrane-associated protein
Q7L1Q6	Basic leucine zipper and W2 domain-containing protein 1	P05198	Eukaryotic translation initiation factor 2 subunit 1	P09622	Dihydrolipoyl dehydrogenase, mitochondrial	P27708	CAD protein
Q16531	DNA damage-binding protein 1	O75822	Eukaryotic translation initiation factor 3 subunit J	P62714	Serine/threonine-protein phosphatase 2A catalytic subunit beta isoform	O76071	Probable cytosolic iron-sulfur protein assembly protein CIAO1
O60573	Eukaryotic translation initiation factor 4E type 22	Q92522	Histone H1x	O60784	Target of Myb protein 1	Q96KP4	Cytosolic non-specific dipeptidase
Q8IUD2	ELKS/Rab6-interacting/CAST family member 1	Q9BYD6	39S ribosomal protein L1, mitochondrial	Q14166	Tubulin--tyrosine ligase-like protein 12	P09543	2',3'-cyclic-nucleotide 3'-phosphodiesterase
Q53EP0	Fibronectin type III domain-containing protein 3B	Q99497	Protein DJ-1	P09110	3-ketoacyl-CoA thiolase, peroxisomal	Q14919	Dr1-associated corepressor
P04899	Guanine nucleotide-binding protein G(i) subunit alpha-2	P49721	Proteasome subunit beta type-2	O60841	Eukaryotic translation initiation factor 5B	P05198	Eukaryotic translation initiation factor 2 subunit 1
P55084	Trifunctional enzyme subunit beta, mitochondrial	P62191	26S protease regulatory subunit 4	Q96I24	Far upstream element-binding protein 3	B5ME19	Eukaryotic translation initiation factor 3 subunit C-like protein
O94776	Metastasis-associated protein MTA2	P62750	60S ribosomal protein L23a	O75044	SLIT-ROBO Rho GTPase-activating protein 2	Q9Y262	Eukaryotic translation initiation factor 3 subunit L
Q86TB9	Protein PAT1 homolog 1	Q04837	Single-stranded DNA-binding protein, mitochondrial	P50995	Annexin A11	Q96AY3	Peptidyl-prolyl cis-trans isomerase FKBP10
P55735	Protein SEC13 homolog	Q9NP77	RNA polymerase II subunit A C-terminal domain phosphatase SSU72	Q00535	Cyclin-dependent kinase 5	Q92522	Histone H1x
P01033	Metalloproteinase inhibitor 1	Q12931	Heat shock protein 75 kDa, mitochondrial	P31937	3-hydroxyisobutyrate dehydrogenase, mitochondrial	P34931	Heat shock 70 kDa protein 1-like
Q9H3U1	Protein unc-45 homolog A	Q15631	Translin	P48723	Heat shock 70 kDa protein 13	P31153	S-adenosylmethionine synthase isoform type-2
P13798	Acylamino-acid-releasing enzyme	O43592	Exportin-T	Q15637	Splicing factor 1	Q9BYD6	39S ribosomal protein L1, mitochondrial
P17812	CTP synthase 1	P48047	ATP synthase subunit O, mitochondrial	P62873	Guanine nucleotide-binding protein G(I)/G(S)/G(T) subunit beta-1	P13995	Bifunctional methylenetetrahydrofolate dehydrogenase/cyclohydrolase, mitochondrial
O60841	Eukaryotic translation initiation factor 5B	Q9HA77	Probable cysteine--tRNA ligase, mitochondrial2	Q8N335	Glycerol-3-phosphate dehydrogenase 1-like protein	Q9UBV8	Peflin
P35637	RNA-binding protein FUS	P23528	Cofilin-1	Q86VS8	Protein Hook homolog 3	Q9BTU6	Phosphatidylinositol 4-kinase type 2-alpha
Q06210	Glutamine--fructose-6-phosphate aminotransferase [isomerizing] 1	P55884	Eukaryotic translation initiation factor 3 subunit B	O43847	Nardilysin	O14818	Proteasome subunit alpha type-7
P62879	Guanine nucleotide-binding protein G(I)/G(S)/G(T) subunit beta-2	Q9BS26	Endoplasmic reticulum resident protein 44	Q96KB5	Lymphokine-activated killer T-cell-originated protein kinase	P49721	Proteasome subunit beta type-2
P04181	Ornithine aminotransferase, mitochondrial	P51570	Galactokinase	P51665	26S proteasome non-ATPase regulatory subunit 7	P84098	60S ribosomal protein L19
Q9UG63	ATP-binding cassette sub-family F member 2	O14908	PDZ domain-containing protein GIPC1	P35249	Replication factor C subunit 4	P14678	Small nuclear ribonucleoprotein-associated proteins B and B'
P49748	Very long-chain specific acyl-CoA dehydrogenase, mitochondrial	P63092	Guanine nucleotide-binding protein G(s) subunit alpha isoforms XLas	P04818	Thymidylate synthase	Q9NP77	RNA polymerase II subunit A C-terminal domain phosphatase SSU72
Q01433	AMP deaminase 2	P31942	Heterogeneous nuclear ribonucleoprotein H3	Q05193	Dynamin-1	P09936	Ubiquitin carboxyl-terminal hydrolase isozyme L1
P50995	Annexin A11	Q08J23	tRNA (cytosine(34)-C(5))-methyltransferase	O00487	26S proteasome non-ATPase regulatory subunit 14	Q9H3U1	Protein unc-45 homolog A
Q9NQX3	Gephyrin	P22061	Protein-L-isoaspartate(D-aspartate) O-methyltransferase	P23246	Splicing factor, proline- and glutamine-rich	P30520	Adenylosuccinate synthetase isozyme 2
P31937	3-hydroxyisobutyrate dehydrogenase, mitochondrial	P19387	DNA-directed RNA polymerase II subunit RPB3	Q9NX46	Poly(ADP-ribose) glycohydrolase ARH3	P13798	Acylamino-acid-releasing enzyme
O60568	Procollagen-lysine,2-oxoglutarate 5-dioxygenase 3	P23284	Peptidyl-prolyl cis-trans isomerase B	O43143	Putative pre-mRNA-splicing factor ATP-dependent RNA helicase DHX15	O43681	ATPase ASNA1
P18031	Tyrosine-protein phosphatase non-receptor type 1	Q15185	Prostaglandin E synthase 3	Q99613	Eukaryotic translation initiation factor 3 subunit C	Q6DD88	Atlastin-3
P62917	60S ribosomal protein L8	P15153	Ras-related C3 botulinum toxin substrate 2	Q15014	Mortality factor 4-like protein 2	P49589	Cysteine--tRNA ligase, cytoplasmic
Q9Y3A5	Ribosome maturation protein SBDS	O75044	SLIT-ROBO Rho GTPase-activating protein 2	P16435	NADPH--cytochrome P450 reductase	Q6BCY4	NADH-cytochrome b5 reductase 2
Q15637	Splicing factor 1	Q15785	Mitochondrial import receptor subunit TOM34	QUBT2	SUMO-activating enzyme subunit 2	P23588	Eukaryotic translation initiation factor 4B
P51114	Fragile X mental retardation syndrome-related protein 1	A0AVT1	Ubiquitin-like modifier-activating enzyme 6	Q96EP5	DAZ-associated protein 1	P63092	Guanine nucleotide-binding protein G(s) subunit alpha isoforms XLas
P35914	Hydroxymethylglutaryl-CoA lyase, mitochondrial	P13010	X-ray repair cross-complementing protein 5	P15586	N-acetylglucosamine-6-sulfatase	Q16836	Hydroxyacyl-coenzyme A dehydrogenase, mitochondrial
Q13151	Heterogeneous nuclear ribonucleoprotein A0	O95573	Long-chain-fatty-acid--CoA ligase 3	Q6PKG0	La-related protein 1	Q99714	3-hydroxyacyl-CoA dehydrogenase type-2
O43847	Nardilysin	P67870	Casein kinase II subunit beta	Q9BV79	Trans-2-enoyl-CoA reductase, mitochondrial	Q12906	Interleukin enhancer-binding factor 3
P08559	Pyruvate dehydrogenase E1 component subunit alpha, somatic form, mitochondrial	Q13561	Dynactin subunit 2	Q13310	Polyadenylate-binding protein 4	Q9BV86	N-terminal Xaa-Pro-Lys N-methyltransferase 1
Q96S44	TP53-regulating kinase	O14964	Hepatocyte growth factor-regulated tyrosine kinase substrate	Q9P2J5	Leucine--tRNA ligase, cytoplasmic	P57740	Nuclear pore complex protein Nup107
P49419	Alpha-aminoadipic semialdehyde dehydrogenase1	Q16719	Kynureninase	P28482	Mitogen-activated protein kinase 1	Q9NPF4	Probable tRNA threonylcarbamoyladenosine biosynthesis protein OSGEP
O43684	Mitotic checkpoint protein BUB3	Q92615	La-related protein 4B	P09874	Poly [ADP-ribose] polymerase 1	P22061	Protein-L-isoaspartate(D-aspartate) O-methyltransferase
Q08257	Quinone oxidoreductase	P40261	Nicotinamide N-methyltransferase	Q969G5	Protein kinase C delta-binding protein	P19387	DNA-directed RNA polymerase II subunit RPB3
O15371	Eukaryotic translation initiation factor 3 subunit D	P49585	Choline-phosphate cytidylyltransferase A	Q8TC12	Retinol dehydrogenase 11	Q99436	Proteasome subunit beta type-7
P40939	Trifunctional enzyme subunit alpha, mitochondrial	Q9H2J4	Phosducin-like protein 3	P35250	Replication factor C subunit 2	P24386	Rab proteins geranylgeranyltransferase component A 1
P00491	Purine nucleoside phosphorylase	O00151	PDZ and LIM domain protein 1	O14776	Transcription elongation regulator 1	Q8NBN7	Retinol dehydrogenase 13
Q16181	Septin-7	P30048	Thioredoxin-dependent peroxide reductase, mitochondrial			Q14683	Structural maintenance of chromosomes protein 1A
O75746	Calcium-binding mitochondrial carrier protein Aralar1	P25787	Proteasome subunit alpha type-2			O95793	Double-stranded RNA-binding protein Staufen homolog 1
P08579	U2 small nuclear ribonucleoprotein B''	P61224	Ras-related protein Rap-1b			P49748	Very long-chain specific acyl-CoA dehydrogenase, mitochondrial
P42224	Signal transducer and activator of transcription 1-alpha/beta	Q9BWF3	RNA-binding protein 4			O95573	Long-chain-fatty-acid--CoA ligase 3
Q6P1N9	Putative deoxyribonuclease TATDN1	P32969	60S ribosomal protein L9			P04632	Calpain small subunit 1
O00116	Alkyldihydroxyacetonephosphate synthase, peroxisomal	P04844	Dolichyl-diphosphooligosaccharide--protein glycosyltransferase subunit 2			P67870	Casein kinase II subunit beta
Q13557	Calcium/calmodulin-dependent protein kinase type II subunit delta	P46782	40S ribosomal protein S5			P07339	Cathepsin D
Q99613	Eukaryotic translation initiation factor 3 subunit C	P46781	40S ribosomal protein S9			P14868	Aspartate--tRNA ligase, cytoplasmic
P10412	Histone H1.4	P46783	40S ribosomal protein S10			Q8IXB1	DnaJ homolog subfamily C member 10
P14866	Heterogeneous nuclear ribonucleoprotein L	P39019	40S ribosomal protein S19			Q9Y295	Developmentally-regulated GTP-binding protein 1
Q9UKK9	ADP-sugar pyrophosphatase	Q12874	Splicing factor 3A subunit 3			Q96GK7	Fumarylacetoacetate hydrolase domain-containing protein 2A
P13861	cAMP-dependent protein kinase type II-alpha regulatory subunit	Q9UJS0	Calcium-binding mitochondrial carrier protein Aralar2			O14929	Histone acetyltransferase type B catalytic subunit
P30837	Aldehyde dehydrogenase X, mitochondrial	P17987	T-complex protein 1 subunit alpha			Q16719	Kynureninase
Q9Y6G9	Cytoplasmic dynein 1 light intermediate chain 1	P15374	Ubiquitin carboxyl-terminal hydrolase isozyme L3			Q92615	La-related protein 4B
O95479	GDH/6PGL endoplasmic bifunctional protein	Q9Y5K5	Ubiquitin carboxyl-terminal hydrolase isozyme L5			P40261	Nicotinamide N-methyltransferase
Q6PKG0	La-related protein 1	Q9NYU2	UDP-glucose:glycoprotein glucosyltransferase 1			O60568	Procollagen-lysine,2-oxoglutarate 5-dioxygenase 3
Q9BQG0	Myb-binding protein 1A	Q9Y6W5	Wiskott-Aldrich syndrome protein family member 2			P25787	Proteasome subunit alpha type-2
Q13564	NEDD8-activating enzyme E1 regulatory subunit	Q86V81	THO complex subunit 4			P60900	Proteasome subunit alpha type-6
Q13310	Polyadenylate-binding protein 4	P61204	ADP-ribosylation factor 3			P18031	Tyrosine-protein phosphatase non-receptor type 1
P62906	60S ribosomal protein L10a	P33240	Cleavage stimulation factor subunit 2			P32969	60S ribosomal protein L9
Q9NVA2	Septin-11	P07858	Cathepsin B			P04844	Dolichyl-diphosphooligosaccharide--protein glycosyltransferase subunit 2
Q13148	TAR DNA-binding protein 43	Q9NVM6	DnaJ homolog subfamily C member 17			P46781	40S ribosomal protein S9
Q8IYQ7	Threonine synthase-like 1	P06730	Eukaryotic translation initiation factor 4E			P46783	40S ribosomal protein S10
Q16850	Lanosterol 14-alpha demethylase	Q15717	ELAV-like protein 1			P53007	Tricarboxylate transport protein, mitochondrial
O60762	Dolichol-phosphate mannosyltransferase	O95571	Protein ETHE1, mitochondrial			Q02978	Mitochondrial 2-oxoglutarate/malate carrier protein
Q9H223	EH domain-containing protein 4	Q01844	RNA-binding protein EWS			Q9UJS0	Calcium-binding mitochondrial carrier protein Aralar2
Q02790	Peptidyl-prolyl cis-trans isomerase FKBP4	Q92820	Gamma-glutamyl hydrolase			P15374	Ubiquitin carboxyl-terminal hydrolase isozyme L3
P48637	Glutathione synthetase	Q9Y5Z4	Heme-binding protein 2			Q9Y5K5	Ubiquitin carboxyl-terminal hydrolase isozyme L5
Q9P2J5	Leucine--tRNA ligase, cytoplasmic	Q86VS8	Protein Hook homolog 3			Q99536	Synaptic vesicle membrane protein VAT-1 homolog
Q9UHB6	LIM domain and actin-binding protein 1	Q99685	Monoglyceride lipase			Q9Y6W5	Wiskott-Aldrich syndrome protein family member 2
P55786	Puromycin-sensitive aminopeptidase	O60313	Dynamin-like 120 kDa protein, mitochondrial			P61204	ADP-ribosylation factor 3
Q8TC12	Retinol dehydrogenase 11	Q96KB5	Lymphokine-activated killer T-cell-originated protein kinase			P04040	Catalase
O14776	Transcription elongation regulator 1	Q02809	Procollagen-lysine,2-oxoglutarate 5-dioxygenase 1			Q92499	ATP-dependent RNA helicase DDX1
Q93009	Ubiquitin carboxyl-terminal hydrolase 7	O15305	Phosphomannomutase 2			Q13838	Spliceosome RNA helicase DDX39B
		O94906	Pre-mRNA-processing factor 6			Q14232	Translation initiation factor eIF-2B subunit alpha
		P49720	Proteasome subunit beta type-3			P06730	Eukaryotic translation initiation factor 4E
		O00233	26S proteasome non-ATPase regulatory subunit 9			Q15717	ELAV-like protein 1
		P62834	Ras-related protein Rap-1A			O95571	Protein ETHE1, mitochondrial
		P35249	Replication factor C subunit 4			Q92820	Gamma-glutamyl hydrolase
		P61313	60S ribosomal protein L15			Q9Y5Z4	Heme-binding protein 2
		P83731	60S ribosomal protein L24			Q9BXJ9	N-alpha-acetyltransferase 15, NatA auxiliary subunit
		P62280	40S ribosomal protein S11			O60313	Dynamin-like 120 kDa protein, mitochondrial
		Q15459	Splicing factor 3A subunit 1			Q8N6M0	OTU domain-containing protein 6B
		Q15942	Zyxin			P22234	Multifunctional protein ADE2
		P05023	Sodium/potassium-transporting ATPase subunit alpha-1			Q02809	Procollagen-lysine,2-oxoglutarate 5-dioxygenase 1
		Q99459	Cell division cycle 5-like protein			O15305	Phosphomannomutase 2
		Q9Y281	Cofilin-2			Q16537	Serine/threonine-protein phosphatase 2A 56 kDa regulatory subunit epsilon isoform
		Q08211	ATP-dependent RNA helicase A			Q13162	Peroxiredoxin-4
		Q9UBQ5	Eukaryotic translation initiation factor 3 subunit K			Q6P2Q9	Pre-mRNA-processing-splicing factor 8
		Q15056	Eukaryotic translation initiation factor 4H			P49720	Proteasome subunit beta type-3
		Q9NQT5	Exosome complex component RRP40			O00233	26S proteasome non-ATPase regulatory subunit 9
		Q00839	Heterogeneous nuclear ribonucleoprotein U			P24386	Rab proteins geranylgeranyltransferase component A 1
		Q9Y4L1	Hypoxia up-regulated protein 1			Q7L0Y3	Mitochondrial ribonuclease P protein 1
		Q53H82	Beta-lactamase-like protein 2			Q8WU90	Zinc finger CCCH domain-containing protein 15
		O14880	Microsomal glutathione S-transferase 3			Q6DD88	Atlastin-3
		O43809	Cleavage and polyadenylation specificity factor subunit 5			O43684	Mitotic checkpoint protein BUB3
		Q9NVS9	Pyridoxine-5'-phosphate oxidaseO			Q16740	Putative ATP-dependent Clp protease proteolytic subunit, mitochondrial
		P28074	Proteasome subunit beta type-5			Q9P2I0	Cleavage and polyadenylation specificity factor subunit 2
		Q8WXF1	Paraspeckle component 1			Q13620	Cullin-4B
		P78330	Phosphoserine phosphatase			Q08211	ATP-dependent RNA helicase A
		O75792	Ribonuclease H2 subunit A			O43237	Cytoplasmic dynein 1 light intermediate chain 2
		P39023	60S ribosomal protein L3			Q15056	Eukaryotic translation initiation factor 4H
		P30050	60S ribosomal protein L12			Q9NQT5	Exosome complex component RRP40
		P62899	60S ribosomal protein L31			P40939	Trifunctional enzyme subunit alpha, mitochondrial
		P62424	60S ribosomal protein L7a			Q53H82	Beta-lactamase-like protein 2
		Q99961	Endophilin-A2			P43246	DNA mismatch repair protein Msh2
		Q6NUK1	Calcium-binding mitochondrial carrier protein SCaMC-1			O43809	Cleavage and polyadenylation specificity factor subunit 5
		Q9UH65	Switch-associated protein 70			Q96GD0	Pyridoxal phosphate phosphatase
		P23193	Transcription elongation factor A protein 1			Q9NVS9	Pyridoxine-5'-phosphate oxidaseO
		Q8NBS9	Thioredoxin domain-containing protein 5			P28066	Proteasome subunit alpha type-5
		P61758	Prefoldin subunit 3			P28074	Proteasome subunit beta type-5
		Q8NFV4	Alpha/beta hydrolase domain-containing protein 11			Q8WXF1	Paraspeckle component 1
		P21283	V-type proton ATPase subunit C 1			P06737	Glycogen phosphorylase, liver form
		O43169	Cytochrome b5 type B			P47897	Glutamine--tRNA ligase
		P27707	Deoxycytidine kinase			O75792	Ribonuclease H2 subunit A
		P39656	Dolichyl-diphosphooligosaccharide--protein glycosyltransferase 48 kDa subunit			P39023	60S ribosomal protein L3
		P14324	Farnesyl pyrophosphate synthase			P30050	60S ribosomal protein L12
		P35269	General transcription factor IIF subunit 2			P62888	60S ribosomal protein L30
		Q9H0R4	Haloacid dehalogenase-like hydrolase domain-containing protein 2			O75746	Calcium-binding mitochondrial carrier protein Aralar1
		Q32P51	Heterogeneous nuclear ribonucleoprotein A1-like 2			Q6NUK1	Calcium-binding mitochondrial carrier protein SCaMC-1
		Q5JRX3	Presequence protease, mitochondrial			P08579	U2 small nuclear ribonucleoprotein B''
		Q15181	Inorganic pyrophosphatase			Q8NFV4	Alpha/beta hydrolase domain-containing protein 11
		P62937	Peptidyl-prolyl cis-trans isomerase A			P00966	Argininosuccinate synthase
		P30041	Peroxiredoxin-6			P21283	V-type proton ATPase subunit C 1
		Q99873	Protein arginine N-methyltransferase 1			Q13557	Calcium/calmodulin-dependent protein kinase type II subunit delta
		P28072	Proteasome subunit beta type-6			P27707	Deoxycytidine kinase
		P18621	60S ribosomal protein L17			P39656	Dolichyl-diphosphooligosaccharide--protein glycosyltransferase 48 kDa subunit
		P62249	40S ribosomal protein S16			P30084	Enoyl-CoA hydratase, mitochondrial
		Q15427	Splicing factor 3B subunit 4			P56537	Eukaryotic translation initiation factor 6
		P04179	Superoxide dismutase [Mn], mitochondrial			Q9NPD3	Exosome complex component RRP41
		Q13501	Sequestosome-1			P14324	Farnesyl pyrophosphate synthase
		Q8N841	Tubulin polyglutamylase TTLL6			P35269	General transcription factor IIF subunit 2
		P18085	ADP-ribosylation factor 4			P14317	Hematopoietic lineage cell-specific protein
		P52565	Rho GDP-dissociation inhibitor 1			P10412	Histone H1.4
		Q9Y6E2	Basic leucine zipper and W2 domain-containing protein 2			Q32P51	Heterogeneous nuclear ribonucleoprotein A1-like 2
		P24941	Cyclin-dependent kinase 2			P43034	Platelet-activating factor acetylhydrolase IB subunit alpha
		O75521	Enoyl-CoA delta isomerase 2, mitochondrial			A6NDG6	Phosphoglycolate phosphatase
		Q9NZN4	EH domain-containing protein 2			Q5JRX3	Presequence protease, mitochondrial
		Q9UBC2	Epidermal growth factor receptor substrate 15-like 1			P50897	Palmitoyl-protein thioesterase 1
		Q92616	Translational activator GCN1			P30041	Peroxiredoxin-6
		P09429	High mobility group protein B1			Q99873	Protein arginine N-methyltransferase 1
		P00492	Hypoxanthine-guanine phosphoribosyltransferase			O00232	26S proteasome non-ATPase regulatory subunit 12
		Q16666	Gamma-interferon-inducible protein 16			P62249	40S ribosomal protein S16
		Q9NZL9	Methionine adenosyltransferase 2 subunit beta			Q00325	Phosphate carrier protein, mitochondrial
		Q9NR45	Sialic acid synthase			Q9Y5L0	Transportin-3
		Q06830	Peroxiredoxin-1			P24752	Acetyl-CoA acetyltransferase, mitochondrial
		P32119	Peroxiredoxin-2			P30837	Aldehyde dehydrogenase X, mitochondrial
		P10644	cAMP-dependent protein kinase type I-alpha regulatory subunit			P18085	ADP-ribosylation factor 4
		P11908	Ribose-phosphate pyrophosphokinase 2			P38606	V-type proton ATPase catalytic subunit A
		P08134	Rho-related GTP-binding protein RhoC			O14618	Copper chaperone for superoxide dismutase
		P46777	60S ribosomal protein L5			P49366	Deoxyhypusine synthase
		P62263	40S ribosomal protein S14			O75521	Enoyl-CoA delta isomerase 2, mitochondrial
		P62269	40S ribosomal protein S18			Q92616	Translational activator GCN1
		P31350	Ribonucleoside-diphosphate reductase subunit M2			O95479	GDH/6PGL endoplasmic bifunctional protein
		O75494	Serine/arginine-rich splicing factor 10			P09429	High mobility group protein B1
		O94826	Mitochondrial import receptor subunit TOM70A			P00492	Hypoxanthine-guanine phosphoribosyltransferase
		P23526	Adenosylhomocysteinase			Q9Y6M1	Insulin-like growth factor 2 mRNA-binding protein 2
		Q9UIJ7	GTP:AMP phosphotransferase, mitochondrial			Q92614	Unconventional myosin-XVIIIa
		Q9HB07	UPF0160 protein MYG1, mitochondrial			Q9NVZ3	Adaptin ear-binding coat-associated protein 2
		P31689	DnaJ homolog subfamily A member 1			Q06830	Peroxiredoxin-1
		P23919	Thymidylate kinase			P10644	cAMP-dependent protein kinase type I-alpha regulatory subunit
		Q5RKV6	Exosome complex component MTR3			P11908	Ribose-phosphate pyrophosphokinase 2
		Q6P587	Acylpyruvase FAHD1, mitochondrial			P54727	UV excision repair protein RAD23 homolog B
		Q9Y680	Peptidyl-prolyl cis-trans isomerase FKBP7			P62906	60S ribosomal protein L10a
		P49354	Protein farnesyltransferase/geranylgeranyltransferase type-1 subunit alpha			P31350	Ribonucleoside-diphosphate reductase subunit M2
		Q96KK5	Histone H2A type 1-H			Q96GA7	Serine dehydratase-like
		Q13907	Isopentenyl-diphosphate Delta-isomerase 1			Q13247	Serine/arginine-rich splicing factor 6
		P09874	Poly [ADP-ribose] polymerase 1			Q9UIJ7	GTP:AMP phosphotransferase, mitochondrial
		Q5H9R7	Serine/threonine-protein phosphatase 6 regulatory subunit 3			P16615	Sarcoplasmic/endoplasmic reticulum calcium ATPase 2
		P54821	Paired mesoderm homeobox protein 1			Q9UL15	BAG family molecular chaperone regulator 5
		P35250	Replication factor C subunit 2			O60762	Dolichol-phosphate mannosyltransferase
		P62913	60S ribosomal protein L11			Q14195	Dihydropyrimidinase-related protein 3
		P18621	60S ribosomal protein L17			Q9H223	EH domain-containing protein 4
		P35268	60S ribosomal protein L22			P38117	Electron transfer flavoprotein subunit beta
		P62081	40S ribosomal protein S7			Q6P587	Acylpyruvase FAHD1, mitochondrial
		Q8NC51	Plasminogen activator inhibitor 1 RNA-binding protein			P48507	Glutamate--cysteine ligase regulatory subunit
		Q99986	Serine/threonine-protein kinase VRK1			Q02539	Histone H1.1
						Q13907	Isopentenyl-diphosphate Delta-isomerase 1
						Q9UHB6	LIM domain and actin-binding protein 1
						Q96T76	MMS19 nucleotide excision repair protein homolog
						Q9BYD2	39S ribosomal protein L9, mitochondrial
						Q09161	Nuclear cap-binding protein subunit 1
						Q8TCU6	Phosphatidylinositol 3,4,5-trisphosphate-dependent Rac exchanger 1 protein
						O43242	26S proteasome non-ATPase regulatory subunit 3
						P49792	E3 SUMO-protein ligase RanBP2
						P62913	60S ribosomal protein L11
						P26373	60S ribosomal protein L13
						P46776	60S ribosomal protein L27a
						P62081	40S ribosomal protein S7
						Q8NC51	Plasminogen activator inhibitor 1 RNA-binding protein
						Q9P2R7	Succinyl-CoA ligase [ADP-forming] subunit beta, mitochondrial
						Q01085	Nucleolysin TIAR
						Q9BZX2	Uridine-cytidine kinase 2
						Q9HCJ6	Synaptic vesicle membrane protein VAT-1 homolog-like
						Q99986	Serine/threonine-protein kinase VRK1
Cellular		Cellular		Cellular		Cellular
Q7Z460	CLIP-associating protein 1	P68133	Actin, alpha skeletal muscle	Q16531	DNA damage-binding protein 1	Q07817	Bcl-2-like protein 1
Q16531	DNA damage-binding protein 1	P51572	B-cell receptor-associated protein 31	P35908	Keratin, type II cytoskeletal 2 epidermal	Q9ULV4	Coronin-1C
Q53EP0	Fibronectin type III domain-containing protein 3B	P61201	COP9 signalosome complex subunit 2	Q9UNF1	Melanoma-associated antigen D2	Q96AY3	Peptidyl-prolyl cis-trans isomerase FKBP10
P04899	Guanine nucleotide-binding protein G(i) subunit alpha-2	O95721	Synaptosomal-associated protein 29	P62714	Serine/threonine-protein phosphatase 2A catalytic subunit beta isoform	Q92522	Histone H1x
O94776	Metastasis-associated protein MTA2	Q12846	Syntaxin-4	O60784	Target of Myb protein 1	P13995	Bifunctional methylenetetrahydrofolate dehydrogenase/cyclohydrolase, mitochondrial
Q86TB9	Protein PAT1 homolog 1	Q13445	Transmembrane emp24 domain-containing protein 1	Q9Y385	Ubiquitin-conjugating enzyme E2 J1	Q9UBV8	Peflin
P08123	Collagen alpha-2(I) chain	P48047	ATP synthase subunit O, mitochondrial	P08123	Collagen alpha-2(I) chain	Q96D15	Reticulocalbin-3
P62879	Guanine nucleotide-binding protein G(I)/G(S)/G(T) subunit beta-2	Q9H444	Charged multivesicular body protein 4b	Q96I24	Far upstream element-binding protein 3	O43290	U4/U6.U5 tri-snRNP-associated protein 1
Q9UDY2	Tight junction protein ZO-2	Q7Z3B4	Nucleoporin p54	P35241	Radixin	P63267	Actin, gamma-enteric smooth muscle
P02538	Keratin, type II cytoskeletal 6A	P23284	Peptidyl-prolyl cis-trans isomerase B	O75044	SLIT-ROBO Rho GTPase-activating protein 2	P49589	Cysteine--tRNA ligase, cytoplasmic
O60568	Procollagen-lysine,2-oxoglutarate 5-dioxygenase 3	P15153	Ras-related C3 botulinum toxin substrate 2	Q00535	Cyclin-dependent kinase 5	P46108	Adapter molecule crk
Q9Y3A5	Ribosome maturation protein SBDS	P02786	Transferrin receptor protein 1	A6NHL2	Tubulin alpha chain-like 3	Q16658	Fascin
Q13151	Heterogeneous nuclear ribonucleoprotein A0	A0AVT1	Ubiquitin-like modifier-activating enzyme 6	Q14008	Cytoskeleton-associated protein 5	P63092	Guanine nucleotide-binding protein G(s) subunit alpha isoforms XLas
P61764	Syntaxin-binding protein 1	O95573	Long-chain-fatty-acid--CoA ligase 3	P62873	Guanine nucleotide-binding protein G(I)/G(S)/G(T) subunit beta-1	Q12906	Interleukin enhancer-binding factor 3
O43684	Mitotic checkpoint protein BUB3	O94973	AP-2 complex subunit alpha-2	Q86VS8	Protein Hook homolog 3	P24386	Rab proteins geranylgeranyltransferase component A 1
Q16181	Septin-7	P12110	Collagen alpha-2(VI) chain	P51665	26S proteasome non-ATPase regulatory subunit 7	Q14683	Structural maintenance of chromosomes protein 1A
P42224	Signal transducer and activator of transcription 1-alpha/beta	Q13561	Dynactin subunit 2	P35249	Replication factor C subunit 4	O95793	Double-stranded RNA-binding protein Staufen homolog 1
Q13557	Calcium/calmodulin-dependent protein kinase type II subunit delta	O14964	Hepatocyte growth factor-regulated tyrosine kinase substrate	Q05193	Dynamin-1	P04632	Calpain small subunit 1
P10412	Histone H1.4	Q9UKX7	Nuclear pore complex protein Nup50	P53814	Smoothelin	P12110	Collagen alpha-2(VI) chain
Q29RF7	Sister chromatid cohesion protein PDS5 homolog A	P61224	Ras-related protein Rap-1b	Q96A49	Synapse-associated protein 1	P67870	Casein kinase II subunit beta
P13861	cAMP-dependent protein kinase type II-alpha regulatory subunit	P53992	Protein transport protein Sec24C	QUBT2	SUMO-activating enzyme subunit 2	O60716	Catenin delta-1
Q16643	Drebrin	Q9UJS0	Calcium-binding mitochondrial carrier protein Aralar2	O75794	Cell division cycle protein 123 homolog	O60610	Protein diaphanous homolog 1
Q9Y6G9	Cytoplasmic dynein 1 light intermediate chain 1	Q15642	Cdc42-interacting protein 4	Q96EP5	DAZ-associated protein 1	Q8IXB1	DnaJ homolog subfamily C member 10
Q27J81	Inverted formin-2	Q86V81	THO complex subunit 4	Q16643	Drebrin	Q9Y295	Developmentally-regulated GTP-binding protein 1
Q9BQG0	Myb-binding protein 1A	P61204	ADP-ribosylation factor 3	Q27J81	Inverted formin-2	O14929	Histone acetyltransferase type B catalytic subunit
Q13564	NEDD8-activating enzyme E1 regulatory subunit	Q9NZZ3	Charged multivesicular body protein 5	Q9NZT2	Opioid growth factor receptor	P05106	Integrin beta-3
Q13310	Polyadenylate-binding protein 4	Q86VS8	Protein Hook homolog 3	Q13310	Polyadenylate-binding protein 4	O60568	Procollagen-lysine,2-oxoglutarate 5-dioxygenase 3
Q9NVA2	Septin-11	O60313	Dynamin-like 120 kDa protein, mitochondrial	P24821	Tenascin	Q92797	Symplekin
Q13148	TAR DNA-binding protein 43	P62834	Ras-related protein Rap-1A	Q9UJU6	Drebrin-like protein	Q13885	Tubulin beta-2A chain
Q8IYQ7	Threonine synthase-like 1	P68032	Actin, alpha cardiac muscle 1	P02751	Fibronectin	P61204	ADP-ribosylation factor 3
Q9H223	EH domain-containing protein 4	P05023	Sodium/potassium-transporting ATPase subunit alpha-1	P28482	Mitogen-activated protein kinase 1	Q9P287	BRCA2 and CDKN1A-interacting protein
Q02790	Peptidyl-prolyl cis-trans isomerase FKBP4	O00629	Importin subunit alpha-3	P35250	Replication factor C subunit 2	Q15717	ELAV-like protein 1
Q9UHB6	LIM domain and actin-binding protein 1	Q9NQC3	Reticulon-4			O60313	Dynamin-like 120 kDa protein, mitochondrial
O96008	Mitochondrial import receptor subunit TOM40 homolog	Q99961	Endophilin-A2			Q8N6M0	OTU domain-containing protein 6B
		Q6NUK1	Calcium-binding mitochondrial carrier protein SCaMC-1			Q02809	Procollagen-lysine,2-oxoglutarate 5-dioxygenase 1
		Q9BVK6	Transmembrane emp24 domain-containing protein 9			Q16537	Serine/threonine-protein phosphatase 2A 56 kDa regulatory subunit epsilon isoform
		P21283	V-type proton ATPase subunit C 1			P24386	Rab proteins geranylgeranyltransferase component A 1
		P09497	Clathrin light chain B			Q15813	Tubulin-specific chaperone E
		P62937	Peptidyl-prolyl cis-trans isomerase A			Q6DD88	Atlastin-3
		Q9Y5X3	Sorting nexin-5			O43684	Mitotic checkpoint protein BUB3
		O60499	Syntaxin-10			Q13620	Cullin-4B
		P18085	ADP-ribosylation factor 4			O43237	Cytoplasmic dynein 1 light intermediate chain 2
		P09496	Clathrin light chain A			P43246	DNA mismatch repair protein Msh2
		O75521	Enoyl-CoA delta isomerase 2, mitochondrial			Q15582	Transforming growth factor-beta-induced protein ig-h3
		Q9NZN4	EH domain-containing protein 2			Q07157	Tight junction protein ZO-1
		Q9UBC2	Epidermal growth factor receptor substrate 15-like 1			Q16763	Ubiquitin-conjugating enzyme E2 S
		O60684	Importin subunit alpha-7			Q9Y224	UPF0568 protein C14orf166
		P08134	Rho-related GTP-binding protein RhoC			Q13557	Calcium/calmodulin-dependent protein kinase type II subunit delta
		O15400	Syntaxin-7			P49427	Ubiquitin-conjugating enzyme E2 R1
		P12109	Collagen alpha-1(VI) chain			Q12929	Epidermal growth factor receptor kinase substrate 8
		Q8TEX9	Importin-4			P14317	Hematopoietic lineage cell-specific protein
		O43752	Syntaxin-6			P10412	Histone H1.4
		Q9UK41	Vacuolar protein sorting-associated protein 28 homolog			Q32P51	Heterogeneous nuclear ribonucleoprotein A1-like 2
		Q99986	Serine/threonine-protein kinase VRK1			O15173	Membrane-associated progesterone receptor component 2
						P18085	ADP-ribosylation factor 4
						O14618	Copper chaperone for superoxide dismutase
						P09429	High mobility group protein B1
						P00492	Hypoxanthine-guanine phosphoribosyltransferase
						Q9Y6M1	Insulin-like growth factor 2 mRNA-binding protein 2
						P13796	Plastin-2
						Q92614	Unconventional myosin-XVIIIa
						P10644	cAMP-dependent protein kinase type I-alpha regulatory subunit
						Q96GA7	Serine dehydratase-like
						Q9UL15	BAG family molecular chaperone regulator 5
						Q9H223	EH domain-containing protein 4
						Q02539	Histone H1.1
						Q9UHB6	LIM domain and actin-binding protein 1
						P62081	40S ribosomal protein S7
						Q01085	Nucleolysin TIAR
						O96008	Mitochondrial import receptor subunit TOM40 homolog
						Q99986	Serine/threonine-protein kinase VRK1
Development		Development		Development		Development
Q53EP0	Fibronectin type III domain-containing protein 3B	P68133	Actin, alpha skeletal muscle	P35908	Keratin, type II cytoskeletal 2 epidermal	P51572	B-cell receptor-associated protein 31
P08123	Collagen alpha-2(I) chain	P51572	B-cell receptor-associated protein 31	Q9UNF1	Melanoma-associated antigen D2	Q07817	Bcl-2-like protein 1
Q9UDY2	Tight junction protein ZO-2	P62993	Growth factor receptor-bound protein 2	P08123	Collagen alpha-2(I) chain	P63267	Actin, gamma-enteric smooth muscle
P02538	Keratin, type II cytoskeletal 6A	P23528	Cofilin-1	Q96I24	Far upstream element-binding protein 3	Q13643	Four and a half LIM domains protein 3
P51114	Fragile X mental retardation syndrome-related protein 1	O75044	SLIT-ROBO Rho GTPase-activating protein 2	P35241	Radixin	Q12906	Interleukin enhancer-binding factor 3
P42224	Signal transducer and activator of transcription 1-alpha/beta	Q712K3	Ubiquitin-conjugating enzyme E2 R2	O75044	SLIT-ROBO Rho GTPase-activating protein 2	O95793	Double-stranded RNA-binding protein Staufen homolog 1
Q13557	Calcium/calmodulin-dependent protein kinase type II subunit delta	P12110	Collagen alpha-2(VI) chain	A6NHL2	Tubulin alpha chain-like 3	P04632	Calpain small subunit 1
Q16643	Drebrin	Q9H2J4	Phosducin-like protein 3	Q05193	Dynamin-1	P12110	Collagen alpha-2(VI) chain
Q9Y6G9	Cytoplasmic dynein 1 light intermediate chain 1	O00151	PDZ and LIM domain protein 1	P53814	Smoothelin	Q13885	Tubulin beta-2A chain
Q13310	Polyadenylate-binding protein 4	Q9BWF3	RNA-binding protein 4	Q96EP5	DAZ-associated protein 1	Q99536	Synaptic vesicle membrane protein VAT-1 homolog
Q13148	TAR DNA-binding protein 43	Q15642	Cdc42-interacting protein 4	Q16643	Drebrin	Q15717	ELAV-like protein 1
Q9UHB6	LIM domain and actin-binding protein 1	Q15717	ELAV-like protein 1	Q13310	Polyadenylate-binding protein 4	Q8N6M0	OTU domain-containing protein 6B
		O14950	Myosin regulatory light chain 12B	P24821	Tenascin	Q13620	Cullin-4B
		O94906	Pre-mRNA-processing factor 6	Q9UJU6	Drebrin-like protein	O43237	Cytoplasmic dynein 1 light intermediate chain 2
		Q15942	Zyxin			Q15582	Transforming growth factor-beta-induced protein ig-h3
		P68032	Actin, alpha cardiac muscle 1			Q07157	Tight junction protein ZO-1
		Q9Y281	Cofilin-2			Q13557	Calcium/calmodulin-dependent protein kinase type II subunit delta
		Q9NQC3	Reticulon-4			P49427	Ubiquitin-conjugating enzyme E2 R1
		Q99961	Endophilin-A2			P14317	Hematopoietic lineage cell-specific protein
		P53814	Smoothelin			Q32P51	Heterogeneous nuclear ribonucleoprotein A1-like 2
		P21291	Cysteine and glycine-rich protein 1			Q9Y6M1	Insulin-like growth factor 2 mRNA-binding protein 2
		O00273	DNA fragmentation factor subunit alpha			P13796	Plastin-2
		Q32P51	Heterogeneous nuclear ribonucleoprotein A1-like 2			Q9UL15	BAG family molecular chaperone regulator 5
		P24941	Cyclin-dependent kinase 2			Q9UHB6	LIM domain and actin-binding protein 1
		P11047	Laminin subunit gamma-1			Q01085	Nucleolysin TIAR
		P13796	Plastin-2			Q9HCJ6	Synaptic vesicle membrane protein VAT-1 homolog-like
		P12109	Collagen alpha-1(VI) chain			Q99986	Serine/threonine-protein kinase VRK1
		Q9UPN3	Microtubule-actin cross-linking factor 1, isoforms 1/2/3/5
		P54821	Paired mesoderm homeobox protein 1
		Q99986	Serine/threonine-protein kinase VRK1
Localization		Localization		Localization		Localization
P36542	ATP synthase subunit gamma, mitochondrial	P68133	Actin, alpha skeletal muscle	O60784	Target of Myb protein 1	P51572	B-cell receptor-associated protein 31
O14579	Coatomer subunit epsilon	P51572	B-cell receptor-associated protein 31	P08123	Collagen alpha-2(I) chain	B5ME19	Eukaryotic translation initiation factor 3 subunit C-like protein
Q8IUD2	ELKS/Rab6-interacting/CAST family member 1	P62993	Growth factor receptor-bound protein 2	Q96I24	Far upstream element-binding protein 3	Q13445	Transmembrane emp24 domain-containing protein 1
P55735	Protein SEC13 homolog	P23528	Cofilin-1	A6NHL2	Tubulin alpha chain-like 3	P63267	Actin, gamma-enteric smooth muscle
P08123	Collagen alpha-2(I) chain	O75044	SLIT-ROBO Rho GTPase-activating protein 2	Q86VS8	Protein Hook homolog 3	O43681	ATPase ASNA1
Q9UG63	ATP-binding cassette sub-family F member 2	Q712K3	Ubiquitin-conjugating enzyme E2 R2	P54709	Sodium/potassium-transporting ATPase subunit beta-3	Q12906	Interleukin enhancer-binding factor 3
P51114	Fragile X mental retardation syndrome-related protein 1	P12110	Collagen alpha-2(VI) chain	Q05193	Dynamin-1	P49257	Protein ERGIC-53
Q9UNH7	Sorting nexin-6	Q9H2J4	Phosducin-like protein 3	Q13492	Phosphatidylinositol-binding clathrin assembly protein	P57740	Nuclear pore complex protein Nup107
P61764	Syntaxin-binding protein 1	O00151	PDZ and LIM domain protein 1	Q99613	Eukaryotic translation initiation factor 3 subunit C	P24386	Rab proteins geranylgeranyltransferase component A 1
O43684	Mitotic checkpoint protein BUB3	Q9BWF3	RNA-binding protein 4	QUBT2	SUMO-activating enzyme subunit 2	O95793	Double-stranded RNA-binding protein Staufen homolog 1
Q13492	Phosphatidylinositol-binding clathrin assembly protein	Q15642	Cdc42-interacting protein 4	Q10567	AP-1 complex subunit beta-1	O95573	Long-chain-fatty-acid--CoA ligase 3
O75746	Calcium-binding mitochondrial carrier protein Aralar1	Q15717	ELAV-like protein 1	Q9Y277	Voltage-dependent anion-selective channel protein 3	O94973	AP-2 complex subunit alpha-2
Q99613	Eukaryotic translation initiation factor 3 subunit C	O14950	Myosin regulatory light chain 12B			O43633	Charged multivesicular body protein 2aP2A
Q9Y6G9	Cytoplasmic dynein 1 light intermediate chain 1	O94906	Pre-mRNA-processing factor 6			P12110	Collagen alpha-2(VI) chain
Q13564	NEDD8-activating enzyme E1 regulatory subunit	Q15942	Zyxin			Q9BWM7	Sideroflexin-3
Q9H9B4	Sideroflexin-1	P68032	Actin, alpha cardiac muscle 1			P53007	Tricarboxylate transport protein, mitochondrial
Q9Y678	Coatomer subunit gamma-1	Q9Y281	Cofilin-2			Q02978	Mitochondrial 2-oxoglutarate/malate carrier protein
Q9H223	EH domain-containing protein 4	Q9NQC3	Reticulon-4			Q9UJS0	Calcium-binding mitochondrial carrier protein Aralar2
O96008	Mitochondrial import receptor subunit TOM40 homolog	Q99961	Endophilin-A2			Q13885	Tubulin beta-2A chain
		P53814	Smoothelin			P61204	ADP-ribosylation factor 3
		P21291	Cysteine and glycine-rich protein 1			Q9NZZ3	Charged multivesicular body protein 5
		O00273	DNA fragmentation factor subunit alpha			Q9UP83	Conserved oligomeric Golgi complex subunit 5
		Q32P51	Heterogeneous nuclear ribonucleoprotein A1-like 2			O60313	Dynamin-like 120 kDa protein, mitochondrial
		P24941	Cyclin-dependent kinase 2			P24386	Rab proteins geranylgeranyltransferase component A 1
		P11047	Laminin subunit gamma-1			Q96QK1	Vacuolar protein sorting-associated protein 35
		P13796	Plastin-2			O43684	Mitotic checkpoint protein BUB3
		P12109	Collagen alpha-1(VI) chain			P53618	Coatomer subunit beta
		Q9UPN3	Microtubule-actin cross-linking factor 1, isoforms 1/2/3/5			O43237	Cytoplasmic dynein 1 light intermediate chain 2
		P54821	Paired mesoderm homeobox protein 1			O00629	Importin subunit alpha-3
		Q99986	Serine/threonine-protein kinase VRK1			P37198	Nuclear pore glycoprotein p62
						O75746	Calcium-binding mitochondrial carrier protein Aralar1
						Q6NUK1	Calcium-binding mitochondrial carrier protein SCaMC-1
						P21283	V-type proton ATPase subunit C 1
						P09497	Clathrin light chain B
						P43034	Platelet-activating factor acetylhydrolase IB subunit alpha
						Q00325	Phosphate carrier protein, mitochondrial
						Q9Y5L0	Transportin-3
						P18085	ADP-ribosylation factor 4
						P38606	V-type proton ATPase catalytic subunit A
						O75521	Enoyl-CoA delta isomerase 2, mitochondrial
						Q9Y6M1	Insulin-like growth factor 2 mRNA-binding protein 2
						O60684	Importin subunit alpha-7
						Q92614	Unconventional myosin-XVIIIa
						Q9NVZ3	Adaptin ear-binding coat-associated protein 2
						P16615	Sarcoplasmic/endoplasmic reticulum calcium ATPase 2
						Q9H223	EH domain-containing protein 4
						P49792	E3 SUMO-protein ligase RanBP2
						Q13596	Sorting nexin-1
						O96008	Mitochondrial import receptor subunit TOM40 homolog
						Q99986	Serine/threonine-protein kinase VRK1
Biological Regulation		Biological Regulation		Biological Regulation		Biological Regulation
Q7L1Q6	Basic leucine zipper and W2 domain-containing protein 1	P05198	Eukaryotic translation initiation factor 2 subunit 1	P62714	Serine/threonine-protein phosphatase 2A catalytic subunit beta isoform	Q07817	Bcl-2-like protein 1
O60573	Eukaryotic translation initiation factor 4E type 22	O75822	Eukaryotic translation initiation factor 3 subunit J	O60784	Target of Myb protein 1	O76071	Probable cytosolic iron-sulfur protein assembly protein CIAO1
Q8IUD2	ELKS/Rab6-interacting/CAST family member 1	Q99497	Protein DJ-1	P08123	Collagen alpha-2(I) chain	Q14919	Dr1-associated corepressor
Q53EP0	Fibronectin type III domain-containing protein 3B	P55884	Eukaryotic translation initiation factor 3 subunit B	O60841	Eukaryotic translation initiation factor 5B	P05198	Eukaryotic translation initiation factor 2 subunit 1
P04899	Guanine nucleotide-binding protein G(i) subunit alpha-2	P63092	Guanine nucleotide-binding protein G(s) subunit alpha isoforms XLas	O75044	SLIT-ROBO Rho GTPase-activating protein 2	B5ME19	Eukaryotic translation initiation factor 3 subunit C-like protein
Q86TB9	Protein PAT1 homolog 1	O75044	SLIT-ROBO Rho GTPase-activating protein 2	Q86VS8	Protein Hook homolog 3	Q9Y262	Eukaryotic translation initiation factor 3 subunit L
P01033	Metalloproteinase inhibitor 1	Q712K3	Ubiquitin-conjugating enzyme E2 R2	P23246	Splicing factor, proline- and glutamine-rich	P23588	Eukaryotic translation initiation factor 4B
P08123	Collagen alpha-2(I) chain	P12110	Collagen alpha-2(VI) chain	Q99613	Eukaryotic translation initiation factor 3 subunit C	P63092	Guanine nucleotide-binding protein G(s) subunit alpha isoforms XLas
O60841	Eukaryotic translation initiation factor 5B	P67870	Casein kinase II subunit beta	Q15014	Mortality factor 4-like protein 2	Q12906	Interleukin enhancer-binding factor 3
Q9UG63	ATP-binding cassette sub-family F member 2	O14964	Hepatocyte growth factor-regulated tyrosine kinase substrate	Q02818	Nucleobindin-1	P24386	Rab proteins geranylgeranyltransferase component A 1
O15371	Eukaryotic translation initiation factor 3 subunit D	Q9H2J4	Phosducin-like protein 3			O95793	Double-stranded RNA-binding protein Staufen homolog 1
P42224	Signal transducer and activator of transcription 1-alpha/beta	O00151	PDZ and LIM domain protein 1			P12110	Collagen alpha-2(VI) chain
Q99613	Eukaryotic translation initiation factor 3 subunit C	P06730	Eukaryotic translation initiation factor 4E			P67870	Casein kinase II subunit beta
P13861	cAMP-dependent protein kinase type II-alpha regulatory subunit	Q86VS8	Protein Hook homolog 3			Q92499	ATP-dependent RNA helicase DDX1
Q13148	TAR DNA-binding protein 43	Q15942	Zyxin			Q13838	Spliceosome RNA helicase DDX39B
Q9H223	EH domain-containing protein 4	P05023	Sodium/potassium-transporting ATPase subunit alpha-1			Q14232	Translation initiation factor eIF-2B subunit alpha
		Q99459	Cell division cycle 5-like protein			P06730	Eukaryotic translation initiation factor 4E
		Q15056	Eukaryotic translation initiation factor 4H			Q9BXJ9	N-alpha-acetyltransferase 15, NatA auxiliary subunit
		Q8WXF1	Paraspeckle component 1			Q8WU90	Zinc finger CCCH domain-containing protein 15
		P52565	Rho GDP-dissociation inhibitor 1			Q6DD88	Atlastin-3
		Q9Y6E2	Basic leucine zipper and W2 domain-containing protein 2			Q15056	Eukaryotic translation initiation factor 4H
		O75521	Enoyl-CoA delta isomerase 2, mitochondrial			P43246	DNA mismatch repair protein Msh2
		Q9NZN4	EH domain-containing protein 2			Q8WXF1	Paraspeckle component 1
		Q9UBC2	Epidermal growth factor receptor substrate 15-like 1			P49427	Ubiquitin-conjugating enzyme E2 R1
		Q92616	Translational activator GCN1			P56537	Eukaryotic translation initiation factor 6
		P09429	High mobility group protein B1			P43034	Platelet-activating factor acetylhydrolase IB subunit alpha
		Q16666	Gamma-interferon-inducible protein 16			O75521	Enoyl-CoA delta isomerase 2, mitochondrial
		P10644	cAMP-dependent protein kinase type I-alpha regulatory subunit			Q92616	Translational activator GCN1
		O15400	Syntaxin-7			P09429	High mobility group protein B1
		P12109	Collagen alpha-1(VI) chain			Q92614	Unconventional myosin-XVIIIa
		Q5H9R7	Serine/threonine-protein phosphatase 6 regulatory subunit 3			P10644	cAMP-dependent protein kinase type I-alpha regulatory subunit
		P54821	Paired mesoderm homeobox protein 1			P16615	Sarcoplasmic/endoplasmic reticulum calcium ATPase 2
						Q9UL15	BAG family molecular chaperone regulator 5
						Q9H223	EH domain-containing protein 4
						Q96T76	MMS19 nucleotide excision repair protein homolog
						Q8TCU6	Phosphatidylinositol 3,4,5-trisphosphate-dependent Rac exchanger 1 protein
						O43242	26S proteasome non-ATPase regulatory subunit 3
						P49792	E3 SUMO-protein ligase RanBP2
Biogenesis		Biogenesis		Biogenesis		Biogenesis
Q16531	DNA damage-binding protein 1	P68133	Actin, alpha skeletal muscle	Q16531	DNA damage-binding protein 1	Q9ULV4	Coronin-1C
P08123	Collagen alpha-2(I) chain	P59998	Actin-related protein 2/3 complex subunit 4	P35908	Keratin, type II cytoskeletal 2 epidermal	Q92522	Histone H1x
P02538	Keratin, type II cytoskeletal 6A	Q9ULV4	Coronin-1C	P08123	Collagen alpha-2(I) chain	P34931	Heat shock 70 kDa protein 1-like
Q9Y3A5	Ribosome maturation protein SBDS	Q92522	Histone H1x	P35241	Radixin	P63267	Actin, gamma-enteric smooth muscle
P10412	Histone H1.4	P23528	Cofilin-1	P48723	Heat shock 70 kDa protein 13	Q14683	Structural maintenance of chromosomes protein 1A
Q16643	Drebrin	Q15185	Prostaglandin E synthase 3	A6NHL2	Tubulin alpha chain-like 3	P12110	Collagen alpha-2(VI) chain
Q9Y6G9	Cytoplasmic dynein 1 light intermediate chain 1	P12110	Collagen alpha-2(VI) chain	Q14008	Cytoskeleton-associated protein 5	P67870	Casein kinase II subunit beta
Q9UHB6	LIM domain and actin-binding protein 1	P67870	Casein kinase II subunit beta	Q05193	Dynamin-1	O14929	Histone acetyltransferase type B catalytic subunit
O96008	Mitochondrial import receptor subunit TOM40 homolog	Q13561	Dynactin subunit 2	P53814	Smoothelin	Q13885	Tubulin beta-2A chain
		O00151	PDZ and LIM domain protein 1	Q16643	Drebrin	Q9Y6W5	Wiskott-Aldrich syndrome protein family member 2
		P17987	T-complex protein 1 subunit alpha	Q9UJU6	Drebrin-like protein	O60313	Dynamin-like 120 kDa protein, mitochondrial
		Q15642	Cdc42-interacting protein 4			Q15813	Tubulin-specific chaperone E
		Q9Y6W5	Wiskott-Aldrich syndrome protein family member 2			O43237	Cytoplasmic dynein 1 light intermediate chain 2
		O60313	Dynamin-like 120 kDa protein, mitochondrial			P43246	DNA mismatch repair protein Msh2
		Q15942	Zyxin			P14317	Hematopoietic lineage cell-specific protein
		P68032	Actin, alpha cardiac muscle 1			P10412	Histone H1.4
		Q9Y281	Cofilin-2			P09429	High mobility group protein B1
		Q9Y4L1	Hypoxia up-regulated protein 1			P13796	Plastin-2
		Q99961	Endophilin-A2			Q92614	Unconventional myosin-XVIIIa
		P53814	Smoothelin			Q02539	Histone H1.1
		P61758	Prefoldin subunit 3			Q9UHB6	LIM domain and actin-binding protein 1
		O60499	Syntaxin-10			P62081	40S ribosomal protein S7
		Q14019	Coactosin-like protein			O96008	Mitochondrial import receptor subunit TOM40 homolog
		P09429	High mobility group protein B1			Q99986	Serine/threonine-protein kinase VRK1
		P13796	Plastin-2
		P62269	40S ribosomal protein S18
		P12109	Collagen alpha-1(VI) chain
		Q96KK5	Histone H2A type 1-H
		Q9UPN3	Microtubule-actin cross-linking factor 1, isoforms 1/2/3/5
		P62081	40S ribosomal protein S7
		O43752	Syntaxin-6
		Q99986	Serine/threonine-protein kinase VRK1
Response to Stimulus		Response to Stimulus		Response to Stimulus		Response to Stimulus
P04899	Guanine nucleotide-binding protein G(i) subunit alpha-2	P62993	Growth factor receptor-bound protein 2	P62714	Serine/threonine-protein phosphatase 2A catalytic subunit beta isoform	P34931	Heat shock 70 kDa protein 1-like
Q9H3U1	Protein unc-45 homolog A	Q99497	Protein DJ-1	P08123	Collagen alpha-2(I) chain	Q9H3U1	Protein unc-45 homolog A
P08123	Collagen alpha-2(I) chain	Q12931	Heat shock protein 75 kDa, mitochondrial	Q9BXP5	Serrate RNA effector molecule homolog	O43681	ATPase ASNA1
P01903	HLA class II histocompatibility antigen, DR alpha chain	P63092	Guanine nucleotide-binding protein G(s) subunit alpha isoforms XLas	P48723	Heat shock 70 kDa protein 13	Q6DD88	Atlastin-3
P42224	Signal transducer and activator of transcription 1-alpha/beta	P42166	Lamina-associated polypeptide 2, isoform alpha	P28482	Mitogen-activated protein kinase 1	P63092	Guanine nucleotide-binding protein G(s) subunit alpha isoforms XLas
		Q15785	Mitochondrial import receptor subunit TOM34	P09874	Poly [ADP-ribose] polymerase 1	Q12906	Interleukin enhancer-binding factor 3
		P12110	Collagen alpha-2(VI) chain			O95793	Double-stranded RNA-binding protein Staufen homolog 1
		P67870	Casein kinase II subunit beta			P04632	Calpain small subunit 1
		P05106	Integrin beta-3			P12110	Collagen alpha-2(VI) chain
		O95571	Protein ETHE1, mitochondrial			P67870	Casein kinase II subunit beta
		Q9Y4L1	Hypoxia up-regulated protein 1			P05106	Integrin beta-3
		Q9UH65	Switch-associated protein 70			O95571	Protein ETHE1, mitochondrial
		Q8NFV4	Alpha/beta hydrolase domain-containing protein 11			P43246	DNA mismatch repair protein Msh2
		Q13501	Sequestosome-1			Q8NFV4	Alpha/beta hydrolase domain-containing protein 11
		Q16666	Gamma-interferon-inducible protein 16			Q95604	HLA class I histocompatibility antigen, Cw-17 alpha chain
		O94826	Mitochondrial import receptor subunit TOM70A			O14618	Copper chaperone for superoxide dismutase
		P12109	Collagen alpha-1(VI) chain			P13760	HLA class II histocompatibility antigen, DRB1-4 beta chain
		P31689	DnaJ homolog subfamily A member 1
		P09874	Poly [ADP-ribose] polymerase 1
Multicellular Organismal		Multicellular Organismal		Multicellular Organismal		Multicellular Organismal
Q53EP0	Fibronectin type III domain-containing protein 3B	O00170	AH receptor-interacting protein	Q96I24	Far upstream element-binding protein 3	P63092	Guanine nucleotide-binding protein G(s) subunit alpha isoforms XLas
P35637	RNA-binding protein FUS	P63092	Guanine nucleotide-binding protein G(s) subunit alpha isoforms XLas	P62873	Guanine nucleotide-binding protein G(I)/G(S)/G(T) subunit beta-1	Q12906	Interleukin enhancer-binding factor 3
P62879	Guanine nucleotide-binding protein G(I)/G(S)/G(T) subunit beta-2	Q712K3	Ubiquitin-conjugating enzyme E2 R2	Q8TC12	Retinol dehydrogenase 11	P24386	Rab proteins geranylgeranyltransferase component A 1
P61764	Syntaxin-binding protein 1	P12110	Collagen alpha-2(VI) chain			O95793	Double-stranded RNA-binding protein Staufen homolog 1
Q9H223	EH domain-containing protein 4	Q9H2J4	Phosducin-like protein 3			P04632	Calpain small subunit 1
Q8TC12	Retinol dehydrogenase 11	O00151	PDZ and LIM domain protein 1			P12110	Collagen alpha-2(VI) chain
		P61224	Ras-related protein Rap-1b			Q15582	Transforming growth factor-beta-induced protein ig-h3
		Q9BWF3	RNA-binding protein 4			P49427	Ubiquitin-conjugating enzyme E2 R1
		Q01844	RNA-binding protein EWS			Q32P51	Heterogeneous nuclear ribonucleoprotein A1-like 2
		O14950	Myosin regulatory light chain 12B			Q9Y6M1	Insulin-like growth factor 2 mRNA-binding protein 2
		P62834	Ras-related protein Rap-1A			Q96GA7	Serine dehydratase-like
		Q15942	Zyxin			Q9H223	EH domain-containing protein 4
		Q99961	Endophilin-A2			Q8WWI1	LIM domain only protein 7
		Q32P51	Heterogeneous nuclear ribonucleoprotein A1-like 2			P37802	Transgelin-2
		P60660	Myosin light polypeptide 6			Q01085	Nucleolysin TIAR
		P24941	Cyclin-dependent kinase 2
		Q9NZN4	EH domain-containing protein 2
		Q9UBC2	Epidermal growth factor receptor substrate 15-like 1
		P11047	Laminin subunit gamma-1
		O15400	Syntaxin-7
		P12109	Collagen alpha-1(VI) chain
		Q9NZM1	Myoferlin
		P54821	Paired mesoderm homeobox protein 1
		P37802	Transgelin-2
Immune System		Immune System		Immune System		Immune System
Q9H3U1	Protein unc-45 homolog A	P62993	Growth factor receptor-bound protein 2	P08123	Collagen alpha-2(I) chain	P34931	Heat shock 70 kDa protein 1-like
P08123	Collagen alpha-2(I) chain	P23284	Peptidyl-prolyl cis-trans isomerase B	P48723	Heat shock 70 kDa protein 13	Q9H3U1	Protein unc-45 homolog A
P01903	HLA class II histocompatibility antigen, DR alpha chain	P42166	Lamina-associated polypeptide 2, isoform alpha	P28482	Mitogen-activated protein kinase 1	Q6DD88	Atlastin-3
P42224	Signal transducer and activator of transcription 1-alpha/beta	Q15785	Mitochondrial import receptor subunit TOM34			Q12906	Interleukin enhancer-binding factor 3
		O95573	Long-chain-fatty-acid--CoA ligase 3			O95793	Double-stranded RNA-binding protein Staufen homolog 1
		P12110	Collagen alpha-2(VI) chain			O95573	Long-chain-fatty-acid--CoA ligase 3
		Q9UH65	Switch-associated protein 70			P04632	Calpain small subunit 1
		P21291	Cysteine and glycine-rich protein 1			P12110	Collagen alpha-2(VI) chain
		P62937	Peptidyl-prolyl cis-trans isomerase A			Q95604	HLA class I histocompatibility antigen, Cw-17 alpha chain
		Q16666	Gamma-interferon-inducible protein 16			Q06830	Peroxiredoxin-1
		Q06830	Peroxiredoxin-1			P13760	HLA class II histocompatibility antigen, DRB1-4 beta chain
		P32119	Peroxiredoxin-2
		P12109	Collagen alpha-1(VI) chain
		P31689	DnaJ homolog subfamily A member 1
Apoptotic		Apoptotic		Apoptotic		Apoptotic
P51114	Fragile X mental retardation syndrome-related protein 1	P51572	B-cell receptor-associated protein 31	Q9UNF1	Melanoma-associated antigen D2	P51572	B-cell receptor-associated protein 31
P42224	Signal transducer and activator of transcription 1-alpha/beta	O75044	SLIT-ROBO Rho GTPase-activating protein 2	Q96I24	Far upstream element-binding protein 3	Q07817	Bcl-2-like protein 1
		Q712K3	Ubiquitin-conjugating enzyme E2 R2	O75044	SLIT-ROBO Rho GTPase-activating protein 2	Q12906	Interleukin enhancer-binding factor 3
		Q9H2J4	Phosducin-like protein 3			O95793	Double-stranded RNA-binding protein Staufen homolog 1
		O00273	DNA fragmentation factor subunit alpha			P04632	Calpain small subunit 1
						Q99536	Synaptic vesicle membrane protein VAT-1 homolog
						Q13620	Cullin-4B
						P49427	Ubiquitin-conjugating enzyme E2 R1
						Q9Y6M1	Insulin-like growth factor 2 mRNA-binding protein 2
						Q9UL15	BAG family molecular chaperone regulator 5
						Q9HCJ6	Synaptic vesicle membrane protein VAT-1 homolog-like
Biological Adhesion		Biological Adhesion		Biological Adhesion		Biological Adhesion
Q53EP0	Fibronectin type III domain-containing protein 3B	O75044	SLIT-ROBO Rho GTPase-activating protein 2	P08123	Collagen alpha-2(I) chain	P12110	Collagen alpha-2(VI) chain
P08123	Collagen alpha-2(I) chain	P12110	Collagen alpha-2(VI) chain	O75044	SLIT-ROBO Rho GTPase-activating protein 2	O60716	Catenin delta-1
O60568	Procollagen-lysine,2-oxoglutarate 5-dioxygenase 3	P05106	Integrin beta-3		Tenascin	P05106	Integrin beta-3
		P61224	Ras-related protein Rap-1b	P02751	Fibronectin	O60568	Procollagen-lysine,2-oxoglutarate 5-dioxygenase 3
		Q02809	Procollagen-lysine,2-oxoglutarate 5-dioxygenase 1			Q02809	Procollagen-lysine,2-oxoglutarate 5-dioxygenase 1
		P62834	Ras-related protein Rap-1A			Q6DD88	Atlastin-3
		P11047	Laminin subunit gamma-1			Q15582	Transforming growth factor-beta-induced protein ig-h3
		P12109	Collagen alpha-1(VI) chain
		P02751	Fibronectin
		P08648	Integrin alpha-5
Reproduction		Reproduction		Reproduction		Reproduction
		Q8WXF1	Paraspeckle component 1	Q9UNF1	Melanoma-associated antigen D2	Q07817	Bcl-2-like protein 1
				P23246	Splicing factor, proline- and glutamine-rich	Q12906	Interleukin enhancer-binding factor 3
						O95793	Double-stranded RNA-binding protein Staufen homolog 1
						P43246	DNA mismatch repair protein Msh2
						Q8WXF1	Paraspeckle component 1
MOLECULAR FUNCTION
Unique to: U87 unstressed cells		UPN933 Unstressed		U87 Stressed		UPN933 Stressed
Accession	Protein name	Accession	Protein name	Accession	Protein name	Accession	Protein name
Catalytic		Catalytic		Catalytic		Catalytic
P30566	Adenylosuccinate lyase	P09622	Dihydrolipoyl dehydrogenase, mitochondrial	Q9UHQ9	NADH-cytochrome b5 reductase 1	P30566	Adenylosuccinate lyase
P36542	ATP synthase subunit gamma, mitochondrial	Q9NTX5	Ethylmalonyl-CoA decarboxylase	P09622	Dihydrolipoyl dehydrogenase, mitochondrial	Q9HDC9	Adipocyte plasma membrane-associated protein
Q7L1Q6	Basic leucine zipper and W2 domain-containing protein 1	Q99497	Protein DJ-1	P62714	Serine/threonine-protein phosphatase 2A catalytic subunit beta isoform	P27708	CAD protein
Q8IUD2	ELKS/Rab6-interacting/CAST family member 1	P49721	Proteasome subunit beta type-2	O60784	Target of Myb protein 1	Q96KP4	Cytosolic non-specific dipeptidase
Q53EP0	Fibronectin type III domain-containing protein 3B	P62191	26S protease regulatory subunit 4	Q14166	Tubulin--tyrosine ligase-like protein 12	P09543	2',3'-cyclic-nucleotide 3'-phosphodiesterase
P04899	Guanine nucleotide-binding protein G(i) subunit alpha-2	Q9NP77	RNA polymerase II subunit A C-terminal domain phosphatase SSU72	P09110	3-ketoacyl-CoA thiolase, peroxisomal	Q14919	Dr1-associated corepressor
P55084	Trifunctional enzyme subunit beta, mitochondrial	P48047	ATP synthase subunit O, mitochondrial	O60841	Eukaryotic translation initiation factor 5B	Q96AY3	Peptidyl-prolyl cis-trans isomerase FKBP10
P01033	Metalloproteinase inhibitor 1	Q9HA77	Probable cysteine--tRNA ligase, mitochondrial2	Q96I24	Far upstream element-binding protein 3	P31153	S-adenosylmethionine synthase isoform type-2
P13798	Acylamino-acid-releasing enzyme	Q9BS26	Endoplasmic reticulum resident protein 44	O75044	SLIT-ROBO Rho GTPase-activating protein 2	P13995	Bifunctional methylenetetrahydrofolate dehydrogenase/cyclohydrolase, mitochondrial
P17812	CTP synthase 1	P51570	Galactokinase	Q00535	Cyclin-dependent kinase 5	Q9UBV8	Peflin
O60841	Eukaryotic translation initiation factor 5B	O14908	PDZ domain-containing protein GIPC1	P31937	3-hydroxyisobutyrate dehydrogenase, mitochondrial	Q9BTU6	Phosphatidylinositol 4-kinase type 2-alpha
P35637	RNA-binding protein FUS	P63092	Guanine nucleotide-binding protein G(s) subunit alpha isoforms XLas	Q15637	Splicing factor 1	O14818	Proteasome subunit alpha type-7
Q06210	Glutamine--fructose-6-phosphate aminotransferase [isomerizing] 1	Q08J23	tRNA (cytosine(34)-C(5))-methyltransferase	P62873	Guanine nucleotide-binding protein G(I)/G(S)/G(T) subunit beta-1	P49721	Proteasome subunit beta type-2
P62879	Guanine nucleotide-binding protein G(I)/G(S)/G(T) subunit beta-2	P22061	Protein-L-isoaspartate(D-aspartate) O-methyltransferase	Q8N335	Glycerol-3-phosphate dehydrogenase 1-like protein	P14678	Small nuclear ribonucleoprotein-associated proteins B and B'
P04181	Ornithine aminotransferase, mitochondrial	P19387	DNA-directed RNA polymerase II subunit RPB3	Q86VS8	Protein Hook homolog 3	Q9NP77	RNA polymerase II subunit A C-terminal domain phosphatase SSU72
Q9UG63	ATP-binding cassette sub-family F member 2	P23284	Peptidyl-prolyl cis-trans isomerase B	O43847	Nardilysin	P09936	Ubiquitin carboxyl-terminal hydrolase isozyme L1
P49748	Very long-chain specific acyl-CoA dehydrogenase, mitochondrial	P15153	Ras-related C3 botulinum toxin substrate 2	Q96KB5	Lymphokine-activated killer T-cell-originated protein kinase	P30520	Adenylosuccinate synthetase isozyme 2
Q01433	AMP deaminase 2	O75044	SLIT-ROBO Rho GTPase-activating protein 2	P35249	Replication factor C subunit 4	P13798	Acylamino-acid-releasing enzyme
P31937	3-hydroxyisobutyrate dehydrogenase, mitochondrial	A0AVT1	Ubiquitin-like modifier-activating enzyme 6	P04818	Thymidylate synthase	O43681	ATPase ASNA1
O60568	Procollagen-lysine,2-oxoglutarate 5-dioxygenase 3	P13010	X-ray repair cross-complementing protein 5	Q05193	Dynamin-1	Q6DD88	Atlastin-3
P18031	Tyrosine-protein phosphatase non-receptor type 1	O95573	Long-chain-fatty-acid--CoA ligase 3	P23246	Splicing factor, proline- and glutamine-rich	P49589	Cysteine--tRNA ligase, cytoplasmic
Q15637	Splicing factor 1	P67870	Casein kinase II subunit beta	Q9NX46	Poly(ADP-ribose) glycohydrolase ARH3	Q6BCY4	NADH-cytochrome b5 reductase 2
P35914	Hydroxymethylglutaryl-CoA lyase, mitochondrial	Q13561	Dynactin subunit 2	O43143	Putative pre-mRNA-splicing factor ATP-dependent RNA helicase DHX15	P63092	Guanine nucleotide-binding protein G(s) subunit alpha isoforms XLas
Q13151	Heterogeneous nuclear ribonucleoprotein A0	O14964	Hepatocyte growth factor-regulated tyrosine kinase substrate	P16435	NADPH--cytochrome P450 reductase	Q16836	Hydroxyacyl-coenzyme A dehydrogenase, mitochondrial
O43847	Nardilysin	Q16719	Kynureninase	QUBT2	SUMO-activating enzyme subunit 2	Q99714	3-hydroxyacyl-CoA dehydrogenase type-2
P08559	Pyruvate dehydrogenase E1 component subunit alpha, somatic form, mitochondrial	P40261	Nicotinamide N-methyltransferase	Q96EP5	DAZ-associated protein 1	Q12906	Interleukin enhancer-binding factor 3
Q96S44	TP53-regulating kinase	P49585	Choline-phosphate cytidylyltransferase A	P15586	N-acetylglucosamine-6-sulfatase	Q9BV86	N-terminal Xaa-Pro-Lys N-methyltransferase 1
P49419	Alpha-aminoadipic semialdehyde dehydrogenase1	Q9H2J4	Phosducin-like protein 3	Q9BV79	Trans-2-enoyl-CoA reductase, mitochondrial	Q9NPF4	Probable tRNA threonylcarbamoyladenosine biosynthesis protein OSGEP
Q08257	Quinone oxidoreductase	P30048	Thioredoxin-dependent peroxide reductase, mitochondrial	Q13310	Polyadenylate-binding protein 4	P22061	Protein-L-isoaspartate(D-aspartate) O-methyltransferase
P40939	Trifunctional enzyme subunit alpha, mitochondrial	P25787	Proteasome subunit alpha type-2	Q9P2J5	Leucine--tRNA ligase, cytoplasmic	P19387	DNA-directed RNA polymerase II subunit RPB3
P00491	Purine nucleoside phosphorylase	P61224	Ras-related protein Rap-1b	P28482	Mitogen-activated protein kinase 1	Q99436	Proteasome subunit beta type-7
Q16181	Septin-7	Q9BWF3	RNA-binding protein 4	P09874	Poly [ADP-ribose] polymerase 1	P24386	Rab proteins geranylgeranyltransferase component A 1
P08579	U2 small nuclear ribonucleoprotein B''	P04844	Dolichyl-diphosphooligosaccharide--protein glycosyltransferase subunit 2	Q8TC12	Retinol dehydrogenase 11	Q8NBN7	Retinol dehydrogenase 13
Q6P1N9	Putative deoxyribonuclease TATDN1	Q12874	Splicing factor 3A subunit 3	P35250	Replication factor C subunit 2	Q14683	Structural maintenance of chromosomes protein 1A
O00116	Alkyldihydroxyacetonephosphate synthase, peroxisomal	P15374	Ubiquitin carboxyl-terminal hydrolase isozyme L3			O95793	Double-stranded RNA-binding protein Staufen homolog 1
Q13557	Calcium/calmodulin-dependent protein kinase type II subunit delta	Q9Y5K5	Ubiquitin carboxyl-terminal hydrolase isozyme L5			P49748	Very long-chain specific acyl-CoA dehydrogenase, mitochondrial
P14866	Heterogeneous nuclear ribonucleoprotein L	Q9NYU2	UDP-glucose:glycoprotein glucosyltransferase 1			O95573	Long-chain-fatty-acid--CoA ligase 3
Q9UKK9	ADP-sugar pyrophosphatase	P61204	ADP-ribosylation factor 3			P04632	Calpain small subunit 1
P13861	cAMP-dependent protein kinase type II-alpha regulatory subunit	P33240	Cleavage stimulation factor subunit 2			P67870	Casein kinase II subunit beta
P30837	Aldehyde dehydrogenase X, mitochondrial	P07858	Cathepsin B			P07339	Cathepsin D
O95479	GDH/6PGL endoplasmic bifunctional protein	Q15717	ELAV-like protein 1			P14868	Aspartate--tRNA ligase, cytoplasmic
Q9BQG0	Myb-binding protein 1A	O95571	Protein ETHE1, mitochondrial			Q9Y295	Developmentally-regulated GTP-binding protein 1
Q13564	NEDD8-activating enzyme E1 regulatory subunit	Q01844	RNA-binding protein EWS			Q96GK7	Fumarylacetoacetate hydrolase domain-containing protein 2A
Q13310	Polyadenylate-binding protein 4	Q92820	Gamma-glutamyl hydrolase			O14929	Histone acetyltransferase type B catalytic subunit
Q9NVA2	Septin-11	Q86VS8	Protein Hook homolog 3			Q16719	Kynureninase
Q13148	TAR DNA-binding protein 43	Q99685	Monoglyceride lipase			P40261	Nicotinamide N-methyltransferase
Q8IYQ7	Threonine synthase-like 1	O60313	Dynamin-like 120 kDa protein, mitochondrial			O60568	Procollagen-lysine,2-oxoglutarate 5-dioxygenase 3
Q16850	Lanosterol 14-alpha demethylase	Q96KB5	Lymphokine-activated killer T-cell-originated protein kinase			P25787	Proteasome subunit alpha type-2
O60762	Dolichol-phosphate mannosyltransferase	Q02809	Procollagen-lysine,2-oxoglutarate 5-dioxygenase 1			P60900	Proteasome subunit alpha type-6
Q9H223	EH domain-containing protein 4	O15305	Phosphomannomutase 2			P18031	Tyrosine-protein phosphatase non-receptor type 1
Q02790	Peptidyl-prolyl cis-trans isomerase FKBP4	O94906	Pre-mRNA-processing factor 6			P04844	Dolichyl-diphosphooligosaccharide--protein glycosyltransferase subunit 2
P48637	Glutathione synthetase	P49720	Proteasome subunit beta type-3			P15374	Ubiquitin carboxyl-terminal hydrolase isozyme L3
Q9P2J5	Leucine--tRNA ligase, cytoplasmic	P62834	Ras-related protein Rap-1A			Q9Y5K5	Ubiquitin carboxyl-terminal hydrolase isozyme L5
Q9UHB6	LIM domain and actin-binding protein 1	P35249	Replication factor C subunit 4			Q99536	Synaptic vesicle membrane protein VAT-1 homolog
P55786	Puromycin-sensitive aminopeptidase	Q15459	Splicing factor 3A subunit 1			P61204	ADP-ribosylation factor 3
Q8TC12	Retinol dehydrogenase 11	Q15942	Zyxin			P04040	Catalase
Q93009	Ubiquitin carboxyl-terminal hydrolase 7	P05023	Sodium/potassium-transporting ATPase subunit alpha-1			Q92499	ATP-dependent RNA helicase DDX1
		Q08211	ATP-dependent RNA helicase A			Q13838	Spliceosome RNA helicase DDX39B
		Q9NQT5	Exosome complex component RRP40			Q14232	Translation initiation factor eIF-2B subunit alpha
		Q53H82	Beta-lactamase-like protein 2			Q15717	ELAV-like protein 1
		O14880	Microsomal glutathione S-transferase 3			O95571	Protein ETHE1, mitochondrial
		O43809	Cleavage and polyadenylation specificity factor subunit 5			Q92820	Gamma-glutamyl hydrolase
		Q9NVS9	Pyridoxine-5'-phosphate oxidaseO			Q9BXJ9	N-alpha-acetyltransferase 15, NatA auxiliary subunit
		P28074	Proteasome subunit beta type-5			O60313	Dynamin-like 120 kDa protein, mitochondrial
		Q8WXF1	Paraspeckle component 1			Q8N6M0	OTU domain-containing protein 6B
		P78330	Phosphoserine phosphatase			P22234	Multifunctional protein ADE2
		O75792	Ribonuclease H2 subunit A			Q02809	Procollagen-lysine,2-oxoglutarate 5-dioxygenase 1
		Q8NBS9	Thioredoxin domain-containing protein 5			O15305	Phosphomannomutase 2
		Q8NFV4	Alpha/beta hydrolase domain-containing protein 11			Q16537	Serine/threonine-protein phosphatase 2A 56 kDa regulatory subunit epsilon isoform
		P21283	V-type proton ATPase subunit C 1			Q13162	Peroxiredoxin-4
		O43169	Cytochrome b5 type B			Q6P2Q9	Pre-mRNA-processing-splicing factor 8
		P27707	Deoxycytidine kinase			P49720	Proteasome subunit beta type-3
		P39656	Dolichyl-diphosphooligosaccharide--protein glycosyltransferase 48 kDa subunit			Q7L0Y3	Mitochondrial ribonuclease P protein 1
		P14324	Farnesyl pyrophosphate synthase			Q6DD88	Atlastin-3
		Q9H0R4	Haloacid dehalogenase-like hydrolase domain-containing protein 2			Q16740	Putative ATP-dependent Clp protease proteolytic subunit, mitochondrial
		Q32P51	Heterogeneous nuclear ribonucleoprotein A1-like 2			Q9P2I0	Cleavage and polyadenylation specificity factor subunit 2
		Q5JRX3	Presequence protease, mitochondrial			Q13620	Cullin-4B
		Q15181	Inorganic pyrophosphatase			Q08211	ATP-dependent RNA helicase A
		P62937	Peptidyl-prolyl cis-trans isomerase A			Q9NQT5	Exosome complex component RRP40
		P30041	Peroxiredoxin-6			P40939	Trifunctional enzyme subunit alpha, mitochondrial
		Q99873	Protein arginine N-methyltransferase 1			Q53H82	Beta-lactamase-like protein 2
		P28072	Proteasome subunit beta type-6			P43246	DNA mismatch repair protein Msh2
		Q15427	Splicing factor 3B subunit 4			O43809	Cleavage and polyadenylation specificity factor subunit 5
		P04179	Superoxide dismutase [Mn], mitochondrial			Q96GD0	Pyridoxal phosphate phosphatase
		Q8N841	Tubulin polyglutamylase TTLL6			Q9NVS9	Pyridoxine-5'-phosphate oxidaseO
		P18085	ADP-ribosylation factor 4			P28066	Proteasome subunit alpha type-5
		P52565	Rho GDP-dissociation inhibitor 1			P28074	Proteasome subunit beta type-5
		Q9Y6E2	Basic leucine zipper and W2 domain-containing protein 2			Q8WXF1	Paraspeckle component 1
		P24941	Cyclin-dependent kinase 2			P06737	Glycogen phosphorylase, liver form
		O75521	Enoyl-CoA delta isomerase 2, mitochondrial			P47897	Glutamine--tRNA ligase
		Q9NZN4	EH domain-containing protein 2			O75792	Ribonuclease H2 subunit A
		Q9UBC2	Epidermal growth factor receptor substrate 15-like 1			P08579	U2 small nuclear ribonucleoprotein B''
		Q92616	Translational activator GCN1			Q8NFV4	Alpha/beta hydrolase domain-containing protein 11
		P00492	Hypoxanthine-guanine phosphoribosyltransferase			P00966	Argininosuccinate synthase
		Q9NZL9	Methionine adenosyltransferase 2 subunit beta			P21283	V-type proton ATPase subunit C 1
		Q9NR45	Sialic acid synthase			Q13557	Calcium/calmodulin-dependent protein kinase type II subunit delta
		Q06830	Peroxiredoxin-1			P27707	Deoxycytidine kinase
		P32119	Peroxiredoxin-2			P39656	Dolichyl-diphosphooligosaccharide--protein glycosyltransferase 48 kDa subunit
		P10644	cAMP-dependent protein kinase type I-alpha regulatory subunit			P30084	Enoyl-CoA hydratase, mitochondrial
		P11908	Ribose-phosphate pyrophosphokinase 2			Q9NPD3	Exosome complex component RRP41
		P08134	Rho-related GTP-binding protein RhoC			P14324	Farnesyl pyrophosphate synthase
		P31350	Ribonucleoside-diphosphate reductase subunit M2			Q32P51	Heterogeneous nuclear ribonucleoprotein A1-like 2
		O75494	Serine/arginine-rich splicing factor 10			P43034	Platelet-activating factor acetylhydrolase IB subunit alpha
		P23526	Adenosylhomocysteinase			A6NDG6	Phosphoglycolate phosphatase
		Q9UIJ7	GTP:AMP phosphotransferase, mitochondrial			Q5JRX3	Presequence protease, mitochondrial
		Q9HB07	UPF0160 protein MYG1, mitochondrial			P50897	Palmitoyl-protein thioesterase 1
		P23919	Thymidylate kinase			P30041	Peroxiredoxin-6
		Q5RKV6	Exosome complex component MTR3			Q99873	Protein arginine N-methyltransferase 1
		Q6P587	Acylpyruvase FAHD1, mitochondrial			P24752	Acetyl-CoA acetyltransferase, mitochondrial
		Q9Y680	Peptidyl-prolyl cis-trans isomerase FKBP7			P30837	Aldehyde dehydrogenase X, mitochondrial
		P49354	Protein farnesyltransferase/geranylgeranyltransferase type-1 subunit alpha			P18085	ADP-ribosylation factor 4
		Q13907	Isopentenyl-diphosphate Delta-isomerase 1			P38606	V-type proton ATPase catalytic subunit A
		P09874	Poly [ADP-ribose] polymerase 1			O14618	Copper chaperone for superoxide dismutase
		Q5H9R7	Serine/threonine-protein phosphatase 6 regulatory subunit 3			P49366	Deoxyhypusine synthase
		P35250	Replication factor C subunit 2			O75521	Enoyl-CoA delta isomerase 2, mitochondrial
		Q99986	Serine/threonine-protein kinase VRK1			Q92616	Translational activator GCN1
						O95479	GDH/6PGL endoplasmic bifunctional protein
						P00492	Hypoxanthine-guanine phosphoribosyltransferase
						Q9Y6M1	Insulin-like growth factor 2 mRNA-binding protein 2
						Q92614	Unconventional myosin-XVIIIa
						Q9NVZ3	Adaptin ear-binding coat-associated protein 2
						Q06830	Peroxiredoxin-1
						P10644	cAMP-dependent protein kinase type I-alpha regulatory subunit
						P11908	Ribose-phosphate pyrophosphokinase 2
						P31350	Ribonucleoside-diphosphate reductase subunit M2
						Q96GA7	Serine dehydratase-like
						Q13247	Serine/arginine-rich splicing factor 6
						Q9UIJ7	GTP:AMP phosphotransferase, mitochondrial
						P16615	Sarcoplasmic/endoplasmic reticulum calcium ATPase 2
						O60762	Dolichol-phosphate mannosyltransferase
						Q14195	Dihydropyrimidinase-related protein 3
						Q9H223	EH domain-containing protein 4
						P38117	Electron transfer flavoprotein subunit beta
						Q6P587	Acylpyruvase FAHD1, mitochondrial
						P48507	Glutamate--cysteine ligase regulatory subunit
						Q13907	Isopentenyl-diphosphate Delta-isomerase 1
						Q9UHB6	LIM domain and actin-binding protein 1
						Q09161	Nuclear cap-binding protein subunit 1
						Q8TCU6	Phosphatidylinositol 3,4,5-trisphosphate-dependent Rac exchanger 1 protein
						O43242	26S proteasome non-ATPase regulatory subunit 3
						P49792	E3 SUMO-protein ligase RanBP2
						Q9P2R7	Succinyl-CoA ligase [ADP-forming] subunit beta, mitochondrial
						Q01085	Nucleolysin TIAR
						Q9BZX2	Uridine-cytidine kinase 2
						Q9HCJ6	Synaptic vesicle membrane protein VAT-1 homolog-like
						Q99986	Serine/threonine-protein kinase VRK1
Binding		Binding		Binding		Binding
Q7L1Q6	Basic leucine zipper and W2 domain-containing protein 1	Q9ULV4	Coronin-1C	Q16531	DNA damage-binding protein 1	Q07817	Bcl-2-like protein 1
Q16531	DNA damage-binding protein 1	P05198	Eukaryotic translation initiation factor 2 subunit 1	P62714	Serine/threonine-protein phosphatase 2A catalytic subunit beta isoform	Q9ULV4	Coronin-1C
O60573	Eukaryotic translation initiation factor 4E type 22	O75822	Eukaryotic translation initiation factor 3 subunit J	O60784	Target of Myb protein 1	Q14919	Dr1-associated corepressor
Q8IUD2	ELKS/Rab6-interacting/CAST family member 1	P62993	Growth factor receptor-bound protein 2	O60841	Eukaryotic translation initiation factor 5B	P05198	Eukaryotic translation initiation factor 2 subunit 1
Q53EP0	Fibronectin type III domain-containing protein 3B	Q92522	Histone H1x	Q96I24	Far upstream element-binding protein 3	B5ME19	Eukaryotic translation initiation factor 3 subunit C-like protein
P04899	Guanine nucleotide-binding protein G(i) subunit alpha-2	Q9BYD6	39S ribosomal protein L1, mitochondrial	O75044	SLIT-ROBO Rho GTPase-activating protein 2	Q9Y262	Eukaryotic translation initiation factor 3 subunit L
O94776	Metastasis-associated protein MTA2	Q14764	Major vault protein	Q15637	Splicing factor 1	Q96AY3	Peptidyl-prolyl cis-trans isomerase FKBP10
Q86TB9	Protein PAT1 homolog 1	Q99497	Protein DJ-1	Q14008	Cytoskeleton-associated protein 5	Q92522	Histone H1x
P01033	Metalloproteinase inhibitor 1	O00264	Membrane-associated progesterone receptor component 1	P62873	Guanine nucleotide-binding protein G(I)/G(S)/G(T) subunit beta-1	Q9BYD6	39S ribosomal protein L1, mitochondrial
O60841	Eukaryotic translation initiation factor 5B	O94903	Proline synthase co-transcribed bacterial homolog protein	Q86VS8	Protein Hook homolog 3	Q9UBV8	Peflin
P35637	RNA-binding protein FUS	Q96D15	Reticulocalbin-3	P35249	Replication factor C subunit 4	Q96D15	Reticulocalbin-3
P62879	Guanine nucleotide-binding protein G(I)/G(S)/G(T) subunit beta-2	P62750	60S ribosomal protein L23a	Q05193	Dynamin-1	P84098	60S ribosomal protein L19
Q9UG63	ATP-binding cassette sub-family F member 2	O95721	Synaptosomal-associated protein 29	O00487	26S proteasome non-ATPase regulatory subunit 14	P14678	Small nuclear ribonucleoprotein-associated proteins B and B'
P62917	60S ribosomal protein L8	Q04837	Single-stranded DNA-binding protein, mitochondrial	P23246	Splicing factor, proline- and glutamine-rich	Q6DD88	Atlastin-3
Q9Y3A5	Ribosome maturation protein SBDS	Q12846	Syntaxin-4	P53814	Smoothelin	P23588	Eukaryotic translation initiation factor 4B
Q15637	Splicing factor 1	Q15631	Translin	O43143	Putative pre-mRNA-splicing factor ATP-dependent RNA helicase DHX15	Q13643	Four and a half LIM domains protein 3
P51114	Fragile X mental retardation syndrome-related protein 1	O43592	Exportin-T	Q99613	Eukaryotic translation initiation factor 3 subunit C	Q16658	Fascin
Q13151	Heterogeneous nuclear ribonucleoprotein A0	P23528	Cofilin-1	Q15014	Mortality factor 4-like protein 2	P63092	Guanine nucleotide-binding protein G(s) subunit alpha isoforms XLas
O43684	Mitotic checkpoint protein BUB3	P55884	Eukaryotic translation initiation factor 3 subunit B	Q02818	Nucleobindin-1	Q12906	Interleukin enhancer-binding factor 3
O15371	Eukaryotic translation initiation factor 3 subunit D	P63092	Guanine nucleotide-binding protein G(s) subunit alpha isoforms XLas	Q96EP5	DAZ-associated protein 1	Q86U38	Nucleolar protein 9
Q16181	Septin-7	P31942	Heterogeneous nuclear ribonucleoprotein H3	Q16643	Drebrin	P19387	DNA-directed RNA polymerase II subunit RPB3
O75746	Calcium-binding mitochondrial carrier protein Aralar1	Q1KMD3	Heterogeneous nuclear ribonucleoprotein U-like protein 2	Q27J81	Inverted formin-2	P24386	Rab proteins geranylgeranyltransferase component A 1
P08579	U2 small nuclear ribonucleoprotein B''	Q08J23	tRNA (cytosine(34)-C(5))-methyltransferase	Q6PKG0	La-related protein 1	Q14683	Structural maintenance of chromosomes protein 1A
P42224	Signal transducer and activator of transcription 1-alpha/beta	Q14980	Nuclear mitotic apparatus protein 1	Q13310	Polyadenylate-binding protein 4	O75391	Sperm-associated antigen 7
Q6P1N9	Putative deoxyribonuclease TATDN1	P19387	DNA-directed RNA polymerase II subunit RPB3	P24821	Tenascin	O95793	Double-stranded RNA-binding protein Staufen homolog 1
Q99613	Eukaryotic translation initiation factor 3 subunit C	P15153	Ras-related C3 botulinum toxin substrate 2	Q9Y376	Calcium-binding protein 39	P04632	Calpain small subunit 1
P10412	Histone H1.4	O75391	Sperm-associated antigen 7	Q9UJU6	Drebrin-like protein	P67870	Casein kinase II subunit beta
P14866	Heterogeneous nuclear ribonucleoprotein L	O75044	SLIT-ROBO Rho GTPase-activating protein 2	P02751	Fibronectin	O60716	Catenin delta-1
Q29RF7	Sister chromatid cohesion protein PDS5 homolog A	P42166	Lamina-associated polypeptide 2, isoform alpha	Q969G5	Protein kinase C delta-binding protein	P14868	Aspartate--tRNA ligase, cytoplasmic
P13861	cAMP-dependent protein kinase type II-alpha regulatory subunit	P13010	X-ray repair cross-complementing protein 5	P35250	Replication factor C subunit 2	O60610	Protein diaphanous homolog 1
Q16643	Drebrin	P67870	Casein kinase II subunit beta	O14776	Transcription elongation regulator 1	Q9Y295	Developmentally-regulated GTP-binding protein 1
Q9Y6G9	Cytoplasmic dynein 1 light intermediate chain 1	O60610	Protein diaphanous homolog 1			Q92615	La-related protein 4B
Q27J81	Inverted formin-2	O14964	Hepatocyte growth factor-regulated tyrosine kinase substrate			P32969	60S ribosomal protein L9
Q6PKG0	La-related protein 1	Q92615	La-related protein 4B			P46781	40S ribosomal protein S9
Q9BQG0	Myb-binding protein 1A	P43243	Matrin-3			P46783	40S ribosomal protein S10
Q13310	Polyadenylate-binding protein 4	Q9H2J4	Phosducin-like protein 3			P53007	Tricarboxylate transport protein, mitochondrial
P62906	60S ribosomal protein L10a	O00151	PDZ and LIM domain protein 1			Q02978	Mitochondrial 2-oxoglutarate/malate carrier protein
Q9NVA2	Septin-11	P61224	Ras-related protein Rap-1b			Q9UJS0	Calcium-binding mitochondrial carrier protein Aralar2
Q13148	TAR DNA-binding protein 43	Q9BWF3	RNA-binding protein 4			Q9Y6W5	Wiskott-Aldrich syndrome protein family member 2
Q9H223	EH domain-containing protein 4	Q14257	Reticulocalbin-2			P61204	ADP-ribosylation factor 3
Q02790	Peptidyl-prolyl cis-trans isomerase FKBP4	P32969	60S ribosomal protein L9			Q92499	ATP-dependent RNA helicase DDX1
Q9UHB6	LIM domain and actin-binding protein 1	P46782	40S ribosomal protein S5			Q13838	Spliceosome RNA helicase DDX39B
O14776	Transcription elongation regulator 1	P46781	40S ribosomal protein S9			Q14232	Translation initiation factor eIF-2B subunit alpha
Q93009	Ubiquitin carboxyl-terminal hydrolase 7	P46783	40S ribosomal protein S10			P06730	Eukaryotic translation initiation factor 4E
		P39019	40S ribosomal protein S19			Q15717	ELAV-like protein 1
		Q12874	Splicing factor 3A subunit 3			O60313	Dynamin-like 120 kDa protein, mitochondrial
		Q9UJS0	Calcium-binding mitochondrial carrier protein Aralar2			Q8N6M0	OTU domain-containing protein 6B
		Q15642	Cdc42-interacting protein 4			Q6P2Q9	Pre-mRNA-processing-splicing factor 8
		Q9Y6W5	Wiskott-Aldrich syndrome protein family member 2			O00233	26S proteasome non-ATPase regulatory subunit 9
		O75083	WD repeat-containing protein 1			P24386	Rab proteins geranylgeranyltransferase component A 1
		Q86V81	THO complex subunit 4			Q7L0Y3	Mitochondrial ribonuclease P protein 1
		P61204	ADP-ribosylation factor 3			Q8WU90	Zinc finger CCCH domain-containing protein 15
		P33240	Cleavage stimulation factor subunit 2			Q6DD88	Atlastin-3
		P06730	Eukaryotic translation initiation factor 4E			O43684	Mitotic checkpoint protein BUB3
		Q15717	ELAV-like protein 1			Q9P2I0	Cleavage and polyadenylation specificity factor subunit 2
		Q01844	RNA-binding protein EWS			Q08211	ATP-dependent RNA helicase A
		Q86VS8	Protein Hook homolog 3			O43237	Cytoplasmic dynein 1 light intermediate chain 2
		O14950	Myosin regulatory light chain 12B			Q15056	Eukaryotic translation initiation factor 4H
		O60313	Dynamin-like 120 kDa protein, mitochondrial			Q9NQT5	Exosome complex component RRP40
		O94906	Pre-mRNA-processing factor 6			P43246	DNA mismatch repair protein Msh2
		O00233	26S proteasome non-ATPase regulatory subunit 9			O43809	Cleavage and polyadenylation specificity factor subunit 5
		P62834	Ras-related protein Rap-1A			Q8WXF1	Paraspeckle component 1
		P35249	Replication factor C subunit 4			O75792	Ribonuclease H2 subunit A
		P61313	60S ribosomal protein L15			P39023	60S ribosomal protein L3
		P83731	60S ribosomal protein L24			P30050	60S ribosomal protein L12
		P62280	40S ribosomal protein S11			P62888	60S ribosomal protein L30
		Q15459	Splicing factor 3A subunit 1			O75746	Calcium-binding mitochondrial carrier protein Aralar1
		Q15942	Zyxin			Q6NUK1	Calcium-binding mitochondrial carrier protein SCaMC-1
		Q99459	Cell division cycle 5-like protein			P08579	U2 small nuclear ribonucleoprotein B''
		Q9Y281	Cofilin-2			Q15582	Transforming growth factor-beta-induced protein ig-h3
		Q08211	ATP-dependent RNA helicase A			P56537	Eukaryotic translation initiation factor 6
		Q15056	Eukaryotic translation initiation factor 4H			Q9NPD3	Exosome complex component RRP41
		Q9NQT5	Exosome complex component RRP40			P35269	General transcription factor IIF subunit 2
		Q00839	Heterogeneous nuclear ribonucleoprotein U			P14317	Hematopoietic lineage cell-specific protein
		O43809	Cleavage and polyadenylation specificity factor subunit 5			P10412	Histone H1.4
		Q8WXF1	Paraspeckle component 1			Q32P51	Heterogeneous nuclear ribonucleoprotein A1-like 2
		P78330	Phosphoserine phosphatase			O95202	LETM1 and EF-hand domain-containing protein 1, mitochondrial
		O75792	Ribonuclease H2 subunit A			P43034	Platelet-activating factor acetylhydrolase IB subunit alpha
		P39023	60S ribosomal protein L3			O15173	Membrane-associated progesterone receptor component 2
		P30050	60S ribosomal protein L12			O00232	26S proteasome non-ATPase regulatory subunit 12
		P62899	60S ribosomal protein L31			P62249	40S ribosomal protein S16
		P62424	60S ribosomal protein L7a			Q00325	Phosphate carrier protein, mitochondrial
		Q6NUK1	Calcium-binding mitochondrial carrier protein SCaMC-1			P49750	YLP motif-containing protein 1
		P53814	Smoothelin			P18085	ADP-ribosylation factor 4
		Q9UH65	Switch-associated protein 70			P38606	V-type proton ATPase catalytic subunit A
		P23193	Transcription elongation factor A protein 1			O14618	Copper chaperone for superoxide dismutase
		P35269	General transcription factor IIF subunit 2			O75521	Enoyl-CoA delta isomerase 2, mitochondrial
		Q32P51	Heterogeneous nuclear ribonucleoprotein A1-like 2			Q92616	Translational activator GCN1
		P60660	Myosin light polypeptide 6			P09429	High mobility group protein B1
		P62249	40S ribosomal protein S16			P00492	Hypoxanthine-guanine phosphoribosyltransferase
		Q15427	Splicing factor 3B subunit 4			Q9Y6M1	Insulin-like growth factor 2 mRNA-binding protein 2
		O60499	Syntaxin-10			P13796	Plastin-2
		P49750	YLP motif-containing protein 1			Q92614	Unconventional myosin-XVIIIa
		P18085	ADP-ribosylation factor 4			P10644	cAMP-dependent protein kinase type I-alpha regulatory subunit
		P52565	Rho GDP-dissociation inhibitor 1			P54727	UV excision repair protein RAD23 homolog B
		Q9Y6E2	Basic leucine zipper and W2 domain-containing protein 2			P62906	60S ribosomal protein L10a
		Q14019	Coactosin-like protein			Q13247	Serine/arginine-rich splicing factor 6
		O75521	Enoyl-CoA delta isomerase 2, mitochondrial			Q9H223	EH domain-containing protein 4
		Q9NZN4	EH domain-containing protein 2			Q02539	Histone H1.1
		Q9UBC2	Epidermal growth factor receptor substrate 15-like 1			Q9UHB6	LIM domain and actin-binding protein 1
		Q92616	Translational activator GCN1			Q96T76	MMS19 nucleotide excision repair protein homolog
		P09429	High mobility group protein B1			Q9BYD2	39S ribosomal protein L9, mitochondrial
		P00492	Hypoxanthine-guanine phosphoribosyltransferase			Q09161	Nuclear cap-binding protein subunit 1
		Q16666	Gamma-interferon-inducible protein 16			Q8TCU6	Phosphatidylinositol 3,4,5-trisphosphate-dependent Rac exchanger 1 protein
		P13796	Plastin-2			O43242	26S proteasome non-ATPase regulatory subunit 3
		P10644	cAMP-dependent protein kinase type I-alpha regulatory subunit			P49792	E3 SUMO-protein ligase RanBP2
		P08134	Rho-related GTP-binding protein RhoC			P62913	60S ribosomal protein L11
		P46777	60S ribosomal protein L5			P26373	60S ribosomal protein L13
		P62263	40S ribosomal protein S14			P46776	60S ribosomal protein L27a
		O75494	Serine/arginine-rich splicing factor 10			Q8NC51	Plasminogen activator inhibitor 1 RNA-binding protein
		O15400	Syntaxin-7			P37802	Transgelin-2
		Q9Y376	Calcium-binding protein 39			Q01085	Nucleolysin TIAR
		Q5RKV6	Exosome complex component MTR3
		Q9Y680	Peptidyl-prolyl cis-trans isomerase FKBP7
		P02751	Fibronectin
		Q96KK5	Histone H2A type 1-H
		Q9UPN3	Microtubule-actin cross-linking factor 1, isoforms 1/2/3/5
		Q5H9R7	Serine/threonine-protein phosphatase 6 regulatory subunit 3
		P54821	Paired mesoderm homeobox protein 1
		P35250	Replication factor C subunit 2
		P62913	60S ribosomal protein L11
		P35268	60S ribosomal protein L22
		Q8NC51	Plasminogen activator inhibitor 1 RNA-binding protein
		O43752	Syntaxin-6
		P37802	Transgelin-2
Structural Molecule		Structural Molecule		Structural Molecule		Structural Molecule
Q7Z460	CLIP-associating protein 1	P68133	Actin, alpha skeletal muscle	P35908	Keratin, type II cytoskeletal 2 epidermal	Q9BYD6	39S ribosomal protein L1, mitochondrial
Q53EP0	Fibronectin type III domain-containing protein 3B	P59998	Actin-related protein 2/3 complex subunit 4	O60784	Target of Myb protein 1	P84098	60S ribosomal protein L19
P08123	Collagen alpha-2(I) chain	Q9BYD6	39S ribosomal protein L1, mitochondrial	Q14166	Tubulin--tyrosine ligase-like protein 12	P63267	Actin, gamma-enteric smooth muscle
P02538	Keratin, type II cytoskeletal 6A	P62750	60S ribosomal protein L23a	P08123	Collagen alpha-2(I) chain	Q16658	Fascin
P62917	60S ribosomal protein L8	P23528	Cofilin-1	P35241	Radixin	P12110	Collagen alpha-2(VI) chain
Q13151	Heterogeneous nuclear ribonucleoprotein A0	P31942	Heterogeneous nuclear ribonucleoprotein H3	A6NHL2	Tubulin alpha chain-like 3	O60716	Catenin delta-1
Q16181	Septin-7	Q14980	Nuclear mitotic apparatus protein 1	Q14008	Cytoskeleton-associated protein 5	O60610	Protein diaphanous homolog 1
Q16643	Drebrin	P12110	Collagen alpha-2(VI) chain	Q05193	Dynamin-1	P32969	60S ribosomal protein L9
Q9Y6G9	Cytoplasmic dynein 1 light intermediate chain 1	Q13561	Dynactin subunit 2	P53814	Smoothelin	P46781	40S ribosomal protein S9
Q27J81	Inverted formin-2	O60610	Protein diaphanous homolog 1	Q96EP5	DAZ-associated protein 1	P46783	40S ribosomal protein S10
P62906	60S ribosomal protein L10a	O14964	Hepatocyte growth factor-regulated tyrosine kinase substrate	Q16643	Drebrin	Q13885	Tubulin beta-2A chain
Q9NVA2	Septin-11	O00151	PDZ and LIM domain protein 1	Q27J81	Inverted formin-2	Q9Y6W5	Wiskott-Aldrich syndrome protein family member 2
Q9UHB6	LIM domain and actin-binding protein 1	Q9BWF3	RNA-binding protein 4	Q9UJU6	Drebrin-like protein	O60313	Dynamin-like 120 kDa protein, mitochondrial
		P32969	60S ribosomal protein L9			O43237	Cytoplasmic dynein 1 light intermediate chain 2
		P46782	40S ribosomal protein S5			P39023	60S ribosomal protein L3
		P46781	40S ribosomal protein S9			P30050	60S ribosomal protein L12
		P46783	40S ribosomal protein S10			P62888	60S ribosomal protein L30
		P39019	40S ribosomal protein S19			P14317	Hematopoietic lineage cell-specific protein
		Q15642	Cdc42-interacting protein 4			Q32P51	Heterogeneous nuclear ribonucleoprotein A1-like 2
		Q9Y6W5	Wiskott-Aldrich syndrome protein family member 2			P62249	40S ribosomal protein S16
		O75083	WD repeat-containing protein 1			P13796	Plastin-2
		O14950	Myosin regulatory light chain 12B			Q92614	Unconventional myosin-XVIIIa
		O60313	Dynamin-like 120 kDa protein, mitochondrial			P62906	60S ribosomal protein L10a
		P61313	60S ribosomal protein L15			Q9UHB6	LIM domain and actin-binding protein 1
		P83731	60S ribosomal protein L24			Q8WWI1	LIM domain only protein 7
		P62280	40S ribosomal protein S11			Q9BYD2	39S ribosomal protein L9, mitochondrial
		Q15942	Zyxin			P62913	60S ribosomal protein L11
		P68032	Actin, alpha cardiac muscle 1			P26373	60S ribosomal protein L13
		Q9Y281	Cofilin-2			P46776	60S ribosomal protein L27a
		P39023	60S ribosomal protein L3			P37802	Transgelin-2
		P30050	60S ribosomal protein L12			Q01085	Nucleolysin TIAR
		P62899	60S ribosomal protein L31
		P62424	60S ribosomal protein L7a
		Q99961	Endophilin-A2
		P53814	Smoothelin
		P21291	Cysteine and glycine-rich protein 1
		Q32P51	Heterogeneous nuclear ribonucleoprotein A1-like 2
		P60660	Myosin light polypeptide 6
		P62249	40S ribosomal protein S16
		Q8N841	Tubulin polyglutamylase TTLL6
		Q14019	Coactosin-like protein
		P13796	Plastin-2
		P46777	60S ribosomal protein L5
		P62263	40S ribosomal protein S14
		P62269	40S ribosomal protein S18
		P12109	Collagen alpha-1(VI) chain
		Q9UPN3	Microtubule-actin cross-linking factor 1, isoforms 1/2/3/5
		P62913	60S ribosomal protein L11
		P35268	60S ribosomal protein L22
		P37802	Transgelin-2
Nucleic Acid Binding Transcription Factor		Nucleic Acid Binding Transcription Factor		Nucleic Acid Binding Transcription Factor		Nucleic Acid Binding Transcription Factor
Q7L1Q6	Basic leucine zipper and W2 domain-containing protein 1	Q99497	Protein DJ-1	Q15637	Splicing factor 1	Q14919	Dr1-associated corepressor
O60573	Eukaryotic translation initiation factor 4E type 22	O00151	PDZ and LIM domain protein 1	O00487	26S proteasome non-ATPase regulatory subunit 14	Q13643	Four and a half LIM domains protein 3
Q86TB9	Protein PAT1 homolog 1	Q15717	ELAV-like protein 1	Q15014	Mortality factor 4-like protein 2	Q15717	ELAV-like protein 1
O60841	Eukaryotic translation initiation factor 5B	Q01844	RNA-binding protein EWS	Q13310	Polyadenylate-binding protein 4	Q8WU90	Zinc finger CCCH domain-containing protein 15
Q9UG63	ATP-binding cassette sub-family F member 2	Q15942	Zyxin	Q969G5	Protein kinase C delta-binding protein	P35269	General transcription factor IIF subunit 2
O15371	Eukaryotic translation initiation factor 3 subunit D	Q99459	Cell division cycle 5-like protein	O14776	Transcription elongation regulator 1	P14317	Hematopoietic lineage cell-specific protein
Q99613	Eukaryotic translation initiation factor 3 subunit C	P23193	Transcription elongation factor A protein 1			P09429	High mobility group protein B1
		P35269	General transcription factor IIF subunit 2			Q9UHB6	LIM domain and actin-binding protein 1
		Q15427	Splicing factor 3B subunit 4			Q96T76	MMS19 nucleotide excision repair protein homolog
		P09429	High mobility group protein B1
		Q16666	Gamma-interferon-inducible protein 16
		P54821	Paired mesoderm homeobox protein 1
Translation Regulator		Translation Regulator		Translation Regulator		Translation Regulator
P35637	RNA-binding protein FUS	P05198	Eukaryotic translation initiation factor 2 subunit 1	O60841	Eukaryotic translation initiation factor 5B	P05198	Eukaryotic translation initiation factor 2 subunit 1
Q15637	Splicing factor 1	O75822	Eukaryotic translation initiation factor 3 subunit J	Q99613	Eukaryotic translation initiation factor 3 subunit C	B5ME19	Eukaryotic translation initiation factor 3 subunit C-like protein
P42224	Signal transducer and activator of transcription 1-alpha/beta	P55884	Eukaryotic translation initiation factor 3 subunit B			Q9Y262	Eukaryotic translation initiation factor 3 subunit L
Q9BQG0	Myb-binding protein 1A	P06730	Eukaryotic translation initiation factor 4E			P23588	Eukaryotic translation initiation factor 4B
Q13310	Polyadenylate-binding protein 4	Q15056	Eukaryotic translation initiation factor 4H			Q92499	ATP-dependent RNA helicase DDX1
Q13148	TAR DNA-binding protein 43	Q9Y6E2	Basic leucine zipper and W2 domain-containing protein 2			Q13838	Spliceosome RNA helicase DDX39B
Q9UHB6	LIM domain and actin-binding protein 1					P06730	Eukaryotic translation initiation factor 4E
O14776	Transcription elongation regulator 1					Q15056	Eukaryotic translation initiation factor 4H
						P56537	Eukaryotic translation initiation factor 6
Transporter		Transporter		Transporter		Transporter
P36542	ATP synthase subunit gamma, mitochondrial	P51572	B-cell receptor-associated protein 31	O60784	Target of Myb protein 1	P51572	B-cell receptor-associated protein 31
P08123	Collagen alpha-2(I) chain	P48047	ATP synthase subunit O, mitochondrial	P08123	Collagen alpha-2(I) chain	O43681	ATPase ASNA1
Q9UG63	ATP-binding cassette sub-family F member 2	Q7Z3B4	Nucleoporin p54	P54709	Sodium/potassium-transporting ATPase subunit beta-3	P57740	Nuclear pore complex protein Nup107
P61764	Syntaxin-binding protein 1	O95573	Long-chain-fatty-acid--CoA ligase 3	Q9Y277	Voltage-dependent anion-selective channel protein 3	O95573	Long-chain-fatty-acid--CoA ligase 3
O75746	Calcium-binding mitochondrial carrier protein Aralar1	P12110	Collagen alpha-2(VI) chain			P12110	Collagen alpha-2(VI) chain
Q9H9B4	Sideroflexin-1	O14964	Hepatocyte growth factor-regulated tyrosine kinase substrate			Q9BWM7	Sideroflexin-3
		Q9UKX7	Nuclear pore complex protein Nup50			P53007	Tricarboxylate transport protein, mitochondrial
		Q9UJS0	Calcium-binding mitochondrial carrier protein Aralar2			Q02978	Mitochondrial 2-oxoglutarate/malate carrier protein
		P05023	Sodium/potassium-transporting ATPase subunit alpha-1			Q9UJS0	Calcium-binding mitochondrial carrier protein Aralar2
		Q6NUK1	Calcium-binding mitochondrial carrier protein SCaMC-1			P37198	Nuclear pore glycoprotein p62
		P21283	V-type proton ATPase subunit C 1			O75746	Calcium-binding mitochondrial carrier protein Aralar1
		P12109	Collagen alpha-1(VI) chain			Q6NUK1	Calcium-binding mitochondrial carrier protein SCaMC-1
		Q8TEX9	Importin-4			P21283	V-type proton ATPase subunit C 1
						Q00325	Phosphate carrier protein, mitochondrial
						Q9Y5L0	Transportin-3
						P38606	V-type proton ATPase catalytic subunit A
						Q9NVZ3	Adaptin ear-binding coat-associated protein 2
						P16615	Sarcoplasmic/endoplasmic reticulum calcium ATPase 2
Enzyme Regulator		Enzyme Regulator		Enzyme Regulator		Enzyme Regulator
Q8IUD2	ELKS/Rab6-interacting/CAST family member 1	O75044	SLIT-ROBO Rho GTPase-activating protein 2	O60784	Target of Myb protein 1	Q12906	Interleukin enhancer-binding factor 3
Q53EP0	Fibronectin type III domain-containing protein 3B	P67870	Casein kinase II subunit beta	O75044	SLIT-ROBO Rho GTPase-activating protein 2	P24386	Rab proteins geranylgeranyltransferase component A 1
P01033	Metalloproteinase inhibitor 1	O14964	Hepatocyte growth factor-regulated tyrosine kinase substrate	Q86VS8	Protein Hook homolog 3	O95793	Double-stranded RNA-binding protein Staufen homolog 1
P13861	cAMP-dependent protein kinase type II-alpha regulatory subunit	Q9H2J4	Phosducin-like protein 3			P67870	Casein kinase II subunit beta
Q9H223	EH domain-containing protein 4	Q86VS8	Protein Hook homolog 3			Q14232	Translation initiation factor eIF-2B subunit alpha
		Q15942	Zyxin			Q6DD88	Atlastin-3
		P52565	Rho GDP-dissociation inhibitor 1			P43034	Platelet-activating factor acetylhydrolase IB subunit alpha
		O75521	Enoyl-CoA delta isomerase 2, mitochondrial			O75521	Enoyl-CoA delta isomerase 2, mitochondrial
		Q9NZN4	EH domain-containing protein 2			Q92616	Translational activator GCN1
		Q9UBC2	Epidermal growth factor receptor substrate 15-like 1			Q92614	Unconventional myosin-XVIIIa
		Q92616	Translational activator GCN1			P10644	cAMP-dependent protein kinase type I-alpha regulatory subunit
		P10644	cAMP-dependent protein kinase type I-alpha regulatory subunit			Q9H223	EH domain-containing protein 4
		Q5H9R7	Serine/threonine-protein phosphatase 6 regulatory subunit 3			Q8TCU6	Phosphatidylinositol 3,4,5-trisphosphate-dependent Rac exchanger 1 protein
						O43242	26S proteasome non-ATPase regulatory subunit 3
						P49792	E3 SUMO-protein ligase RanBP2
Protein binding Transcription Factor		Protein binding Transcription Factor		Protein binding Transcription Factor		Protein binding Transcription Factor
Q15637	Splicing factor 1			Q15637	Splicing factor 1	Q96T76	MMS19 nucleotide excision repair protein homolog
Receptor		Receptor				Receptor
P08123	Collagen alpha-2(I) chain	O00264	Membrane-associated progesterone receptor component 1			P12110	Collagen alpha-2(VI) chain
		P02786	Transferrin receptor protein 1	P08123	Collagen alpha-2(I) chain	P05106	Integrin beta-3
		P12110	Collagen alpha-2(VI) chain	Q9NZT2	Opioid growth factor receptor	Q95604	HLA class I histocompatibility antigen, Cw-17 alpha chain
		P05106	Integrin beta-3			O15173	Membrane-associated progesterone receptor component 2
		P11047	Laminin subunit gamma-1			P38606	V-type proton ATPase catalytic subunit A
		P12109	Collagen alpha-1(VI) chain
Antioxidant		Antioxidant		Antioxidant		Antioxidant
		P30048	Thioredoxin-dependent peroxide reductase, mitochondrial			P04040	Catalase
		O14880	Microsomal glutathione S-transferase 3			Q13162	Peroxiredoxin-4
		P30041	Peroxiredoxin-6			P30041	Peroxiredoxin-6
		Q06830	Peroxiredoxin-1			O14618	Copper chaperone for superoxide dismutase
		P32119	Peroxiredoxin-2			Q06830	Peroxiredoxin-1
PROTEIN CLASS
Unique to:U87 unstressed cells		UPN933 unstressed cells		U87 stressed cells		UPN933 stressed cells
Accession	Protein name	Accession	Protein name	Accession	Protein name	Accession	Protein name
Nucleic Acid binding		Nucleic Acid binding		Nucleic Acid binding		Nucleic Acid binding
Q7L1Q6	Basic leucine zipper and W2 domain-containing protein 1	P05198	Eukaryotic translation initiation factor 2 subunit 1	Q16531	DNA damage-binding protein 1	Q14919	Dr1-associated corepressor
Q16531	DNA damage-binding protein 1	O75822	Eukaryotic translation initiation factor 3 subunit J	O60841	Eukaryotic translation initiation factor 5B	P05198	Eukaryotic translation initiation factor 2 subunit 1
O60573	Eukaryotic translation initiation factor 4E type 22	Q92522	Histone H1x	Q96I24	Far upstream element-binding protein 3	B5ME19	Eukaryotic translation initiation factor 3 subunit C-like protein
O94776	Metastasis-associated protein MTA2	Q9BYD6	39S ribosomal protein L1, mitochondrial	Q15637	Splicing factor 1	Q9Y262	Eukaryotic translation initiation factor 3 subunit L
Q86TB9	Protein PAT1 homolog 1	Q14764	Major vault protein	P35249	Replication factor C subunit 4	Q92522	Histone H1x
O60841	Eukaryotic translation initiation factor 5B	Q99497	Protein DJ-1	P23246	Splicing factor, proline- and glutamine-rich	Q9BYD6	39S ribosomal protein L1, mitochondrial
P35637	RNA-binding protein FUS	P62750	60S ribosomal protein L23a	O43143	Putative pre-mRNA-splicing factor ATP-dependent RNA helicase DHX15	P84098	60S ribosomal protein L19
Q9UG63	ATP-binding cassette sub-family F member 2	Q04837	Single-stranded DNA-binding protein, mitochondrial	Q99613	Eukaryotic translation initiation factor 3 subunit C	P14678	Small nuclear ribonucleoprotein-associated proteins B and B'
P62917	60S ribosomal protein L8	Q15631	Translin	Q15014	Mortality factor 4-like protein 2	P49589	Cysteine--tRNA ligase, cytoplasmic
Q9Y3A5	Ribosome maturation protein SBDS	O43592	Exportin-T	Q02818	Nucleobindin-1	P23588	Eukaryotic translation initiation factor 4B
Q15637	Splicing factor 1	Q9HA77	Probable cysteine--tRNA ligase, mitochondrial2	Q96EP5	DAZ-associated protein 1	Q12906	Interleukin enhancer-binding factor 3
P51114	Fragile X mental retardation syndrome-related protein 1	P55884	Eukaryotic translation initiation factor 3 subunit B	Q6PKG0	La-related protein 1	Q86U38	Nucleolar protein 9
Q13151	Heterogeneous nuclear ribonucleoprotein A0	P31942	Heterogeneous nuclear ribonucleoprotein H3	Q13310	Polyadenylate-binding protein 4	P19387	DNA-directed RNA polymerase II subunit RPB3
O43684	Mitotic checkpoint protein BUB3	Q1KMD3	Heterogeneous nuclear ribonucleoprotein U-like protein 2	P35250	Replication factor C subunit 2	Q14683	Structural maintenance of chromosomes protein 1A
O15371	Eukaryotic translation initiation factor 3 subunit D	Q08J23	tRNA (cytosine(34)-C(5))-methyltransferase			O75391	Sperm-associated antigen 7
P08579	U2 small nuclear ribonucleoprotein B''	P19387	DNA-directed RNA polymerase II subunit RPB3			O95793	Double-stranded RNA-binding protein Staufen homolog 1
P42224	Signal transducer and activator of transcription 1-alpha/beta	O75391	Sperm-associated antigen 7			P14868	Aspartate--tRNA ligase, cytoplasmic
Q6P1N9	Putative deoxyribonuclease TATDN1	P13010	X-ray repair cross-complementing protein 5			Q92615	La-related protein 4B
Q99613	Eukaryotic translation initiation factor 3 subunit C	Q92615	La-related protein 4B			P32969	60S ribosomal protein L9
P10412	Histone H1.4	P43243	Matrin-3			P46781	40S ribosomal protein S9
P14866	Heterogeneous nuclear ribonucleoprotein L	Q9BWF3	RNA-binding protein 4			P46783	40S ribosomal protein S10
Q29RF7	Sister chromatid cohesion protein PDS5 homolog A	P32969	60S ribosomal protein L9			Q92499	ATP-dependent RNA helicase DDX1
Q6PKG0	La-related protein 1	P46782	40S ribosomal protein S5			Q13838	Spliceosome RNA helicase DDX39B
Q9BQG0	Myb-binding protein 1A	P46781	40S ribosomal protein S9			Q14232	Translation initiation factor eIF-2B subunit alpha
Q13310	Polyadenylate-binding protein 4	P46783	40S ribosomal protein S10			P06730	Eukaryotic translation initiation factor 4E
P62906	60S ribosomal protein L10a	P39019	40S ribosomal protein S19			Q15717	ELAV-like protein 1
Q13148	TAR DNA-binding protein 43	Q12874	Splicing factor 3A subunit 3			Q8N6M0	OTU domain-containing protein 6B
Q9UHB6	LIM domain and actin-binding protein 1	Q86V81	THO complex subunit 4			Q6P2Q9	Pre-mRNA-processing-splicing factor 8
Q93009	Ubiquitin carboxyl-terminal hydrolase 7	P33240	Cleavage stimulation factor subunit 2			P24386	Rab proteins geranylgeranyltransferase component A 1
		P06730	Eukaryotic translation initiation factor 4E			Q7L0Y3	Mitochondrial ribonuclease P protein 1
		Q15717	ELAV-like protein 1			O43684	Mitotic checkpoint protein BUB3
		Q01844	RNA-binding protein EWS			Q9P2I0	Cleavage and polyadenylation specificity factor subunit 2
		O94906	Pre-mRNA-processing factor 6			Q08211	ATP-dependent RNA helicase A
		P35249	Replication factor C subunit 4			Q15056	Eukaryotic translation initiation factor 4H
		P61313	60S ribosomal protein L15			Q9NQT5	Exosome complex component RRP40
		P83731	60S ribosomal protein L24			P43246	DNA mismatch repair protein Msh2
		P62280	40S ribosomal protein S11			O43809	Cleavage and polyadenylation specificity factor subunit 5
		Q15459	Splicing factor 3A subunit 1			Q8WXF1	Paraspeckle component 1
		Q15942	Zyxin			O75792	Ribonuclease H2 subunit A
		Q99459	Cell division cycle 5-like protein			P39023	60S ribosomal protein L3
		Q08211	ATP-dependent RNA helicase A			P30050	60S ribosomal protein L12
		Q15056	Eukaryotic translation initiation factor 4H			P62888	60S ribosomal protein L30
		Q9NQT5	Exosome complex component RRP40			P08579	U2 small nuclear ribonucleoprotein B''
		Q00839	Heterogeneous nuclear ribonucleoprotein U			P56537	Eukaryotic translation initiation factor 6
		O43809	Cleavage and polyadenylation specificity factor subunit 5			Q9NPD3	Exosome complex component RRP41
		Q8WXF1	Paraspeckle component 1			P35269	General transcription factor IIF subunit 2
		O75792	Ribonuclease H2 subunit A			P10412	Histone H1.4
		P39023	60S ribosomal protein L3			Q32P51	Heterogeneous nuclear ribonucleoprotein A1-like 2
		P30050	60S ribosomal protein L12			P43034	Platelet-activating factor acetylhydrolase IB subunit alpha
		P62899	60S ribosomal protein L31			P62249	40S ribosomal protein S16
		P62424	60S ribosomal protein L7a			P49750	YLP motif-containing protein 1
		Q9UH65	Switch-associated protein 70			P38606	V-type proton ATPase catalytic subunit A
		P23193	Transcription elongation factor A protein 1			P09429	High mobility group protein B1
		P35269	General transcription factor IIF subunit 2			Q9Y6M1	Insulin-like growth factor 2 mRNA-binding protein 2
		Q32P51	Heterogeneous nuclear ribonucleoprotein A1-like 2			P54727	UV excision repair protein RAD23 homolog B
		P62249	40S ribosomal protein S16			P62906	60S ribosomal protein L10a
		Q15427	Splicing factor 3B subunit 4			Q13247	Serine/arginine-rich splicing factor 6
		P49750	YLP motif-containing protein 1			Q02539	Histone H1.1
		Q9Y6E2	Basic leucine zipper and W2 domain-containing protein 2			Q9UHB6	LIM domain and actin-binding protein 1
		P09429	High mobility group protein B1			Q96T76	MMS19 nucleotide excision repair protein homolog
		P46777	60S ribosomal protein L5			Q9BYD2	39S ribosomal protein L9, mitochondrial
		P62263	40S ribosomal protein S14			Q09161	Nuclear cap-binding protein subunit 1
		O75494	Serine/arginine-rich splicing factor 10			P62913	60S ribosomal protein L11
		Q5RKV6	Exosome complex component MTR3			P26373	60S ribosomal protein L13
		Q96KK5	Histone H2A type 1-H			P46776	60S ribosomal protein L27a
		P54821	Paired mesoderm homeobox protein 1			P62081	40S ribosomal protein S7
		P35250	Replication factor C subunit 2			Q8NC51	Plasminogen activator inhibitor 1 RNA-binding protein
		P62913	60S ribosomal protein L11			Q01085	Nucleolysin TIAR
		P35268	60S ribosomal protein L22
		P62081	40S ribosomal protein S7
		Q8NC51	Plasminogen activator inhibitor 1 RNA-binding protein
Hydrolase		Hydrolase		Hydrolase		Hydrolase
P36542	ATP synthase subunit gamma, mitochondrial	Q99497	Protein DJ-1	P62714	Serine/threonine-protein phosphatase 2A catalytic subunit beta isoform	Q96KP4	Cytosolic non-specific dipeptidase
P13798	Acylamino-acid-releasing enzyme	P49721	Proteasome subunit beta type-2	O60841	Eukaryotic translation initiation factor 5B	P09543	2',3'-cyclic-nucleotide 3'-phosphodiesterase
O60841	Eukaryotic translation initiation factor 5B	P62191	26S protease regulatory subunit 4	P62873	Guanine nucleotide-binding protein G(I)/G(S)/G(T) subunit beta-1	P13995	Bifunctional methylenetetrahydrofolate dehydrogenase/cyclohydrolase, mitochondrial
P62879	Guanine nucleotide-binding protein G(I)/G(S)/G(T) subunit beta-2	Q9NP77	RNA polymerase II subunit A C-terminal domain phosphatase SSU72	O43847	Nardilysin	Q9UBV8	Peflin
Q9UG63	ATP-binding cassette sub-family F member 2	P48047	ATP synthase subunit O, mitochondrial	Q05193	Dynamin-1	O14818	Proteasome subunit alpha type-7
Q01433	AMP deaminase 2	Q16719	Kynureninase	Q9NX46	Poly(ADP-ribose) glycohydrolase ARH3	P49721	Proteasome subunit beta type-2
P18031	Tyrosine-protein phosphatase non-receptor type 1	P25787	Proteasome subunit alpha type-2	P15586	N-acetylglucosamine-6-sulfatase	Q9NP77	RNA polymerase II subunit A C-terminal domain phosphatase SSU72
O43847	Nardilysin	P15374	Ubiquitin carboxyl-terminal hydrolase isozyme L3			P09936	Ubiquitin carboxyl-terminal hydrolase isozyme L1
Q96S44	TP53-regulating kinase	Q9Y5K5	Ubiquitin carboxyl-terminal hydrolase isozyme L5			P13798	Acylamino-acid-releasing enzyme
Q9UKK9	ADP-sugar pyrophosphatase	P07858	Cathepsin B			O43681	ATPase ASNA1
Q8IYQ7	Threonine synthase-like 1	O95571	Protein ETHE1, mitochondrial			Q12906	Interleukin enhancer-binding factor 3
P55786	Puromycin-sensitive aminopeptidase	Q92820	Gamma-glutamyl hydrolase			Q9NPF4	Probable tRNA threonylcarbamoyladenosine biosynthesis protein OSGEP
Q93009	Ubiquitin carboxyl-terminal hydrolase 7	Q99685	Monoglyceride lipase			Q99436	Proteasome subunit beta type-7
		O60313	Dynamin-like 120 kDa protein, mitochondrial			Q14683	Structural maintenance of chromosomes protein 1A
		P49720	Proteasome subunit beta type-3			O95793	Double-stranded RNA-binding protein Staufen homolog 1
		P05023	Sodium/potassium-transporting ATPase subunit alpha-1			P04632	Calpain small subunit 1
		Q9NQT5	Exosome complex component RRP40			P07339	Cathepsin D
		Q53H82	Beta-lactamase-like protein 2			Q96GK7	Fumarylacetoacetate hydrolase domain-containing protein 2A
		P28074	Proteasome subunit beta type-5			Q16719	Kynureninase
		P78330	Phosphoserine phosphatase			P25787	Proteasome subunit alpha type-2
		O75792	Ribonuclease H2 subunit A			P60900	Proteasome subunit alpha type-6
		Q8NFV4	Alpha/beta hydrolase domain-containing protein 11			P18031	Tyrosine-protein phosphatase non-receptor type 1
		P21283	V-type proton ATPase subunit C 1			P15374	Ubiquitin carboxyl-terminal hydrolase isozyme L3
		Q9H0R4	Haloacid dehalogenase-like hydrolase domain-containing protein 2			Q9Y5K5	Ubiquitin carboxyl-terminal hydrolase isozyme L5
		Q5JRX3	Presequence protease, mitochondrial			O95571	Protein ETHE1, mitochondrial
		Q15181	Inorganic pyrophosphatase			Q92820	Gamma-glutamyl hydrolase
		P28072	Proteasome subunit beta type-6			O60313	Dynamin-like 120 kDa protein, mitochondrial
		P23526	Adenosylhomocysteinase			Q8N6M0	OTU domain-containing protein 6B
		Q9HB07	UPF0160 protein MYG1, mitochondrial			Q16537	Serine/threonine-protein phosphatase 2A 56 kDa regulatory subunit epsilon isoform
		Q5RKV6	Exosome complex component MTR3			P49720	Proteasome subunit beta type-3
		Q6P587	Acylpyruvase FAHD1, mitochondrial			Q6DD88	Atlastin-3
						Q16740	Putative ATP-dependent Clp protease proteolytic subunit, mitochondrial
						Q9NQT5	Exosome complex component RRP40
						Q53H82	Beta-lactamase-like protein 2
						Q96GD0	Pyridoxal phosphate phosphatase
						P28066	Proteasome subunit alpha type-5
						P28074	Proteasome subunit beta type-5
						O75792	Ribonuclease H2 subunit A
						Q8NFV4	Alpha/beta hydrolase domain-containing protein 11
						P21283	V-type proton ATPase subunit C 1
						Q9NPD3	Exosome complex component RRP41
						P43034	Platelet-activating factor acetylhydrolase IB subunit alpha
						A6NDG6	Phosphoglycolate phosphatase
						Q5JRX3	Presequence protease, mitochondrial
						P50897	Palmitoyl-protein thioesterase 1
						P38606	V-type proton ATPase catalytic subunit A
						Q96GA7	Serine dehydratase-like
						P16615	Sarcoplasmic/endoplasmic reticulum calcium ATPase 2
						Q14195	Dihydropyrimidinase-related protein 3
						Q6P587	Acylpyruvase FAHD1, mitochondrial
Oxidoreductase		Oxidoreductase		Oxidoreductase		Oxidoreductase
P49748	Very long-chain specific acyl-CoA dehydrogenase, mitochondrial	P09622	Dihydrolipoyl dehydrogenase, mitochondrial	Q9UHQ9	NADH-cytochrome b5 reductase 1	P13995	Bifunctional methylenetetrahydrofolate dehydrogenase/cyclohydrolase, mitochondrial
P31937	3-hydroxyisobutyrate dehydrogenase, mitochondrial	Q9NTX5	Ethylmalonyl-CoA decarboxylase	P09622	Dihydrolipoyl dehydrogenase, mitochondrial	Q6BCY4	NADH-cytochrome b5 reductase 2
O60568	Procollagen-lysine,2-oxoglutarate 5-dioxygenase 3	P30048	Thioredoxin-dependent peroxide reductase, mitochondrial	P31937	3-hydroxyisobutyrate dehydrogenase, mitochondrial	Q16836	Hydroxyacyl-coenzyme A dehydrogenase, mitochondrial
P08559	Pyruvate dehydrogenase E1 component subunit alpha, somatic form, mitochondrial	Q02809	Procollagen-lysine,2-oxoglutarate 5-dioxygenase 1	Q8N335	Glycerol-3-phosphate dehydrogenase 1-like protein	Q99714	3-hydroxyacyl-CoA dehydrogenase type-2
P49419	Alpha-aminoadipic semialdehyde dehydrogenase1	Q9NVS9	Pyridoxine-5'-phosphate oxidaseO	P16435	NADPH--cytochrome P450 reductase	Q8NBN7	Retinol dehydrogenase 13
Q08257	Quinone oxidoreductase	O43169	Cytochrome b5 type B	Q9BV79	Trans-2-enoyl-CoA reductase, mitochondrial	P49748	Very long-chain specific acyl-CoA dehydrogenase, mitochondrial
P40939	Trifunctional enzyme subunit alpha, mitochondrial	P30041	Peroxiredoxin-6	Q8TC12	Retinol dehydrogenase 11	O60568	Procollagen-lysine,2-oxoglutarate 5-dioxygenase 3
O00116	Alkyldihydroxyacetonephosphate synthase, peroxisomal	P04179	Superoxide dismutase [Mn], mitochondrial			Q99536	Synaptic vesicle membrane protein VAT-1 homolog
P30837	Aldehyde dehydrogenase X, mitochondrial	Q9NZL9	Methionine adenosyltransferase 2 subunit beta			P04040	Catalase
O95479	GDH/6PGL endoplasmic bifunctional protein	Q06830	Peroxiredoxin-1			Q02809	Procollagen-lysine,2-oxoglutarate 5-dioxygenase 1
Q16850	Lanosterol 14-alpha demethylase	P32119	Peroxiredoxin-2			Q13162	Peroxiredoxin-4
Q8TC12	Retinol dehydrogenase 11	P31350	Ribonucleoside-diphosphate reductase subunit M2			P40939	Trifunctional enzyme subunit alpha, mitochondrial
						Q9NVS9	Pyridoxine-5'-phosphate oxidaseO
						P30084	Enoyl-CoA hydratase, mitochondrial
						P30041	Peroxiredoxin-6
						P30837	Aldehyde dehydrogenase X, mitochondrial
						O14618	Copper chaperone for superoxide dismutase
						O95479	GDH/6PGL endoplasmic bifunctional protein
						Q06830	Peroxiredoxin-1
						P31350	Ribonucleoside-diphosphate reductase subunit M2
						P38117	Electron transfer flavoprotein subunit beta
						P28331	NADH-ubiquinone oxidoreductase 75 kDa subunit, mitochondrial
						Q9HCJ6	Synaptic vesicle membrane protein VAT-1 homolog-like
Protease		Protease		Protease		Protease
P13798	Acylamino-acid-releasing enzyme	Q99497	Protein DJ-1	O43847	Nardilysin	Q96KP4	Cytosolic non-specific dipeptidase
O43847	Nardilysin	P49721	Proteasome subunit beta type-2			Q9UBV8	Peflin
Q96S44	TP53-regulating kinase	P25787	Proteasome subunit alpha type-2			O14818	Proteasome subunit alpha type-7
P55786	Puromycin-sensitive aminopeptidase	P15374	Ubiquitin carboxyl-terminal hydrolase isozyme L3			P49721	Proteasome subunit beta type-2
Q93009	Ubiquitin carboxyl-terminal hydrolase 7	Q9Y5K5	Ubiquitin carboxyl-terminal hydrolase isozyme L5			P09936	Ubiquitin carboxyl-terminal hydrolase isozyme L1
		P07858	Cathepsin B			P13798	Acylamino-acid-releasing enzyme
		Q92820	Gamma-glutamyl hydrolase			Q9NPF4	Probable tRNA threonylcarbamoyladenosine biosynthesis protein OSGEP
		P49720	Proteasome subunit beta type-3			Q99436	Proteasome subunit beta type-7
		P28074	Proteasome subunit beta type-5			P04632	Calpain small subunit 1
		Q8NFV4	Alpha/beta hydrolase domain-containing protein 11			P07339	Cathepsin D
		Q5JRX3	Presequence protease, mitochondrial			P25787	Proteasome subunit alpha type-2
		P28072	Proteasome subunit beta type-6			P60900	Proteasome subunit alpha type-6
						P15374	Ubiquitin carboxyl-terminal hydrolase isozyme L3
						Q9Y5K5	Ubiquitin carboxyl-terminal hydrolase isozyme L5
						Q92820	Gamma-glutamyl hydrolase
						Q8N6M0	OTU domain-containing protein 6B
						P49720	Proteasome subunit beta type-3
						Q6DD88	Atlastin-3
						Q16740	Putative ATP-dependent Clp protease proteolytic subunit, mitochondrial
						P28066	Proteasome subunit alpha type-5
						P28074	Proteasome subunit beta type-5
						Q8NFV4	Alpha/beta hydrolase domain-containing protein 11
						Q5JRX3	Presequence protease, mitochondrial
Cytoskeletal		Cytoskeletal		Cytoskeletal		Cytoskeletal
Q53EP0	Fibronectin type III domain-containing protein 3B	P68133	Actin, alpha skeletal muscle	P35908	Keratin, type II cytoskeletal 2 epidermal	Q9ULV4	Coronin-1C
P02538	Keratin, type II cytoskeletal 6A	P59998	Actin-related protein 2/3 complex subunit 4	O60784	Target of Myb protein 1	P63267	Actin, gamma-enteric smooth muscle
Q16181	Septin-7	Q9ULV4	Coronin-1C	Q14166	Tubulin--tyrosine ligase-like protein 12	Q16658	Fascin
Q16643	Drebrin	P23528	Cofilin-1	P35241	Radixin	O60716	Catenin delta-1
Q9Y6G9	Cytoplasmic dynein 1 light intermediate chain 1	Q14980	Nuclear mitotic apparatus protein 1	A6NHL2	Tubulin alpha chain-like 3	O60610	Protein diaphanous homolog 1
Q27J81	Inverted formin-2	Q13561	Dynactin subunit 2	Q14008	Cytoskeleton-associated protein 5	Q13885	Tubulin beta-2A chain
Q9NVA2	Septin-11	O60610	Protein diaphanous homolog 1	Q05193	Dynamin-1	Q9Y6W5	Wiskott-Aldrich syndrome protein family member 2
Q9UHB6	LIM domain and actin-binding protein 1	O14964	Hepatocyte growth factor-regulated tyrosine kinase substrate	P53814	Smoothelin	O60313	Dynamin-like 120 kDa protein, mitochondrial
		O00151	PDZ and LIM domain protein 1	Q16643	Drebrin	O43237	Cytoplasmic dynein 1 light intermediate chain 2
		Q15642	Cdc42-interacting protein 4	Q27J81	Inverted formin-2	P14317	Hematopoietic lineage cell-specific protein
		Q9Y6W5	Wiskott-Aldrich syndrome protein family member 2	Q9UJU6	Drebrin-like protein	P13796	Plastin-2
		O75083	WD repeat-containing protein 1			Q92614	Unconventional myosin-XVIIIa
		O14950	Myosin regulatory light chain 12B			Q9UHB6	LIM domain and actin-binding protein 1
		O60313	Dynamin-like 120 kDa protein, mitochondrial			Q8WWI1	LIM domain only protein 7
		Q15942	Zyxin			P37802	Transgelin-2
		P68032	Actin, alpha cardiac muscle 1
		Q9Y281	Cofilin-2
		Q99961	Endophilin-A2
		P53814	Smoothelin
		P21291	Cysteine and glycine-rich protein 1
		P60660	Myosin light polypeptide 6
		Q8N841	Tubulin polyglutamylase TTLL6
		Q14019	Coactosin-like protein
		P13796	Plastin-2
		Q9UPN3	Microtubule-actin cross-linking factor 1, isoforms 1/2/3/5
		P37802	Transgelin-2
Ligase		Ligase		Ligase		Ligase
P17812	CTP synthase 1	Q9NTX5	Ethylmalonyl-CoA decarboxylase	Q14166	Tubulin--tyrosine ligase-like protein 12	P27708	CAD protein
Q13564	NEDD8-activating enzyme E1 regulatory subunit	Q9HA77	Probable cysteine--tRNA ligase, mitochondrial2	QUBT2	SUMO-activating enzyme subunit 2	P30520	Adenylosuccinate synthetase isozyme 2
P48637	Glutathione synthetase	A0AVT1	Ubiquitin-like modifier-activating enzyme 6	Q9P2J5	Leucine--tRNA ligase, cytoplasmic	P49589	Cysteine--tRNA ligase, cytoplasmic
Q9P2J5	Leucine--tRNA ligase, cytoplasmic	O95573	Long-chain-fatty-acid--CoA ligase 3			O95573	Long-chain-fatty-acid--CoA ligase 3
Q93009	Ubiquitin carboxyl-terminal hydrolase 7	Q8N841	Tubulin polyglutamylase TTLL6			P14868	Aspartate--tRNA ligase, cytoplasmic
		P11908	Ribose-phosphate pyrophosphokinase 2			P22234	Multifunctional protein ADE2
						Q13620	Cullin-4B
						P47897	Glutamine--tRNA ligase
						P00966	Argininosuccinate synthase
						P30084	Enoyl-CoA hydratase, mitochondrial
						P11908	Ribose-phosphate pyrophosphokinase 2
						P48507	Glutamate--cysteine ligase regulatory subunit
						Q9P2R7	Succinyl-CoA ligase [ADP-forming] subunit beta, mitochondrial
Transferase		Transferase		Transferase		Transferase
Q53EP0	Fibronectin type III domain-containing protein 3B	Q9NTX5	Ethylmalonyl-CoA decarboxylase	P09110	3-ketoacyl-CoA thiolase, peroxisomal	P27708	CAD protein
P55084	Trifunctional enzyme subunit beta, mitochondrial	P51570	Galactokinase	Q00535	Cyclin-dependent kinase 5	P31153	S-adenosylmethionine synthase isoform type-2
Q06210	Glutamine--fructose-6-phosphate aminotransferase [isomerizing] 1	O14908	PDZ domain-containing protein GIPC1	Q96KB5	Lymphokine-activated killer T-cell-originated protein kinase	Q9BTU6	Phosphatidylinositol 4-kinase type 2-alpha
P04181	Ornithine aminotransferase, mitochondrial	Q08J23	tRNA (cytosine(34)-C(5))-methyltransferase	P35249	Replication factor C subunit 4	Q9BV86	N-terminal Xaa-Pro-Lys N-methyltransferase 1
P49748	Very long-chain specific acyl-CoA dehydrogenase, mitochondrial	P22061	Protein-L-isoaspartate(D-aspartate) O-methyltransferase	P04818	Thymidylate synthase	P22061	Protein-L-isoaspartate(D-aspartate) O-methyltransferase
P35914	Hydroxymethylglutaryl-CoA lyase, mitochondrial	P40261	Nicotinamide N-methyltransferase	P28482	Mitogen-activated protein kinase 1	P24386	Rab proteins geranylgeranyltransferase component A 1
P00491	Purine nucleoside phosphorylase	P49585	Choline-phosphate cytidylyltransferase A	P09874	Poly [ADP-ribose] polymerase 1	P49748	Very long-chain specific acyl-CoA dehydrogenase, mitochondrial
O00116	Alkyldihydroxyacetonephosphate synthase, peroxisomal	P04844	Dolichyl-diphosphooligosaccharide--protein glycosyltransferase subunit 2	P35250	Replication factor C subunit 2	O14929	Histone acetyltransferase type B catalytic subunit
Q13557	Calcium/calmodulin-dependent protein kinase type II subunit delta	Q9NYU2	UDP-glucose:glycoprotein glucosyltransferase 1			P40261	Nicotinamide N-methyltransferase
O60762	Dolichol-phosphate mannosyltransferase	Q96KB5	Lymphokine-activated killer T-cell-originated protein kinase			P04844	Dolichyl-diphosphooligosaccharide--protein glycosyltransferase subunit 2
		P35249	Replication factor C subunit 4			Q9BXJ9	N-alpha-acetyltransferase 15, NatA auxiliary subunit
		O14880	Microsomal glutathione S-transferase 3			Q7L0Y3	Mitochondrial ribonuclease P protein 1
		P27707	Deoxycytidine kinase			P06737	Glycogen phosphorylase, liver form
		P39656	Dolichyl-diphosphooligosaccharide--protein glycosyltransferase 48 kDa subunit			Q13557	Calcium/calmodulin-dependent protein kinase type II subunit delta
		P14324	Farnesyl pyrophosphate synthase			P27707	Deoxycytidine kinase
		Q99873	Protein arginine N-methyltransferase 1			P39656	Dolichyl-diphosphooligosaccharide--protein glycosyltransferase 48 kDa subunit
		P24941	Cyclin-dependent kinase 2			P30084	Enoyl-CoA hydratase, mitochondrial
		P00492	Hypoxanthine-guanine phosphoribosyltransferase			Q9NPD3	Exosome complex component RRP41
		Q9NR45	Sialic acid synthase			P14324	Farnesyl pyrophosphate synthase
		P11908	Ribose-phosphate pyrophosphokinase 2			Q99873	Protein arginine N-methyltransferase 1
		Q9UIJ7	GTP:AMP phosphotransferase, mitochondrial			P24752	Acetyl-CoA acetyltransferase, mitochondrial
		P23919	Thymidylate kinase			P00492	Hypoxanthine-guanine phosphoribosyltransferase
		Q5RKV6	Exosome complex component MTR3			P11908	Ribose-phosphate pyrophosphokinase 2
		P49354	Protein farnesyltransferase/geranylgeranyltransferase type-1 subunit alpha			Q9UIJ7	GTP:AMP phosphotransferase, mitochondrial
		P09874	Poly [ADP-ribose] polymerase 1			O60762	Dolichol-phosphate mannosyltransferase
		P35250	Replication factor C subunit 2			Q9BZX2	Uridine-cytidine kinase 2
		Q99986	Serine/threonine-protein kinase VRK1			Q99986	Serine/threonine-protein kinase VRK1
Membrane Traffic		Membrane Traffic		Membrane Traffic		Membrane Traffic
O14579	Coatomer subunit epsilon	P51572	B-cell receptor-associated protein 31	O60784	Target of Myb protein 1	P51572	B-cell receptor-associated protein 31
Q8IUD2	ELKS/Rab6-interacting/CAST family member 1	O95721	Synaptosomal-associated protein 29	Q86VS8	Protein Hook homolog 3	Q13445	Transmembrane emp24 domain-containing protein 1
P55735	Protein SEC13 homolog	Q12846	Syntaxin-4	Q13492	Phosphatidylinositol-binding clathrin assembly protein	P49257	Protein ERGIC-53
Q9UNH7	Sorting nexin-6	Q13445	Transmembrane emp24 domain-containing protein 1	Q10567	AP-1 complex subunit beta-1	Q96QK1	Vacuolar protein sorting-associated protein 35
P61764	Syntaxin-binding protein 1	O14964	Hepatocyte growth factor-regulated tyrosine kinase substrate			P53618	Coatomer subunit beta
Q13492	Phosphatidylinositol-binding clathrin assembly protein	P53992	Protein transport protein Sec24C			P09497	Clathrin light chain B
Q9Y678	Coatomer subunit gamma-1	Q86VS8	Protein Hook homolog 3			Q9H223	EH domain-containing protein 4
Q9H223	EH domain-containing protein 4	Q9UNZ2	NSFL1 cofactor p47			Q13596	Sorting nexin-1
O96008	Mitochondrial import receptor subunit TOM40 homolog	Q9NQC3	Reticulon-4			O96008	Mitochondrial import receptor subunit TOM40 homolog
		Q99961	Endophilin-A2
		Q9BVK6	Transmembrane emp24 domain-containing protein 9
		P09497	Clathrin light chain B
		Q9Y5X3	Sorting nexin-5
		O60499	Syntaxin-10
		P09496	Clathrin light chain A
		Q9NZN4	EH domain-containing protein 2
		Q9UBC2	Epidermal growth factor receptor substrate 15-like 1
		O15400	Syntaxin-7
		Q9NZM1	slit
		O43752	Syntaxin-6
Enzyme modulator		Enzyme modulator		Enzyme modulator		Enzyme modulator
Q8IUD2	ELKS/Rab6-interacting/CAST family member 1	P63092	Guanine nucleotide-binding protein G(s) subunit alpha isoforms XLas	O60784	Target of Myb protein 1	Q6DD88	Atlastin-3
Q53EP0	Fibronectin type III domain-containing protein 3B	P15153	Ras-related C3 botulinum toxin substrate 2	O60841	Eukaryotic translation initiation factor 5B	P63092	Guanine nucleotide-binding protein G(s) subunit alpha isoforms XLas
P04899	Guanine nucleotide-binding protein G(i) subunit alpha-2	O75044	SLIT-ROBO Rho GTPase-activating protein 2	Q96I24	Far upstream element-binding protein 3	Q12906	Interleukin enhancer-binding factor 3
P01033	Metalloproteinase inhibitor 1	P67870	Casein kinase II subunit beta	O75044	SLIT-ROBO Rho GTPase-activating protein 2	P24386	Rab proteins geranylgeranyltransferase component A 1
O60841	Eukaryotic translation initiation factor 5B	O14964	Hepatocyte growth factor-regulated tyrosine kinase substrate	P62873	Guanine nucleotide-binding protein G(I)/G(S)/G(T) subunit beta-1	O95793	Double-stranded RNA-binding protein Staufen homolog 1
P62879	Guanine nucleotide-binding protein G(I)/G(S)/G(T) subunit beta-2	Q9H2J4	Phosducin-like protein 3	Q86VS8	Protein Hook homolog 3	P67870	Casein kinase II subunit beta
Q16181	Septin-7	P61224	Ras-related protein Rap-1b	Q05193	Dynamin-1	Q9Y295	Developmentally-regulated GTP-binding protein 1
P13861	cAMP-dependent protein kinase type II-alpha regulatory subunit	P61204	ADP-ribosylation factor 3			P61204	ADP-ribosylation factor 3
Q9Y6G9	Cytoplasmic dynein 1 light intermediate chain 1	Q86VS8	Protein Hook homolog 3			O60313	Dynamin-like 120 kDa protein, mitochondrial
Q9NVA2	Septin-11	O60313	Dynamin-like 120 kDa protein, mitochondrial			O00233	26S proteasome non-ATPase regulatory subunit 9
Q9H223	EH domain-containing protein 4	O00233	26S proteasome non-ATPase regulatory subunit 9			P82987	ADAMTS-like protein 3
		P62834	Ras-related protein Rap-1A			O43237	Cytoplasmic dynein 1 light intermediate chain 2
		Q15942	Zyxin			P43034	Platelet-activating factor acetylhydrolase IB subunit alpha
		P18085	ADP-ribosylation factor 4			O00232	26S proteasome non-ATPase regulatory subunit 12
		P52565	Rho GDP-dissociation inhibitor 1			P18085	ADP-ribosylation factor 4
		O75521	Enoyl-CoA delta isomerase 2, mitochondrial			O75521	Enoyl-CoA delta isomerase 2, mitochondrial
		Q9NZN4	EH domain-containing protein 2			Q92616	Translational activator GCN1
		Q9UBC2	Epidermal growth factor receptor substrate 15-like 1			Q9Y6M1	Insulin-like growth factor 2 mRNA-binding protein 2
		Q92616	Translational activator GCN1			Q92614	Unconventional myosin-XVIIIa
		P10644	cAMP-dependent protein kinase type I-alpha regulatory subunit			P10644	cAMP-dependent protein kinase type I-alpha regulatory subunit
		P08134	Rho-related GTP-binding protein RhoC			Q9H223	EH domain-containing protein 4
		Q5H9R7	Serine/threonine-protein phosphatase 6 regulatory subunit 3			Q8TCU6	Phosphatidylinositol 3,4,5-trisphosphate-dependent Rac exchanger 1 protein
						O43242	26S proteasome non-ATPase regulatory subunit 3
						P49792	E3 SUMO-protein ligase RanBP2
Calcium Binding		Calcium Binding		Calcium Binding		Calcium Binding
O75746	Calcium-binding mitochondrial carrier protein Aralar1	Q96D15	Reticulocalbin-3	P62714	Serine/threonine-protein phosphatase 2A catalytic subunit beta isoform	Q96AY3	Peptidyl-prolyl cis-trans isomerase FKBP10
Q9H223	EH domain-containing protein 4	Q14257	Reticulocalbin-2	Q02818	Nucleobindin-1	Q9UBV8	Peflin
Q02790	Peptidyl-prolyl cis-trans isomerase FKBP4	Q9UJS0	Calcium-binding mitochondrial carrier protein Aralar2	P16435	NADPH--cytochrome P450 reductase	Q96D15	Reticulocalbin-3
		O14950	Myosin regulatory light chain 12B	Q9Y376	Calcium-binding protein 39	P04632	Calpain small subunit 1
		Q6NUK1	Calcium-binding mitochondrial carrier protein SCaMC-1			P53007	Tricarboxylate transport protein, mitochondrial
		P60660	Myosin light polypeptide 6			Q02978	Mitochondrial 2-oxoglutarate/malate carrier protein
		Q9NZN4	EH domain-containing protein 2			Q9UJS0	Calcium-binding mitochondrial carrier protein Aralar2
		Q9UBC2	Epidermal growth factor receptor substrate 15-like 1			O75746	Calcium-binding mitochondrial carrier protein Aralar1
		Q9Y376	Calcium-binding protein 39			Q6NUK1	Calcium-binding mitochondrial carrier protein SCaMC-1
		Q9Y680	Peptidyl-prolyl cis-trans isomerase FKBP7			O95202	LETM1 and EF-hand domain-containing protein 1, mitochondrial
						Q00325	Phosphate carrier protein, mitochondrial
						Q9H223	EH domain-containing protein 4
Lyase		Lyase		Lyase		Lyase
P30566	Adenylosuccinate lyase	Q9NTX5	Ethylmalonyl-CoA decarboxylase			P30566	Adenylosuccinate lyase
P35914	Hydroxymethylglutaryl-CoA lyase, mitochondrial	Q9NR45	Sialic acid synthase			Q9HDC9	Adipocyte plasma membrane-associated protein
P40939	Trifunctional enzyme subunit alpha, mitochondrial					Q16836	Hydroxyacyl-coenzyme A dehydrogenase, mitochondrial
Q8IYQ7	Threonine synthase-like 1					P40939	Trifunctional enzyme subunit alpha, mitochondrial
						P30084	Enoyl-CoA hydratase, mitochondrial
						Q96GA7	Serine dehydratase-like
Cell adhesion		Cell adhesion		Cell adhesion		Cell adhesion
Q53EP0	Fibronectin type III domain-containing protein 3B	P05106	Integrin beta-3	Q9UNF1	Melanoma-associated antigen D2	O60716	Catenin delta-1
		P08648	Integrin alpha-5			P05106	Integrin beta-3
						Q92797	Symplekin
						Q15582	Transforming growth factor-beta-induced protein ig-h3
Transcription Factor		Transcription Factor		Transcription Factor		Transcription Factor
P35637	RNA-binding protein FUS	Q99497	Protein DJ-1	Q15637	Splicing factor 1	Q14919	Dr1-associated corepressor
Q9Y3A5	Ribosome maturation protein SBDS	O00151	PDZ and LIM domain protein 1	O00487	26S proteasome non-ATPase regulatory subunit 14	Q13643	Four and a half LIM domains protein 3
Q15637	Splicing factor 1	Q15717	ELAV-like protein 1	Q15014	Mortality factor 4-like protein 2	Q15717	ELAV-like protein 1
P42224	Signal transducer and activator of transcription 1-alpha/beta	Q01844	RNA-binding protein EWS	Q13310	Polyadenylate-binding protein 4	Q8WU90	Zinc finger CCCH domain-containing protein 15
Q9BQG0	Myb-binding protein 1A	Q15942	Zyxin	Q969G5	Protein kinase C delta-binding protein	P35269	General transcription factor IIF subunit 2
Q13310	Polyadenylate-binding protein 4	Q99459	Cell division cycle 5-like protein	O14776	Transcription elongation regulator 1	P14317	Hematopoietic lineage cell-specific protein
Q13148	TAR DNA-binding protein 43	P23193	Transcription elongation factor A protein 1			P09429	High mobility group protein B1
Q9UHB6	LIM domain and actin-binding protein 1	P35269	General transcription factor IIF subunit 2			Q9UHB6	LIM domain and actin-binding protein 1
O14776	Transcription elongation regulator 1	Q15427	Splicing factor 3B subunit 4			Q96T76	MMS19 nucleotide excision repair protein homolog
		P09429	High mobility group protein B1
		Q16666	Gamma-interferon-inducible protein 16
		P54821	Paired mesoderm homeobox protein 1
Isomerase		Isomerase		Isomerase		Isomerase
P35637	RNA-binding protein FUS	Q9NTX5	Ethylmalonyl-CoA decarboxylase			Q96AY3	Peptidyl-prolyl cis-trans isomerase FKBP10
Q9Y3A5	Ribosome maturation protein SBDS	Q9BS26	Endoplasmic reticulum resident protein 44			Q16836	Hydroxyacyl-coenzyme A dehydrogenase, mitochondrial
Q15637	Splicing factor 1	P23284	Peptidyl-prolyl cis-trans isomerase B			Q96GK7	Fumarylacetoacetate hydrolase domain-containing protein 2A
P42224	Signal transducer and activator of transcription 1-alpha/beta	O15305	Phosphomannomutase 2			Q14232	Translation initiation factor eIF-2B subunit alpha
Q9BQG0	Myb-binding protein 1A	Q8NBS9	Thioredoxin domain-containing protein 5			O15305	Phosphomannomutase 2
Q13310	Polyadenylate-binding protein 4	P62937	Peptidyl-prolyl cis-trans isomerase A			P40939	Trifunctional enzyme subunit alpha, mitochondrial
Q13148	TAR DNA-binding protein 43	P00492	Hypoxanthine-guanine phosphoribosyltransferase			P30084	Enoyl-CoA hydratase, mitochondrial
Q9UHB6	LIM domain and actin-binding protein 1	Q6P587	Acylpyruvase FAHD1, mitochondrial			P00492	Hypoxanthine-guanine phosphoribosyltransferase
O14776	Transcription elongation regulator 1	Q9Y680	Peptidyl-prolyl cis-trans isomerase FKBP7			Q96GA7	Serine dehydratase-like
		Q13907	Isopentenyl-diphosphate Delta-isomerase 1			Q6P587	Acylpyruvase FAHD1, mitochondrial
						Q13907	Isopentenyl-diphosphate Delta-isomerase 1
Transporter		Transporter		Transporter		Transporter
P36542	ATP synthase subunit gamma, mitochondrial	P51572	B-cell receptor-associated protein 31	O60784	Target of Myb protein 1	P51572	B-cell receptor-associated protein 31
P08123	Collagen alpha-2(I) chain	P48047	ATP synthase subunit O, mitochondrial	P08123	Collagen alpha-2(I) chain	O43681	ATPase ASNA1
Q9UG63	ATP-binding cassette sub-family F member 2	Q7Z3B4	Nucleoporin p54	P54709	Sodium/potassium-transporting ATPase subunit beta-3	P57740	Nuclear pore complex protein Nup107
P61764	Syntaxin-binding protein 1	P12110	Collagen alpha-2(VI) chain	Q9Y277	Voltage-dependent anion-selective channel protein 3	P12110	Collagen alpha-2(VI) chain
O75746	Calcium-binding mitochondrial carrier protein Aralar1	O14964	Hepatocyte growth factor-regulated tyrosine kinase substrate			Q9BWM7	Sideroflexin-3
Q9H9B4	Sideroflexin-1	Q9UKX7	Nuclear pore complex protein Nup50			P53007	Tricarboxylate transport protein, mitochondrial
		Q9UJS0	Calcium-binding mitochondrial carrier protein Aralar2			Q02978	Mitochondrial 2-oxoglutarate/malate carrier protein
		P05023	Sodium/potassium-transporting ATPase subunit alpha-1			Q9UJS0	Calcium-binding mitochondrial carrier protein Aralar2
		Q6NUK1	Calcium-binding mitochondrial carrier protein SCaMC-1			P37198	Nuclear pore glycoprotein p62
		P21283	V-type proton ATPase subunit C 1			O75746	Calcium-binding mitochondrial carrier protein Aralar1
		P12109	Collagen alpha-1(VI) chain			Q6NUK1	Calcium-binding mitochondrial carrier protein SCaMC-1
		Q8TEX9	Importin-4			P21283	V-type proton ATPase subunit C 1
						Q00325	Phosphate carrier protein, mitochondrial
						Q9Y5L0	Transportin-3
						P38606	V-type proton ATPase catalytic subunit A
						O14618	Copper chaperone for superoxide dismutase
						Q9NVZ3	Adaptin ear-binding coat-associated protein 2
						P16615	Sarcoplasmic/endoplasmic reticulum calcium ATPase 2
Immunity		Immunity		Immunity		Immunity
P08123	Collagen alpha-2(I) chain	P12110	Collagen alpha-2(VI) chain	P08123	Collagen alpha-2(I) chain	Q12906	Interleukin enhancer-binding factor 3
P01903	HLA class II histocompatibility antigen, DR alpha chain	Q53H82	Beta-lactamase-like protein 2			O95793	Double-stranded RNA-binding protein Staufen homolog 1
		P12109	Collagen alpha-1(VI) chain			P12110	Collagen alpha-2(VI) chain
						Q53H82	Beta-lactamase-like protein 2
						Q95604	HLA class I histocompatibility antigen, Cw-17 alpha chain
						P13760	HLA class II histocompatibility antigen, DRB1-4 beta chain
Cell Junction		Cell Junction		Cell Junction		Cell Junction
Q9UDY2	Tight junction protein ZO-2	Q15942	Zyxin			O60716	Catenin delta-1
						Q07157	Tight junction protein ZO-1
						Q92614	Unconventional myosin-XVIIIa
Structural		Structural		Structural		Structural
Q7Z460	CLIP-associating protein 1			P35908	Keratin, type II cytoskeletal 2 epidermal
P02538	Keratin, type II cytoskeletal 6A
						Kinase
Kinase		Kinase		Kinase		Q9BTU6	Phosphatidylinositol 4-kinase type 2-alpha
Q53EP0	Fibronectin type III domain-containing protein 3B	P51570	Galactokinase	Q00535	Cyclin-dependent kinase 5	Q13557	Calcium/calmodulin-dependent protein kinase type II subunit delta
Q13557	Calcium/calmodulin-dependent protein kinase type II subunit delta	Q96KB5	Lymphokine-activated killer T-cell-originated protein kinase	Q96KB5	Lymphokine-activated killer T-cell-originated protein kinase	P27707	Deoxycytidine kinase
		P27707	Deoxycytidine kinase	P28482	Mitogen-activated protein kinase 1	P11908	Ribose-phosphate pyrophosphokinase 2
		P24941	Cyclin-dependent kinase 2			Q9UIJ7	GTP:AMP phosphotransferase, mitochondrial
		P11908	Ribose-phosphate pyrophosphokinase 2			Q9BZX2	Uridine-cytidine kinase 2
		Q9UIJ7	GTP:AMP phosphotransferase, mitochondrial			Q99986	Serine/threonine-protein kinase VRK1
		P23919	Thymidylate kinase
		Q99986	Serine/threonine-protein kinase VRK1
						Signaling molecule
Signaling molecule		Signaling molecule		Signaling molecule		Q07817	Bcl-2-like protein 1
		P62993	Growth factor receptor-bound protein 2	P24821	Tenascin	Q15582	Transforming growth factor-beta-induced protein ig-h3
		O00264	Membrane-associated progesterone receptor component 1	P02751	Fibronectin	O15173	Membrane-associated progesterone receptor component 2
		P42166	Lamina-associated polypeptide 2, isoform alpha			P09429	High mobility group protein B1
		Q15642	Cdc42-interacting protein 4
		P52565	Rho GDP-dissociation inhibitor 1
		P09429	High mobility group protein B1
		P02751	Fibronectin
Transfer/carrier
O75746	Calcium-binding mitochondrial carrier protein Aralar1	Transfer/carrier		Transfer/carrier		Transfer/carrier
Q13564	NEDD8-activating enzyme E1 regulatory subunit	Q13445	Transmembrane emp24 domain-containing protein 1	QUBT2	SUMO-activating enzyme subunit 2	Q13445	Transmembrane emp24 domain-containing protein 1
Q9H9B4	Sideroflexin-1	Q9H444	Charged multivesicular body protein 4b			Q9BWM7	Sideroflexin-3
		A0AVT1	Ubiquitin-like modifier-activating enzyme 6			P53007	Tricarboxylate transport protein, mitochondrial
		Q9UJS0	Calcium-binding mitochondrial carrier protein Aralar2			Q02978	Mitochondrial 2-oxoglutarate/malate carrier protein
		Q9NZZ3	Charged multivesicular body protein 5			Q9UJS0	Calcium-binding mitochondrial carrier protein Aralar2
		O00629	Importin subunit alpha-3			Q9NZZ3	Charged multivesicular body protein 5
		Q6NUK1	Calcium-binding mitochondrial carrier protein SCaMC-1			O00629	Importin subunit alpha-3
		Q9BVK6	Transmembrane emp24 domain-containing protein 9			O75746	Calcium-binding mitochondrial carrier protein Aralar1
		O75521	Enoyl-CoA delta isomerase 2, mitochondrial			Q6NUK1	Calcium-binding mitochondrial carrier protein SCaMC-1
		O60684	Importin subunit alpha-7			Q00325	Phosphate carrier protein, mitochondrial
		Q8TEX9	Importin-4			O75521	Enoyl-CoA delta isomerase 2, mitochondrial
						O60684	Importin subunit alpha-7
Phosphatase		Phosphatase		Phosphatase		Phosphatase
P18031	Tyrosine-protein phosphatase non-receptor type 1	Q9NP77	RNA polymerase II subunit A C-terminal domain phosphatase SSU72	P62714	Serine/threonine-protein phosphatase 2A catalytic subunit beta isoform	Q9NP77	RNA polymerase II subunit A C-terminal domain phosphatase SSU72
		P78330	Phosphoserine phosphatase			O43681	ATPase ASNA1
		Q9H0R4	Haloacid dehalogenase-like hydrolase domain-containing protein 2			P18031	Tyrosine-protein phosphatase non-receptor type 1
						Q16537	Serine/threonine-protein phosphatase 2A 56 kDa regulatory subunit epsilon isoform
						Q96GD0	Pyridoxal phosphate phosphatase
						A6NDG6	Phosphoglycolate phosphatase
Receptor		Receptor		Receptor		Receptor
P08123	Collagen alpha-2(I) chain	O00264	Membrane-associated progesterone receptor component 1	P08123	Collagen alpha-2(I) chain	P12110	Collagen alpha-2(VI) chain
		P02786	Transferrin receptor protein 1	Q9NZT2	Opioid growth factor receptor	P05106	Integrin beta-3
		P12110	Collagen alpha-2(VI) chain			Q95604	HLA class I histocompatibility antigen, Cw-17 alpha chain
		P05106	Integrin beta-3			O15173	Membrane-associated progesterone receptor component 2
		P11047	Laminin subunit gamma-1			P38606	V-type proton ATPase catalytic subunit A
		P12109	Collagen alpha-1(VI) chain
Transmembrane Receptor		Transmembrane Receptor		Transmembrane Receptor		Transmembrane Receptor
		P62993	Growth factor receptor-bound protein 2			O94973	AP-2 complex subunit alpha-2
		O94973	AP-2 complex subunit alpha-2			P04632	Calpain small subunit 1
		Q12929	Epidermal growth factor receptor kinase substrate 8			Q12929	Epidermal growth factor receptor kinase substrate 8
		P35613	Basigin
Chaperone		Chaperone		Chaperone
Q9H3U1	Protein unc-45 homolog A	O00170	AH receptor-interacting protein	P48723	Heat shock 70 kDa protein 13	Chaperone
Q02790	Peptidyl-prolyl cis-trans isomerase FKBP4	Q12931	Heat shock protein 75 kDa, mitochondrial			Q96AY3	Peptidyl-prolyl cis-trans isomerase FKBP10
		Q15185	Prostaglandin E synthase 3			P34931	Heat shock 70 kDa protein 1-like
		Q15785	Mitochondrial import receptor subunit TOM34			Q9H3U1	Protein unc-45 homolog A
		Q9H2J4	Phosducin-like protein 3			Q8IXB1	DnaJ homolog subfamily C member 10
		P17987	T-complex protein 1 subunit alpha			Q15813	Tubulin-specific chaperone E
		Q9NVM6	DnaJ homolog subfamily C member 17			O75937	DnaJ homolog subfamily C member 8
		Q9Y4L1	Hypoxia up-regulated protein 1			Q9UL15	BAG family molecular chaperone regulator 5
		P61758	Prefoldin subunit 3
		O94826	Mitochondrial import receptor subunit TOM70A
		P31689	DnaJ homolog subfamily A member 1
		Q9Y680	Peptidyl-prolyl cis-trans isomerase FKBP7
Surfactant		Surfactant		Surfactant	P12110	Surfactant
P08123	Collagen alpha-2(I) chain	P12110	Collagen alpha-2(VI) chain	P08123	Collagen alpha-2(I) chain	COL6A2
		P12109	Collagen alpha-1(VI) chain
